# Supplementary material for: Multiomic analysis of the synthetic pathways of secondary metabolites in tobacco leaves at different developmental stages
Source: Front Plant Sci. 2025 Jun 24;16:1615756. doi: 10.3389/fpls.2025.1615756 (PMC12235415; doi:10.3389/fpls.2025.1615756)
Supplement: Supplementary file 1 [file Table1.xlsx]

## Sheet: Table S1
Table S1. High-throughput sequencing results.
Sample	Total Raw Reads (Mb)	Total Clean Reads (Mb)	Total Clean Bases (Gb)	Clean Reads Q20(%)	Clean Reads Q30(%)	Clean Reads Ratio (%)	Mapping Rate (%)
T1_1	59.6	55.07	8.26	97.75	93.92	92.4	93.98
T2_1	59.6	54.72	8.21	98.25	94.91	91.82	96.64
T3_1	61.35	57.64	8.65	96.28	91.06	93.96	90.89
T1_2	59.6	56.55	8.48	97.68	93.66	94.88	95.18
T2_2	61.35	56.5	8.47	98.25	94.85	92.09	96.39
T3_2	59.6	55.15	8.27	96.89	92.18	92.54	93.23
T1_3	59.6	56.12	8.42	97.54	93.47	94.17	94.64
T2_3	59.6	55.7	8.35	97.87	94.16	93.46	95.71
T3_3	59.6	55.74	8.36	96.89	92.18	93.53	93.41

## Sheet: Table S2
Table S2. 56 different flavonoids and the relative content at different developmental stages.
Index	Formula	Compounds	Class I	Class II	CAS	Pubchem CID	HMDB	Metlin	cpd_ID	T1_1	T1_2	T1_3	T2_1	T2_2	T2_3	T3_1	T3_2	T3_3
MW0138264	C20H20O4	Glabridin	Flavonoids	Flavonoid	59870-68-7	124052	HMDB0034188	-	-	71892.5	234790	117876	210989	234880	111273	561860	278243	213823
Lmmp003091	C27H30O16	Multinoside A	Flavonoids	Flavonoid	59262-54-3	5319943	HMDB0037935	-	C17563	1.12261e+06	170838	184441	165664	223057	162831	150918	141709	184340
MW0138657	C33H40O21	Kaempferol 3-sophoroside-7-glucoside	Flavonoids	Flavonoid	55136-76-0	12960460	HMDB0037207	-	-	83098.6	91756.2	105442	92793.2	78246.2	54173.1	64588.2	75754.4	60653
pmp000383	C21H22O9	Liquiritin	Flavonoids	Dihydroflavone	551-15-5	503737	HMDB0029520	-	C16989	114742	179036	111173	130825	153928	145655	86211.2	103087	97224.2
MW0169017	C15H10O4	Daidzein	Flavonoids	Isoflavones	486-66-8	5281708	HMDB0003312	-	C10208	8544.2	11137.2	15750.3	15487.7	30056.2	18011.7	16618.8	16439.8	20375.9
MW0169286	C21H20O12	Hyperoside	Flavonoids	Flavonoid	482-36-0	5281643	HMDB0030775	-	C10073	1.32506e+06	1.62653e+06	1.66731e+06	1.18277e+06	1.23254e+06	1.29211e+06	510574	599131	884641
MW0169742	C21H20O12	Isoquercitrin	Flavonoids	Flavonoid	482-35-9	5280804	HMDB0037362	-	C05623	9910.86	13019.7	11883.4	9330.53	10146.9	9171.77	3493.82	5315.17	9650.76
MW0138565	C21H20O10	Isovitexin	Flavonoids	Flavonoid	38953-85-4 | 29702-25-8	162350	-	263495	C01714	53579.4	48849	40419.3	89145.9	99032.3	101217	44028.8	55182.9	718.319
MW0139508	C27H30O16	Quercetin 3-galactoside 7-rhamnoside	Flavonoids	Flavonoid	38784-81-5	14130922	HMDB0037538	-	-	1407.91	1931.96	1864.44	1485.83	2219.44	1853.49	989.015	1211.75	2100.7
MW0124440	C18H16O3	Ipriflavone	Flavonoids	Flavonoid	35212-22-7	3747	HMDB0032987	-	-	244182	241730	239223	189409	214056	229636	227916	265518	161941
MW0137832	C27H31O16+	Cyanin	Flavonoids	Anthocyanidins	20905-74-2	441688	-	64268	C08639	2.54171e+06	2.21807e+06	2.26373e+06	2.00722e+06	1.79326e+06	2.13427e+06	968499	1.08699e+06	1.00954e+06
MW0132809	C17H14O7	3,7-Di-O-methylquercetin	Flavonoids	Flavonols	2068-02-2	5280417	HMDB0029263	-	C01265	123604	328471	203236	86615.7	155923	89755.1	169118	192774	357047
MW0139653	C27H30O15	Saponarin	Flavonoids	Flavonoid	20310-89-8	441381	-	-	C08064	908.695	161.824	228.117	229.857	403.431	428.846	219.151	1144.95	429.928
MEDTN02440	C25H24O12	1,3-Dicaffeoylquinic acid	Flavonoids	Anthocyanidins	19870-46-3	6474640	HMDB0029279	-	C10445	348417	755517	1.75015e+06	423568	273698	377192	213790	126652	237874
MW0139497	C39H50O25	Quercetin 3-(glucosyl-(1->4)-rhamnoside) 7-rutinoside	Flavonoids	Flavonoid	187410-77-1	74978230	HMDB0032009	-	-	86206.5	73535.8	61520	63348.8	85605.7	105585	49496.2	180689	162037
MW0137896	C27H31O17+	Delphinidin 3,5-diglucoside	Flavonoids	Anthocyanidins	17670-06-3	10100906	HMDB0030693	-	C16312	56109.4	94557.3	87867	65728.9	83059.1	79757.2	33417.8	48025.4	76394.3
MW0169354	C27H30O15	Nicotiflorin	Flavonoids	Flavonoid	17650-84-9	5318767	HMDB0302426	-	C21833	8.14841e+06	7.61902e+06	7.48677e+06	6.84564e+06	6.64727e+06	7.3904e+06	4.42467e+06	4.79264e+06	4.35054e+06
MW0139620	C27H30O16	Rutin	Flavonoids	Flavones	153-18-4	5280805	HMDB0003249	3677	C05625	1.48803e+07	1.50944e+07	1.45932e+07	1.42513e+07	1.43953e+07	1.48718e+07	1.21094e+07	1.26294e+07	1.33267e+07
MW0138049	C37H28O12	ent-Epiafzelechin(2a->7,4a->8)epiafzelechin 3-(4-hydroxybenzoic acid)	Flavonoids	Flavanols	-	85245874	HMDB0032793	-	-	820397	959149	912529	807178	854249	833037	745189	1.3024e+06	1.19917e+06
MW0138520	C28H32O16	3-[(2S,3R,4S,5R,6S)-4,5-dihydroxy-6-(hydroxymethyl)-3-[(2S,3S,4R,5R,6S)-3,4,5-trihydroxy-6-methyloxan-2-yl]oxyoxan-2-yl]oxy-5,7-dihydroxy-2-(4-hydroxy-3-methoxyphenyl)chromen-4-one	Flavonoids	Flavonoid	-	139031044	HMDB0037745	-	-	101362	173791	163892	119440	170963	149128	71391.2	103518	163462
MW0127618	C15H14O7	(-)-Gallocatechin	Flavonoids	Flavonoid	-	9882981	HMDB0302404	-	-	6.32805e+06	1.2049e+07	1.1796e+07	5.82905e+06	7.25174e+06	6.78038e+06	6.40598e+06	2.28695e+07	5.58748e+06
MW0169323	C15H12O4	Isoliquiritigenin	Flavonoids	Dihydroflavone	961-29-5	638278	HMDB0037316	-	C08650	7266.64	6498.85	6167.6	6511.59	9372	12865.7	17738.4	18760.1	38093.5
MEDL02249	C15H12O	Chalcone	Flavonoids	Chalcones	94-41-7	637760	HMDB0003066	3342	C15589	19830.6	14007.7	13835.1	13315.6	16891.4	20989.9	10887.4	6202.55	3116.45
MW0138723	C40H36O11	Kuwanon K	Flavonoids	Flavones	88524-66-7	72547807	HMDB0030122	-	-	12347.5	13631.9	12330.9	17830.6	13796.1	15238.9	5003.19	4206.19	4644.98
MW0137734	C26H28O14	Corymboside	Flavonoids	Flavonoid	73543-87-0	13644660	HMDB0030803	-	-	22422.3	6137.63	4770	6588.18	10769.2	10017.3	11750.6	14221.3	5461.98
MW0134082	C15H12O5	Naringenin	Flavonoids	Flavonoid	67604-48-2	932	HMDB0002670	-	C00509	43512.1	52644.9	48376.6	15935.6	21564.8	14422.5	36509.6	13236.5	9113.14
Hmjp002999	C28H32O16	Isorhamnetin-3-O-rutinoside (Narcissin)	Flavonoids	Flavonoid	604-80-8	5481663	-	-	C16060	1218.18	2096.27	2494.74	1473.76	2081.96	2045.03	692.712	691.017	270
MW0138610	C33H40O20	Camelliaside A	Flavonoids	Flavonoid	55696-58-7	14890565	HMDB0039951	-	-	77691.8	56754.8	70546.8	74351.8	89019	76121.3	87842.6	74168.7	59354.6
MW0137851	C21H20O11	Cynaroside	Flavonoids	Flavonoid	5373-11-5	5280637	HMDB0035588	-	C03951	14194	11850.4	11908.7	16794.6	12628.1	13189.3	15530.1	18418.1	11239.5
MW0138570	C26H28O14	Isovitexin 2''-O-arabinoside	Flavonoids	Flavonoid	53382-71-1	44468060	HMDB0037569	-	-	58.2454	118.808	61.6434	30.4659	526.52	474.994	500.789	22.626	428.836
MEDL02630	C15H10O5	Apigenin	Flavonoids	Flavonoid	520-36-5	5280443	HMDB0002124	3397	C01477	64665.7	67310.9	71287.2	65619.2	69624.8	72921.2	41197.7	47348.4	42170.7
MW0123724	C16H12O6	Diosmetin	Flavonoids	Flavonoid	520-34-3	5281612	HMDB0029676	-	C10038	6801.54	13182.1	11714.3	5060.79	9163.63	5623.42	5583.62	4742.07	4584.36
MW0054192	C15H10O6	Kaempferol	Flavonoids	Flavonoid	520-18-3	5280863	HMDB0005801	-	C05903	97705.7	99399.5	95523.7	115081	66702.8	74115.1	59699.4	82232.4	41664.8
MW0169433	C15H10O6	Luteolin	Flavonoids	Flavonoid	491-70-3	5280445	HMDB0005800	-	C01514	1548.25	2589.99	2851.78	1538.84	2087.15	1881.79	682.53	791.192	654.573
MW0138541	C22H24O10	Isosakuranin	Flavonoids	Flavonoid	491-69-0	12304405	HMDB0029481	-	-	15714	13309.7	17249.7	51895.2	51191.9	93946	49695.3	39250.6	63765.4
MW0169290	C33H40O15	Icariin	Flavonoids	Flavonoid	489-32-7	5318997	-	44435	C17555	13549.7	13595.9	11296.3	19136.3	14794.6	18770.8	8294.8	8307.66	8419.54
MW0139196	C22H22O9	Ononin	Flavonoids	Isoflavones	486-62-4	442813	HMDB0033987	64295	C10509	6170.33	5368.17	4731.75	4349.52	5316.05	4656.21	20238.3	17395.4	15088.1
mws0055	C20H20O7	Tangeretin	Flavonoids	Flavonoid	481-53-8	68077	HMDB0030539	-	C10190	63953.2	45740.9	57454.1	66042.8	46385.2	61392.6	46264.5	33634.5	39320.5
MW0169335	C16H12O7	Isorhamnetin	Flavonoids	Flavonoid	480-19-3	5281654	HMDB0002655	3445	C10084	26528.2	81586	54040.6	23154.9	55716.1	37748.1	33844.1	38364.2	94236.9
MW0137433	C21H20O11	Astragalin	Flavonoids	Flavonoid	480-10-4	5282102	HMDB0037429	-	C12249	167638	145434	151653	140523	145317	167011	105430	107868	87252.3
MW0062209	C30H42O8	Proscillaridin	Flavonoids	Anthocyanidins	466-06-8	5284613	-	-	C12816	131.004	6279.5	5562.55	12384.9	16046.1	20108.9	214.55	10849.4	13085.9
MW0138451	C20H18O8	Irisflorentin	Flavonoids	Flavonoid	41743-73-1	170569	-	-	C17958	13943.6	13734.7	17600.1	10966.4	9440.76	9847.48	16379.5	19835.1	17881.6
MW0138551	C15H10O6	Isoscutellarein	Flavonoids	Flavonoid	41440-05-5	5281665	HMDB0130166	-	-	237001	205844	216722	196531	205169	224723	149244	150465	121399
MW0124256	C16H12O5	Glycitein	Flavonoids	Isoflavones	40957-83-3	5317750	HMDB0005781	-	C14536	48606.7	62144.2	41173.3	62269.9	46895.7	43479.9	59574.5	65978.5	61142.8
MW0169353	C33H40O19	Robinin	Flavonoids	Flavonoid	301-19-9	5281693	-	-	-	372.253	686.819	323.187	1148.73	720.435	2628.07	233.548	520.237	210.492
MW0127593	C15H14O5	(-)-Epiafzelechin	Flavonoids	Flavanols	24808-04-6	443639	HMDB0030822	-	C12128	68949.7	67382.2	67844.8	70810.4	68762.9	72276.2	73713.6	73989.9	66536.6
MW0139834	C30H26O13	Tiliroside	Flavonoids	Flavonoid	20316-62-5 | 22153-44-2	5320686	-	-	C17140	182597	129940	391283	352390	277562	252391	15654.6	32484.6	81614.8
MW0139522	C27H30O17	Quosp	Flavonoids	Flavonoid	18609-17-1 | 27459-71-8	5282166	-	-	-	15185.7	13262.7	12150.7	13694.3	17968.4	14927	20580.4	20433.2	19884.8
MW0137959	C15H12O4	Dihydrodaidzein	Flavonoids	Isoflavones	17238-05-0	176907	HMDB0005760	-	-	20300.9	24114	26558.3	19479.9	17433.8	17156.2	62962.3	11341.9	5708.2
MW0136765	C25H24O13	6''-O-Malonylglycitin	Flavonoids	Isoflavones	137705-39-6	23724657	HMDB0039323	-	C16197	44902.3	20950.6	25810.5	58957.2	50398.8	50815.9	84798.1	101005	67445.3
MW0136757	C24H24O11	6''-O-Acetylglycitin	Flavonoids	Isoflavones	134859-96-4	10228095	HMDB0039489	-	-	12826.1	10067.9	9536.42	10523.9	12514.4	8710.82	9250.2	11680.3	8222.23
MW0130857	C15H10O6	2'-Hydroxygenistein	Flavonoids	Isoflavones	1156-78-1	5282074	HMDB0034014	-	C12134	87698.5	95122.7	145357	74408.8	90516.8	82480	27279.8	30682.9	17257.6
MW0139742	C29H34O18	3-(6-O-beta-D-Glucopyranosyl-beta-D-glucopyranosyloxy)-4',5,7-trihydroxy-3',6-dimethoxyflavone	Flavonoids	Flavonoid	101021-29-8	21676286	HMDB0037469	-	-	9041.99	10543.9	11319.2	12472.9	10370.7	10745	7416.43	7316.17	6888.3
MW0139498	C27H30O17	Quercetin 3,4'-diglucoside	Flavonoids	Flavonoid	-	5320835	HMDB0304730	-	-	11715.8	17015.5	21701.5	14391	17699.3	15431.3	29204.6	38490.7	17753
MW0131127	C32H28O8	Irigenin, dibenzyl ether	Flavonoids	Isoflavones	-	6710674	-	43995	-	24505.2	16224.4	32971.1	38181.3	97727.5	40588.8	235042	169853	45582.2
MW0136721	C25H24O13	(-)-Maackiain-3-O-glucosyl-6''-O-malonate	Flavonoids	Flavonoid	-	23724669	HMDB0039246	-	-	54459.9	36102.7	38249	35140.7	42080.4	40122.6	1340.01	7313.78	9454.5

## Sheet: Table S3
Table S3. 45 different terpenoids and the relative content at different developmental stages.
Index	Formula	Compounds	Class I	Class II	CAS	Pubchem CID	HMDB	Metlin	cpd_ID	T1_1	T1_2	T1_3	T2_1	T2_2	T2_3	T3_1	T3_2	T3_3
MW0055417	C38H50N2O11	Nudicauline	Terpenoids	Ditepenoids	99815-83-5	441750	-	-	C08702	1.69846e+06	2.70567e+06	3.01603e+06	1.30891e+06	1.83883e+06	1.13101e+06	1.58101e+06	2.11705e+06	1.99656e+06
MW0015555	C17H24O4	Acetylvalerenolic acid	Terpenoids	Sesquiterpenoids	81397-67-3	6439585	HMDB0035687	-	-	36585.5	31938	26760.8	26439.3	26642.3	21594	94394.6	94684.6	78401.1
MW0158037	C35H46O13	Trichilin A	Terpenoids	Triterpene	77182-69-5	5462417	-	-	C08786	56912.5	56044.5	74356.3	21266.1	39563.5	21600.4	18376.5	56159.2	43901.1
MW0102977	C20H24O3	Triptophenolide	Terpenoids	Ditepenoids	74285-86-2	173273	-	44381	-	102604	91169.8	81379.4	183911	86722.2	99372.2	93246.3	60927.8	67295.3
MW0156618	C37H52N2O11	Cashmiradelphine	Terpenoids	Ditepenoids	69787-05-9	441717	-	-	C08668	75924.4	67219.5	115823	67157.4	64102	51209.1	31183.9	36212.8	40077.7
MW0155513	C35H52O8	Phorbol caprate, tiglate	Terpenoids	Ditepenoids	59086-92-9	5281391	-	-	C09157	60010.8	64153.9	62594.7	61122.7	60912.7	60133.2	80348.3	82204.8	80972.8
MW0054786	C16H28O3	(2E,4E)-11-Methoxy-3,7,11-trimethyldodeca-2,4-dienoic acid	Terpenoids	Sesquiterpenoids	53092-52-7	5353760	-	43446	-	25734.9	32031.5	47291.5	16133.8	39030.9	16694.9	128359	224831	39923.6
MW0103228	C15H18O3	Santonin	Terpenoids	Sesquiterpenoids	481-06-1	221071	-	-	C02206	134298	97761.1	113307	81772.6	81167.5	82185.5	142065	137351	163232
MW0157217	C32H50O13	Steviolbioside	Terpenoids	Terpene	41093-60-1	16401639	HMDB0036707	-	-	17347.3	19160.5	24763.3	9130.12	16424.8	7330.59	6599.8	13456.4	11693.3
MW0154942	C23H32O10	Paucin	Terpenoids	Sesquiterpenoids	26836-43-1	161538	-	-	C09525	821468	576725	567030	727127	513362	651462	824102	820612	619757
MW0156380	C24H36O8	Rhodojaponin III 9,11-diacetate	Terpenoids	Ditepenoids	26116-88-1	101306700	-	-	-	299748	257334	256703	321081	239802	337079	233427	336166	307311
MW0157166	C39H56O12	Spinoside A	Terpenoids	Triterpene	119626-74-3	5281325	-	-	C08809	195072	353423	359999	186994	239183	138909	205531	276161	219728
MW0154586	C28H34O9	Nomilin	Terpenoids	Triterpene	1063-77-0	72320	HMDB0035772	67191	C08773	42125.3	33848.1	24754.5	29144.8	31433.8	21986.7	77554.7	24586.1	47349
MW0156499	C34H44O9	Salannin	Terpenoids	Triterpene	992-20-1	6437066	-	67197	-	13869.7	15480.9	14205.9	17563.6	18110.9	20831.8	18924.8	19890.2	19282
MW0157403	C30H40O8	Simplexin, 22,23,24,25-tetradehydro-	Terpenoids	Ditepenoids	92219-48-2 | 52306-12-4	5477859	-	-	-	7060.41	6619.48	5140.95	9339.37	14213.2	14968.1	675.525	17623.3	38108.3
MW0062070	C10H16O	Piperitone	Terpenoids	Terpene	89-81-6	6987	HMDB0034975	-	-	866042	1.1694e+06	1.30888e+06	400362	1.46035e+06	553241	3.52069e+06	5.01456e+06	1.17333e+06
MW0063760	C23H38O	Teprenone	Terpenoids	Ditepenoids	6809-52-5 | 3796-63-2	5282199	HMDB0031846	-	-	1476.25	1634.04	969.767	154.079	906.397	291.47	1033.72	4313.23	1187.41
MW0063520	C17H30O2	S-Hydroprene	Terpenoids	Sesquiterpenoids	65733-18-8	5282198	-	-	-	97852.7	115788	109366	108021	112759	116133	113500	107155	120762
MW0155618	C20H34O2	Plaunotol	Terpenoids	Ditepenoids	64218-02-6	5282197	-	-	-	40695.8	62999.4	61457.1	43815.2	52703.1	49411.5	43414.3	42179.6	55209.8
MW0063429	C11H16O	Santalone	Terpenoids	Sesquiterpenoids	59300-51-5	71438766	HMDB0036814	-	-	4421.1	5627.94	6200.73	4469.98	5011.06	5137.23	1730.59	2035.94	2519.71
MW0157150	C42H68O14	(3beta,4beta,21alpha)-21,23-dihydroxyolean-12-en-3-yl-2-O-beta-D-galactopyranosyl-beta-D-Glucopyranosiduronic acid	Terpenoids	Triterpene Saponin	55304-02-4	21607811	HMDB0034651	-	C19865	3132.51	262.517	1273.69	829.59	72.9216	1080.93	560.658	715.517	412.699
MEDL01879	C15H24O	Nootkatol	Terpenoids	Sesquiterpenoids	53643-07-5	182645	HMDB0013688	-	C17915	29115.7	29267.9	76606	25992.3	39702	26936.5	42571.1	43703.7	31454.3
MW0063454	C29H36O9	(1E,6R,11R,13R,14S,15S,19E,21E,23S,27R)-27-hydroxy-23-[(1S)-1-hydroxyethyl]-9,15-dimethylspiro[4,12,17,24-tetraoxapentacyclo[21.3.1.113,16.06,11.06,15]octacosa-1,9,19,21-tetraene-14,2'-oxirane]-3,18-dione	Terpenoids	Sesquiterpenoids	53126-64-0	56928155	-	-	C20017	61638.5	119491	96622.6	101155	109626	138020	16896.3	37678.5	30008.6
MW0053800	C15H18	Guaiazulene	Terpenoids	Sesquiterpenoids	489-84-9	3515	HMDB0036648	-	C09675	29025.3	13267.7	21426	23294.8	70637.6	22615.7	43262.2	42880.3	72981.1
MEDP2294	C20H30O3	Steviol	Terpenoids	Ditepenoids	471-80-7	452967	HMDB0036706	-	C20212	21156.1	27157.5	29863.4	22230.6	86224.4	23232.1	46676.1	113854	31716.2
MW0055263	C20H30O2	Neoabietic acid	Terpenoids	Ditepenoids	471-77-2	221118	-	41254	-	69200.2	81697.3	92183.6	59043.6	135126	117132	153790	215322	839051
MW0052535	C30H46O4	Enoxolone	Terpenoids	Triterpene	471-53-4	10114	HMDB0011628	43857	C02283	9363.12	6792.86	10160.6	9684.6	13519.8	10603.8	8057.38	7905.62	11681.1
MW0103063	C25H28O13	Vaccinoside	Terpenoids	Terpene	36138-58-6	56776351	HMDB0034733	-	-	5384.78	5193.22	6276.94	5806.47	4447.01	5421.24	670.182	408.388	657.372
MW0155632	C10H20O2	Menthoglycol	Terpenoids	Terpene	3564-98-5 | 91739-72-9	19100	-	-	C02904	9944.67	11113.6	9374.26	8558.01	7479.02	9534.74	7262.32	9558.31	10229.3
MW0156450	C26H30O9	Rutaevin	Terpenoids	Triterpene	33237-37-5	441805	-	-	C08779	125.135	239.23	42.5739	207.254	439.809	511.355	3336.63	2690.83	2241.75
MEDL01741	C43H72O17	Cyclopassifloside V	Terpenoids	Triterpene Saponin	292167-42-1	73800252	HMDB0035947	-	-	9840.22	11474	10898.1	6817.33	7479.79	5389.23	1915.85	793.645	981.038
MW0056727	C23H28O11	Paeoniflorin	Terpenoids	Terpenoids	23180-57-6	442534	HMDB0256075	-	C09959	2248.23	899.54	617.294	786.808	2189.57	1807.46	7523.69	12802.3	8982.97
MW0054647	C48H78O19	Madecassol	Terpenoids	Triterpene Saponin	16830-15-2	11954171	HMDB0036656	-	-	8773.64	811042	906194	848581	2456.78	810732	1.13096e+06	1.02518e+06	1.01132e+06
MW0170031	C40H56O2	Zeaxanthin	Terpenoids	Tetraterpenes	144-68-3	5280899	HMDB0002789	-	C06098	32095.6	39183.5	8309.76	20281.1	22967.2	30460.9	17953.3	15452.4	50415.7
MW0055314	C30H48O3	CID 14021529	Terpenoids	Triterpene	115404-57-4	14021529	-	43672	-	14652.1	38054.3	15716.6	44527.1	18240.1	19153.9	13976.8	11437.5	16258.8
MW0103236	C10H20O	Citronellol	Terpenoids	Terpene	106-22-9 | 26489-01-0 | 68916-43-8	8842	-	-	-	32493	8370.62	7479.48	11130	11932.5	12235.1	19304.5	12875	12942.3
MW0063314	C22H26O3	Resmethrin	Terpenoids	Terpene	10453-86-8	5053	-	-	-	18357.5	27900.5	27198	3795.05	5508.4	4046.43	8342.61	6743.64	4097.22
MW0061034	C15H20O4	pentalenolactone D	Terpenoids	Sesquiterpenoids	-	15127669	-	-	C20399	14822.7	18804.4	22201.9	9579.6	9648.33	9086.28	7359.17	3735.77	5949.35
MW0157399	C28H37NO4	Terpendole G	Terpenoids	Terpene	-	10411534	-	-	C20586	18823.4	8376.25	12825.3	11560.5	13776.9	11057.6	1748.43	4034.09	6513.5
MW0063501	C15H26O	Selina-6-en-4-ol	Terpenoids	Terpene	-	527220	-	265102	-	19593.3	21084.1	19434.6	26970.7	28843.4	23069.3	20766.2	19329.4	23011.8
MW0156563	C16H28O8	Schizonepetoside E	Terpenoids	Terpene	-	46173963	-	-	C17638	5145.56	8168.4	10799.7	5476.48	5268.53	4904.01	2242.5	151.359	2790.71
MW0063423	C20H30O	Sandaracopimarinal	Terpenoids	Terpene	-	620819	-	265101	-	69391.4	136632	145132	74265.1	100209	88826.2	89238.8	92815.5	125585
MW0168269	C17H22O3	Podocarpa-8,11,13-trien-16-oic acid, 12-hydroxy-	Terpenoids	Ditepenoids	-	220357	-	-	-	22166.4	23863.1	13227.2	37143.9	34130.8	28394.8	399941	261804	451426
MW0055385	C47H80O19	Notoginsenoside H	Terpenoids	Triterpene Saponin	-	101704412	HMDB0032068	-	-	2993.22	4569.84	1087.29	1023.92	748.95	737.532	219.06	327.058	1587.33
MW0154370	C12H22O2	Neomenthyl acetate	Terpenoids	Terpene	-	75699	HMDB0302743	-	C16825	11212.6	14182.1	14111.1	12995.2	15983.1	14472.2	14911.7	14537.6	15705.1

## Sheet: Table S4
Table S4. Differentially expressed genes between T1 and T2 stages with KEGG and GO annotations.
ID	baseMean	log2FoldChange	lfcSE	stat	pvalue	padj
chr4.186	25742.1	8.01489	0.436736	18.3518	3.19307e-75	1.47002e-70
chr24.1852	38.7626	-44.2258	2.44626	-18.079	4.66483e-73	1.0738e-68
chr23.2500	14397	10.2662	0.579781	17.707	3.70151e-70	5.68034e-66
chr7.3371	5059.18	3.10466	0.176934	17.547	6.27254e-69	7.21938e-65
chr10.987	1191.19	2.6504	0.157215	16.8585	9.09304e-64	8.3725e-60
chr5.140	682.68	-3.50852	0.210124	-16.6974	1.36952e-62	1.05083e-58
chr7.3905	476.58	47.8241	2.892	16.5367	1.99707e-61	1.31345e-57
chr8.419	125.795	44.4192	2.73044	16.2681	1.66108e-59	9.55912e-56
chr22.52	156.444	40.3246	2.53833	15.8863	7.88941e-57	4.0357e-53
chr13.2542	142.943	-49.3716	3.12874	-15.78	4.27119e-56	1.96637e-52
chr7.3991	23871.3	5.95321	0.382774	15.5528	1.52258e-54	6.37243e-51
chr13.2320	730.225	-3.77708	0.244046	-15.4769	4.96845e-54	1.90615e-50
chr24.1875	2969.97	3.12271	0.201847	15.4707	5.47275e-54	1.93811e-50
chr19.1661	17138.4	6.2631	0.409298	15.3021	7.40774e-53	2.43598e-49
chr17.1606	49.721	41.6077	2.72087	15.2921	8.63196e-53	2.64932e-49
chr16.3235	17100.5	6.65746	0.436432	15.2543	1.54205e-52	4.43707e-49
chr12.17	34239.4	7.54784	0.501623	15.0468	3.62146e-51	9.80735e-48
chr13.2485	5146.43	-4.35439	0.291819	-14.9215	2.38747e-50	6.10636e-47
chr21.780	2330.75	-4.70697	0.31652	-14.871	5.08572e-50	1.2323e-46
chr19.951	857.213	3.37252	0.231323	14.5793	3.80574e-48	8.76043e-45
chr24.1357	1042.44	-4.83065	0.333461	-14.4864	1.47707e-47	3.23815e-44
chr6.2354	1679.49	6.21175	0.429263	14.4707	1.85492e-47	3.88167e-44
chr22.2669	21020.9	12.4413	0.863316	14.4111	4.40902e-47	8.82533e-44
chr5.966	2869.88	2.31181	0.16207	14.2643	3.65384e-46	7.00108e-43
chr8.3657	9989.7	7.1006	0.497886	14.2615	3.80179e-46	7.00108e-43
chr23.1559	716.491	3.39331	0.23831	14.2391	5.24106e-46	9.2803e-43
chr6.4015	12052.8	2.526	0.178984	14.113	3.15714e-45	5.38327e-42
chr12.878	653.391	3.39494	0.241879	14.0357	9.43051e-45	1.55058e-41
chr1.1095	3214.21	7.74367	0.555921	13.9294	4.19608e-44	6.66136e-41
chr3.1615	1270.37	-5.97763	0.430831	-13.8747	9.02223e-44	1.38455e-40
chr7.2831	1168.1	-3.46064	0.258224	-13.4017	5.90863e-41	8.77489e-38
chr8.124	425.222	6.68169	0.506537	13.1909	9.89666e-40	1.38067e-36
chr17.2461	2992.62	2.50026	0.189875	13.168	1.3417e-39	1.81674e-36
chr13.2425	423.731	29.0294	2.21413	13.111	2.85e-39	3.74881e-36
chr17.168	828.535	3.46644	0.265857	13.0388	7.36402e-39	9.41735e-36
chr1.864	1784.17	-3.45949	0.265525	-13.0289	8.38285e-39	1.0413e-35
chr11.815	1614.28	-6.01504	0.461737	-13.027	8.59496e-39	1.0413e-35
chr17.2159	815.604	-5.42482	0.417407	-12.9965	1.28125e-38	1.51247e-35
chr6.3166	3246.51	-3.67354	0.284691	-12.9036	4.29417e-38	4.94238e-35
chr16.931	798.081	2.41559	0.188147	12.8389	9.93334e-38	1.11539e-34
chr21.275	29182.5	6.16026	0.481982	12.7811	2.09068e-37	2.29169e-34
chr6.3432	30385.7	7.35983	0.57632	12.7704	2.39932e-37	2.56883e-34
chr3.2421	2636.2	7.05259	0.553074	12.7516	3.05339e-37	3.19481e-34
chr3.4239	418.137	-3.53164	0.277425	-12.7301	4.02534e-37	4.11819e-34
chr1.1794	4053.41	-4.20154	0.330946	-12.6955	6.25944e-37	6.26461e-34
chr11.633	1172.68	2.01297	0.159399	12.6285	1.4711e-36	1.44099e-33
chr22.3536	1132.29	2.65572	0.210388	12.623	1.57728e-36	1.5128e-33
chr3.4452	1919.18	-3.99622	0.316945	-12.6086	1.89402e-36	1.77953e-33
chr10.1752	803.019	-4.27308	0.339001	-12.6049	1.98387e-36	1.82667e-33
chr15.1693	4268.38	-3.3372	0.265178	-12.5847	2.56202e-36	2.31275e-33
chr12.879	441.999	-3.3012	0.262848	-12.5594	3.53195e-36	3.127e-33
chr8.379	397.368	24.296	1.9349	12.5567	3.65111e-36	3.17151e-33
chr6.3071	781.696	-4.02005	0.321231	-12.5145	6.22018e-36	5.29764e-33
chr3.3990	18.7913	-39.1969	3.13246	-12.5131	6.32891e-36	5.29764e-33
chr4.607	7669.23	6.75934	0.54111	12.4916	8.29511e-36	6.81947e-33
chr11.2774	6543.06	-4.64817	0.372875	-12.4658	1.14771e-35	9.26989e-33
chr15.1832	1435.38	31.0213	2.48943	12.4612	1.21508e-35	9.64478e-33
chr23.1747	1417.41	-2.45031	0.199691	-12.2705	1.30455e-34	1.01795e-31
chr15.1195	7774.92	9.47576	0.773126	12.2564	1.55198e-34	1.19083e-31
chr8.1922	637.229	-5.56397	0.455265	-12.2214	2.38929e-34	1.80325e-31
chr2.1454	5095.67	2.26471	0.185995	12.1762	4.16383e-34	3.09185e-31
chr10.534	407.528	-3.77211	0.311256	-12.119	8.37659e-34	6.12129e-31
chr4.2924	1192.24	2.3178	0.191632	12.095	1.12219e-33	8.07242e-31
chr17.1158	6120.23	-2.96764	0.24646	-12.0411	2.16167e-33	1.53106e-30
chr3.1234	2005.38	4.69759	0.390746	12.0221	2.71944e-33	1.89693e-30
chr9.1587	6119.83	4.13594	0.345244	11.9798	4.53674e-33	3.11735e-30
chr23.1158	948.192	-3.67051	0.307608	-11.9324	8.01958e-33	5.42949e-30
chr21.1786	18463.3	7.94024	0.666999	11.9044	1.12236e-32	7.48857e-30
chr9.73	362.687	-4.09097	0.343846	-11.8977	1.21676e-32	8.00246e-30
chr5.2844	3757.8	4.42478	0.373261	11.8544	2.04171e-32	1.32389e-29
chr23.1780	2612.08	-6.39898	0.540058	-11.8487	2.18581e-32	1.39764e-29
chr11.1558	44.9822	19.8405	1.68143	11.7998	3.91272e-32	2.46759e-29
chr23.2079	2794.83	-4.89309	0.414777	-11.7969	4.049e-32	2.51903e-29
chr24.1290	2305.4	-3.78878	0.321663	-11.7787	5.02629e-32	3.08534e-29
chr3.3508	36.6566	-35.6116	3.03018	-11.7523	6.87154e-32	4.16253e-29
chr19.989	843.165	2.51705	0.214614	11.7282	9.13321e-32	5.46071e-29
chr22.3145	4401.71	2.69411	0.230174	11.7047	1.20632e-31	7.12006e-29
chr18.724	1146.47	-5.79077	0.495628	-11.6837	1.54422e-31	8.99909e-29
chr23.1491	46.4074	40.9627	3.51223	11.6628	1.97325e-31	1.13556e-28
chr8.2007	2430.58	2.39061	0.205003	11.6613	2.00856e-31	1.1416e-28
chr12.68	4307.16	2.82632	0.242946	11.6336	2.78261e-31	1.56226e-28
chr6.505	3986.62	3.09146	0.265827	11.6296	2.9142e-31	1.61643e-28
chr4.1345	4108.57	4.08404	0.352531	11.5849	4.91432e-31	2.6934e-28
chr6.3342	10471.7	3.93962	0.341801	11.5261	9.74734e-31	5.27939e-28
chr21.1788	17826.9	8.08513	0.702961	11.5015	1.29608e-30	6.93822e-28
chr8.2196	12409.3	9.45939	0.822595	11.4994	1.32759e-30	7.02523e-28
chr16.2198	572.744	3.08063	0.268745	11.463	2.02337e-30	1.05855e-27
chr22.1661	515.167	4.04042	0.352841	11.4511	2.32121e-30	1.20072e-27
chr21.1912	4831.16	-7.74117	0.67658	-11.4416	2.59014e-30	1.31038e-27
chr13.842	1915.8	-7.99572	0.700241	-11.4185	3.37946e-30	1.69112e-27
chr23.490	3457.57	-2.86125	0.250713	-11.4125	3.6233e-30	1.79365e-27
chr13.1646	4670.61	2.92183	0.260188	11.2297	2.91465e-29	1.4275e-26
chr5.650	3877.22	-4.26073	0.380849	-11.1874	4.69772e-29	2.27656e-26
chr17.3570	3328.56	5.74743	0.513811	11.1859	4.78203e-29	2.29328e-26
chr10.2063	1023.3	-4.34836	0.389121	-11.1748	5.41556e-29	2.57032e-26
chr19.3564	1883.69	2.4329	0.217877	11.1664	5.95531e-29	2.79766e-26
chr23.1423	8661.79	5.7701	0.517261	11.1551	6.76196e-29	3.14452e-26
chr17.2705	628.791	-5.9774	0.536085	-11.1501	7.15212e-29	3.29269e-26
chr8.1209	337.216	-3.38396	0.303728	-11.1414	7.88444e-29	3.5939e-26
chr23.177	375.92	-2.93815	0.263834	-11.1364	8.34697e-29	3.75087e-26
chr8.3541	1663.08	-3.41204	0.3064	-11.1359	8.39175e-29	3.75087e-26
chr12.2156	519.101	-3.15081	0.283101	-11.1296	8.99954e-29	3.98386e-26
chr10.1761	2959.57	3.99499	0.359689	11.1068	1.16273e-28	5.09809e-26
chr3.298	1266.92	-5.43991	0.490597	-11.0883	1.42929e-28	6.20772e-26
chr19.2401	1933.45	4.07255	0.368364	11.0558	2.05585e-28	8.76365e-26
chr7.1263	3249.99	7.73816	0.70092	11.04	2.45018e-28	1.03488e-25
chr14.828	4189.74	8.38874	0.760677	11.028	2.8003e-28	1.172e-25
chr17.3118	815.697	-2.27955	0.206855	-11.02	3.05939e-28	1.2689e-25
chr23.1881	3731.63	6.48991	0.590797	10.985	4.51186e-28	1.85461e-25
chr22.1446	997.502	2.82142	0.258853	10.8997	1.1561e-27	4.71014e-25
chr3.2806	4054.8	2.96509	0.272542	10.8794	1.44502e-27	5.83558e-25
chr14.1826	20382.3	8.0573	0.741205	10.8705	1.59247e-27	6.37516e-25
chr19.3682	308.553	-2.63256	0.242203	-10.8693	1.61499e-27	6.40957e-25
chr18.222	2183.96	3.48975	0.321494	10.8548	1.89267e-27	7.44743e-25
chr1.1913	1971.38	-2.79994	0.258006	-10.8522	1.94668e-27	7.55869e-25
chr20.2667	4087.97	-6.42868	0.592403	-10.8519	1.95379e-27	7.55869e-25
chr10.2454	1721.52	3.21528	0.296418	10.8471	2.05798e-27	7.89545e-25
chr24.1659	3832.09	-4.16428	0.383934	-10.8463	2.07565e-27	7.8974e-25
chr23.1557	948.306	2.69896	0.249335	10.8247	2.63044e-27	9.92624e-25
chr10.2453	455.421	3.32297	0.30705	10.8223	2.70062e-27	1.01082e-24
chr22.1711	2608.82	2.8853	0.267357	10.7919	3.75835e-27	1.39538e-24
chr3.2634	801.544	2.72658	0.252753	10.7875	3.94322e-27	1.4523e-24
chr23.1487	2743.14	5.72122	0.530563	10.7833	4.12797e-27	1.50828e-24
chr4.708	3291.37	-7.16036	0.664242	-10.7797	4.29072e-27	1.54557e-24
chr17.3166	1494.03	-2.26327	0.209958	-10.7796	4.29717e-27	1.54557e-24
chr13.1882	3052.94	5.24191	0.48715	10.7604	5.29664e-27	1.89029e-24
chr19.2164	1299.9	5.90434	0.548869	10.7573	5.47538e-27	1.93904e-24
chr6.2261	600.438	4.19	0.390944	10.7176	8.41151e-27	2.9561e-24
chr18.147	802.847	-4.50156	0.420148	-10.7142	8.73006e-27	3.04481e-24
chr12.1220	5078.23	2.55559	0.238924	10.6963	1.05967e-26	3.66803e-24
chr1.1286	95529.1	-3.00372	0.281564	-10.668	1.43718e-26	4.93769e-24
chr11.2823	178.612	-21.5593	2.02512	-10.646	1.82088e-26	6.20962e-24
chr3.4455	2763.47	3.32619	0.312745	10.6354	2.03851e-26	6.90067e-24
chr7.4083	3759.65	3.41039	0.320827	10.63	2.16143e-26	7.26336e-24
chr2.907	1724.03	-5.45398	0.513137	-10.6287	2.19142e-26	7.31077e-24
chr6.3703	952.36	-8.29645	0.781314	-10.6186	2.44216e-26	8.08866e-24
chr6.3141	5972.35	2.8207	0.265981	10.6049	2.82728e-26	9.29732e-24
chr3.2500	690.897	2.24324	0.212125	10.5751	3.8866e-26	1.26901e-23
chr3.147	536.897	-3.80373	0.36019	-10.5603	4.54964e-26	1.47504e-23
chr16.1849	41.9894	33.6012	3.18218	10.5592	4.60664e-26	1.48308e-23
chr9.789	16380.9	6.23593	0.591844	10.5364	5.86749e-26	1.87589e-23
chr17.3012	589.689	-2.90272	0.275856	-10.5226	6.79768e-26	2.15775e-23
chr19.2326	5957.15	2.06017	0.195797	10.522	6.84285e-26	2.15775e-23
chr7.2970	510.61	-4.50891	0.428696	-10.5177	7.15766e-26	2.24166e-23
chr11.1353	943.838	-2.94905	0.2806	-10.5098	7.78542e-26	2.42179e-23
chr21.586	325.309	-4.58937	0.437138	-10.4987	8.7605e-26	2.70682e-23
chr8.3150	622.892	-2.26947	0.216243	-10.495	9.10756e-26	2.79529e-23
chr20.2381	1397.85	2.51156	0.240031	10.4635	1.27103e-25	3.87522e-23
chr5.561	567.473	-6.0862	0.582765	-10.4437	1.56656e-25	4.74481e-23
chr10.1603	859.939	4.12338	0.394989	10.4392	1.64133e-25	4.9388e-23
chr10.553	72227.6	2.46626	0.236461	10.4299	1.8112e-25	5.41454e-23
chr13.313	1027.38	7.04579	0.675827	10.4254	1.89801e-25	5.63745e-23
chr5.2447	1412.05	2.7528	0.264128	10.4222	1.96347e-25	5.7945e-23
chr18.57	299.701	-3.76644	0.361512	-10.4186	2.04034e-25	5.98301e-23
chr8.234	703.281	7.15955	0.687512	10.4137	2.14707e-25	6.25611e-23
chr16.3116	983.937	-3.68991	0.354549	-10.4073	2.29588e-25	6.60611e-23
chr8.3995	23414.9	5.78636	0.556314	10.4013	2.44684e-25	6.99675e-23
chr17.892	419.573	-4.82284	0.463773	-10.3991	2.50175e-25	7.10961e-23
chr16.293	8394.03	4.25196	0.409318	10.3879	2.81425e-25	7.9486e-23
chr10.2772	1148.33	-5.24962	0.505393	-10.3872	2.83526e-25	7.95913e-23
chr1.388	16556.7	6.69472	0.644595	10.3859	2.87366e-25	8.01788e-23
chr6.4094	4506.19	-7.93834	0.764402	-10.385	2.9005e-25	8.01788e-23
chr1.3337	365.064	-2.24186	0.215891	-10.3842	2.92585e-25	8.01788e-23
chr10.1283	5439.52	3.15581	0.304132	10.3764	3.17398e-25	8.64636e-23
chr8.3152	838.265	-6.80187	0.655897	-10.3703	3.38353e-25	9.14422e-23
chr21.705	13121.4	5.98687	0.577327	10.37	3.39646e-25	9.14422e-23
chr20.1336	445.707	-3.45801	0.333689	-10.363	3.65364e-25	9.77943e-23
chr6.1997	1902.24	4.5864	0.442737	10.3592	3.80158e-25	1.01166e-22
chr1.302	638.63	-5.54339	0.535237	-10.3569	3.89403e-25	1.03031e-22
chr1.635	1892.56	7.43269	0.717728	10.3559	3.93633e-25	1.03555e-22
chr21.1346	1097.93	-3.53737	0.341659	-10.3535	4.0343e-25	1.05529e-22
chr1.300	2316.89	-3.87304	0.374287	-10.3478	4.28213e-25	1.11379e-22
chr4.1895	1432.16	-5.86413	0.568304	-10.3187	5.80283e-25	1.50085e-22
chr1.1391	1345.32	-2.18012	0.21144	-10.3108	6.2985e-25	1.61186e-22
chr24.218	3647.91	2.28004	0.221133	10.3107	6.30207e-25	1.61186e-22
chr19.1560	4596.61	6.86574	0.667303	10.2888	7.91659e-25	2.01361e-22
chr24.1570	334.667	21.3783	2.07811	10.2874	8.03386e-25	2.03221e-22
chr14.934	10686.3	2.20667	0.214581	10.2836	8.35343e-25	2.1015e-22
chr8.913	2058.42	6.10373	0.59359	10.2827	8.431e-25	2.10949e-22
chr21.372	1693.12	-4.30969	0.419793	-10.2662	1.00052e-24	2.48984e-22
chr6.873	642.633	3.68927	0.360217	10.2418	1.28827e-24	3.17163e-22
chr11.688	1611.58	5.82282	0.568859	10.236	1.36816e-24	3.35039e-22
chr8.3952	2691.77	3.39897	0.332204	10.2316	1.43193e-24	3.48801e-22
chr3.2609	2396.24	-5.39134	0.527061	-10.2291	1.4695e-24	3.54204e-22
chr6.2548	5180.09	-4.9896	0.487896	-10.2268	1.50474e-24	3.60809e-22
chr6.918	418.213	-2.02252	0.197891	-10.2204	1.60681e-24	3.83287e-22
chr5.1418	8109.3	5.86688	0.574388	10.2141	1.71396e-24	4.06738e-22
chr18.2905	3576.08	5.18037	0.507412	10.2094	1.79975e-24	4.24908e-22
chr3.3649	2254.05	3.23497	0.317647	10.1842	2.33313e-24	5.48024e-22
chr2.964	816.972	-2.83385	0.278546	-10.1737	2.59724e-24	6.03898e-22
chr4.131	1023.66	4.95047	0.486837	10.1687	2.73675e-24	6.33138e-22
chr4.945	947.131	-4.01638	0.395479	-10.1557	3.12435e-24	7.15616e-22
chr14.823	1814.75	-3.25154	0.320267	-10.1526	3.22752e-24	7.35587e-22
chr10.703	1899.43	-3.22099	0.317285	-10.1517	3.25512e-24	7.38223e-22
chr10.1120	10779.4	5.85484	0.578282	10.1245	4.29955e-24	9.70308e-22
chr7.1357	5995.86	6.29386	0.621961	10.1194	4.53287e-24	1.01797e-21
chr9.77	5972.96	7.25806	0.717807	10.1114	4.91538e-24	1.09852e-21
chr23.2451	1897.66	-3.37041	0.333508	-10.1059	5.19996e-24	1.1565e-21
chr8.301	424.03	-3.86575	0.382815	-10.0982	5.62507e-24	1.24503e-21
chr22.818	740.125	3.2626	0.323347	10.0901	6.11052e-24	1.34601e-21
chr14.1473	1250.21	-3.26824	0.324049	-10.0856	6.39585e-24	1.39767e-21
chr10.276	1746.99	-2.31501	0.229539	-10.0855	6.40578e-24	1.39767e-21
chr23.1635	713.102	-2.81944	0.279654	-10.0819	6.64319e-24	1.44264e-21
chr14.657	1230.97	-3.47982	0.345253	-10.079	6.8391e-24	1.47821e-21
chr17.2624	28821.7	6.35741	0.630872	10.0772	6.96934e-24	1.49932e-21
chr2.1012	3301.28	3.08274	0.305991	10.0746	7.15287e-24	1.53165e-21
chr7.3802	12517.3	-2.46218	0.244433	-10.073	7.27125e-24	1.54979e-21
chr13.2301	7.05386	-39.7312	3.94653	-10.0674	7.7011e-24	1.63384e-21
chr8.12	1440.19	2.62693	0.261011	10.0645	7.93139e-24	1.67498e-21
chr17.1710	1283.76	-3.69487	0.367177	-10.0629	8.05806e-24	1.69396e-21
chr3.4143	1167.63	-3.22184	0.320227	-10.0611	8.20661e-24	1.71735e-21
chr13.1900	1107.15	-3.68227	0.366086	-10.0585	8.42809e-24	1.74872e-21
chr18.828	4635.36	7.19879	0.715696	10.0584	8.43252e-24	1.74872e-21
chr19.509	168.105	-4.10433	0.408254	-10.0534	8.87683e-24	1.83158e-21
chr23.2419	960.631	-5.85477	0.58239	-10.053	8.91163e-24	1.83158e-21
chr19.3217	786.452	-7.01331	0.697732	-10.0516	9.04102e-24	1.84991e-21
chr13.2162	3150.77	3.00495	0.299276	10.0407	1.00941e-23	2.05625e-21
chr10.2516	1200.36	2.43863	0.243316	10.0225	1.21414e-23	2.46241e-21
chr8.2930	2014.15	-2.7996	0.279522	-10.0157	1.30072e-23	2.62644e-21
chr7.1962	40.6768	33.7817	3.37395	10.0125	1.34289e-23	2.69973e-21
chr16.1597	1555.47	-4.04924	0.404505	-10.0104	1.37248e-23	2.74724e-21
chr3.1591	975.203	-4.09172	0.409424	-9.99384	1.6218e-23	3.23223e-21
chr18.1215	507.121	-3.50047	0.350608	-9.984	1.79097e-23	3.53874e-21
chr3.4082	1024.49	-4.651	0.466448	-9.97108	2.03995e-23	4.01347e-21
chr1.3097	15.285	31.724	3.18272	9.96759	2.11284e-23	4.13919e-21
chr7.3772	7404.31	5.22165	0.524408	9.95722	2.34518e-23	4.55559e-21
chr19.742	885.323	-2.3968	0.240893	-9.94967	2.53016e-23	4.89427e-21
chr16.2480	1145.29	-4.51553	0.454252	-9.94059	2.77169e-23	5.33905e-21
chr1.3334	3616.09	-6.3276	0.636625	-9.93929	2.80817e-23	5.38678e-21
chr17.2009	463.928	-4.31274	0.434116	-9.93453	2.94567e-23	5.62709e-21
chr12.702	1792.72	-3.57084	0.359615	-9.9296	3.09495e-23	5.88782e-21
chr3.650	377.624	-4.00764	0.403847	-9.92365	3.28531e-23	6.22424e-21
chr17.2568	8654.23	11.1765	1.12757	9.91202	3.69106e-23	6.9643e-21
chr6.985	1841.16	-2.34079	0.236392	-9.90216	4.0739e-23	7.65527e-21
chr5.2999	2508.88	-2.22614	0.224904	-9.89816	4.23998e-23	7.93497e-21
chr23.1362	3848.89	-2.16889	0.219256	-9.89205	4.50681e-23	8.40018e-21
chr22.2613	166.394	-3.33088	0.337054	-9.88233	4.96628e-23	9.21927e-21
chr15.2569	563.898	-2.14694	0.217461	-9.87276	5.46389e-23	1.01023e-20
chr10.210	35.7259	-36.8582	3.73483	-9.86876	5.68658e-23	1.0472e-20
chr19.3569	1270.84	-2.62774	0.266608	-9.85622	6.44293e-23	1.18175e-20
chr22.3488	13303.7	2.8256	0.286776	9.85296	6.65576e-23	1.21594e-20
chr4.1026	3097.11	-2.7908	0.283546	-9.84248	7.38678e-23	1.34416e-20
chr2.2554	2434.7	-5.82921	0.592326	-9.84121	7.48029e-23	1.35582e-20
chr19.3897	230.102	2.9993	0.304919	9.83639	7.84752e-23	1.4168e-20
chr20.706	810.905	3.87651	0.395129	9.81075	1.01217e-22	1.81316e-20
chr2.2003	465.599	-3.08022	0.314006	-9.80945	1.02523e-22	1.82943e-20
chr17.3574	182.446	34.4756	3.51567	9.80626	1.05817e-22	1.88093e-20
chr13.1978	455.955	-3.22036	0.328437	-9.80512	1.07024e-22	1.89507e-20
chr23.755	1403.08	-4.15615	0.424577	-9.78893	1.25614e-22	2.20726e-20
chr3.3843	1123.46	-3.2063	0.327798	-9.78135	1.35394e-22	2.37006e-20
chr4.1603	1405.96	-2.16203	0.221169	-9.77549	1.43459e-22	2.50172e-20
chr17.2204	491.68	-3.30254	0.338001	-9.7708	1.50262e-22	2.61047e-20
chr10.2483	1194.43	-3.37746	0.345865	-9.76525	1.58725e-22	2.74713e-20
chr6.1568	234.135	-2.31022	0.236593	-9.76452	1.59864e-22	2.75649e-20
chr16.1305	651.644	-5.9662	0.61162	-9.75475	1.76041e-22	3.02409e-20
chr7.1253	1134.17	-3.66372	0.375838	-9.74814	1.87887e-22	3.21559e-20
chr2.678	2741.57	2.98271	0.305991	9.7477	1.88702e-22	3.21757e-20
chr9.1681	648.63	-4.89176	0.50217	-9.74125	2.0107e-22	3.41582e-20
chr8.2695	56.1165	23.2258	2.38649	9.73219	2.19801e-22	3.69834e-20
chr22.1994	3415.66	3.24389	0.333321	9.73205	2.2011e-22	3.69834e-20
chr1.2286	3947.86	3.91316	0.402177	9.72995	2.24713e-22	3.75663e-20
chr14.926	1507.45	-4.83499	0.49693	-9.72972	2.25212e-22	3.75663e-20
chr3.1056	5021.09	-4.25583	0.437854	-9.71974	2.48426e-22	4.1289e-20
chr4.2551	26306.6	6.77169	0.696779	9.71856	2.51311e-22	4.15725e-20
chr16.493	2543.38	3.21242	0.330553	9.71831	2.51938e-22	4.15725e-20
chr11.2358	1974.27	2.89536	0.297988	9.71637	2.56772e-22	4.2199e-20
chr22.4046	4591.15	2.68182	0.27602	9.71605	2.57568e-22	4.2199e-20
chr6.3648	1706.6	2.67191	0.275153	9.71063	2.71641e-22	4.43469e-20
chr4.2304	1461.25	2.02546	0.208612	9.70921	2.75455e-22	4.48106e-20
chr5.975	11807.3	5.63552	0.581155	9.6971	3.10191e-22	5.02836e-20
chr12.1821	1776.19	3.00454	0.309915	9.69473	3.17491e-22	5.11249e-20
chr1.962	869.381	3.01997	0.311508	9.69469	3.17601e-22	5.11249e-20
chr13.2051	10093.6	2.56196	0.264428	9.68869	3.3682e-22	5.40297e-20
chr3.2350	285.388	-5.5264	0.570512	-9.68673	3.43362e-22	5.48879e-20
chr13.2379	15142.8	-3.16937	0.327288	-9.68371	3.53645e-22	5.6336e-20
chr15.1340	601.217	-3.86622	0.399519	-9.67719	3.76932e-22	5.9633e-20
chr13.774	1610.95	2.39404	0.247458	9.67455	3.86784e-22	6.0982e-20
chr7.2639	2092.12	4.61074	0.476613	9.67397	3.88992e-22	6.11209e-20
chr22.3696	2311.28	5.86779	0.6067	9.67164	3.97951e-22	6.23159e-20
chr21.845	450.068	-4.28343	0.443088	-9.66723	4.15488e-22	6.48414e-20
chr12.1780	1183.6	-2.98076	0.308502	-9.66204	4.37057e-22	6.79771e-20
chr2.38	541.213	-3.57622	0.37023	-9.65944	4.483e-22	6.9491e-20
chr13.208	6395.62	-2.82635	0.292645	-9.65795	4.54879e-22	7.02743e-20
chr16.2197	434.495	-3.86453	0.400268	-9.65485	4.68858e-22	7.21916e-20
chr12.1009	990.33	3.80917	0.395142	9.64002	5.41798e-22	8.31443e-20
chr23.1003	1082.1	-3.43078	0.35594	-9.63867	5.48934e-22	8.39595e-20
chr24.756	839.187	-2.26896	0.235413	-9.63819	5.51539e-22	8.40787e-20
chr8.2965	426.802	-2.52726	0.262472	-9.62869	6.04971e-22	9.19196e-20
chr7.3163	440.17	4.94607	0.514153	9.61986	6.59234e-22	9.9835e-20
chr3.2460	414.704	-5.45631	0.567783	-9.60985	7.26543e-22	1.09667e-19
chr7.1473	3258.78	2.20678	0.22976	9.60472	7.63668e-22	1.14895e-19
chr1.2215	724.756	-3.37378	0.351417	-9.60051	7.95522e-22	1.19297e-19
chr7.1368	1732.51	2.09273	0.21846	9.57949	9.7529e-22	1.45781e-19
chr2.1654	568.081	-3.69085	0.386127	-9.55863	1.19324e-21	1.77781e-19
chr4.602	1955.9	-3.10268	0.324672	-9.55633	1.22005e-21	1.81189e-19
chr19.847	709.744	3.21972	0.336947	9.55555	1.22926e-21	1.8197e-19
chr2.858	4043.23	4.09459	0.429073	9.54289	1.3891e-21	2.04317e-19
chr6.2836	678.426	9.3069	0.976694	9.52898	1.58841e-21	2.32889e-19
chr9.252	626.107	3.14403	0.32998	9.52794	1.60433e-21	2.34476e-19
chr24.515	514.016	-3.34899	0.351638	-9.52398	1.66671e-21	2.42823e-19
chr19.3665	4070.99	5.01381	0.526593	9.52123	1.71137e-21	2.46517e-19
chr24.1646	18.2698	29.4266	3.09066	9.52112	1.71331e-21	2.46517e-19
chr5.1492	320.736	-2.84602	0.29899	-9.51876	1.75259e-21	2.51357e-19
chr22.1647	379.619	-5.00293	0.526162	-9.50834	1.93723e-21	2.76976e-19
chr4.266	4224	5.97185	0.628215	9.50605	1.98042e-21	2.82274e-19
chr3.3945	398.774	-5.61398	0.590941	-9.50007	2.09745e-21	2.98032e-19
chr6.2417	1027.29	7.60309	0.800541	9.49744	2.15109e-21	3.04713e-19
chr17.3202	275.07	-3.90338	0.411694	-9.48126	2.51225e-21	3.54782e-19
chr11.2	1641.08	3.44601	0.363504	9.47999	2.54316e-21	3.58048e-19
chr3.3868	1267.06	-5.3618	0.566711	-9.46125	3.04283e-21	4.27091e-19
chr22.2359	922.359	-4.16769	0.44094	-9.45182	3.32974e-21	4.65941e-19
chr1.2883	1262.72	-23.0945	2.44567	-9.44302	3.62185e-21	5.0528e-19
chr5.1666	980.128	-3.103	0.328716	-9.43978	3.73575e-21	5.19596e-19
chr19.2724	2460.14	2.61787	0.277372	9.43812	3.7951e-21	5.26261e-19
chr22.3510	652.508	-6.12638	0.649648	-9.4303	4.08903e-21	5.65317e-19
chr6.2414	2193.52	8.70798	0.923704	9.42724	4.21006e-21	5.80308e-19
chr23.1888	12.0238	30.8056	3.27209	9.41464	4.74689e-21	6.5235e-19
chr7.776	4518.14	7.18838	0.764081	9.40787	5.06282e-21	6.91638e-19
chr6.4168	2554.14	-5.08374	0.540735	-9.40154	5.3768e-21	7.32359e-19
chr14.817	605.778	7.39344	0.787033	9.39406	5.77307e-21	7.84014e-19
chr22.2229	94.5979	-4.4224	0.47093	-9.39079	5.9552e-21	8.06369e-19
chr16.2755	965.215	6.25499	0.666255	9.38828	6.09873e-21	8.23383e-19
chr8.120	23261.8	2.83882	0.302603	9.38131	6.51551e-21	8.77079e-19
chr19.294	2210.44	2.94082	0.313578	9.37829	6.70496e-21	8.99951e-19
chr5.1685	492.506	-2.69875	0.287884	-9.37442	6.95571e-21	9.28997e-19
chr8.1643	152.642	-3.95738	0.423382	-9.34707	9.01122e-21	1.19901e-18
chr23.2609	1489.76	-3.47024	0.371322	-9.34565	9.13252e-21	1.21165e-18
chr13.1810	672.697	-2.05713	0.220171	-9.34334	9.33391e-21	1.23481e-18
chr6.4016	582.838	2.14172	0.229664	9.32543	1.1053e-20	1.45804e-18
chr17.1862	17118.3	2.64652	0.283818	9.32472	1.11277e-20	1.46371e-18
chr8.2431	902.339	-2.00443	0.214973	-9.32406	1.11973e-20	1.46866e-18
chr4.92	19576.3	4.53861	0.486815	9.32307	1.13024e-20	1.47823e-18
chr6.2289	2095.22	-4.96928	0.533068	-9.32204	1.14127e-20	1.48843e-18
chr1.2417	1803.71	-3.34482	0.358967	-9.31792	1.18643e-20	1.54296e-18
chr18.1737	4098.58	-3.5543	0.381949	-9.30569	1.33123e-20	1.7264e-18
chr1.170	1258.5	2.70753	0.291263	9.29584	1.46046e-20	1.88338e-18
chr7.3405	1440.76	6.33954	0.682197	9.29283	1.50239e-20	1.93204e-18
chr14.1060	5883.66	6.49698	0.69946	9.28856	1.56397e-20	2.00562e-18
chr8.3896	1820.33	-4.50415	0.485125	-9.2845	1.62467e-20	2.07768e-18
chr1.2899	1127.36	-3.39537	0.365754	-9.28322	1.64432e-20	2.09698e-18
chr18.1171	2570.22	2.01523	0.217135	9.281	1.67893e-20	2.1352e-18
chr2.1981	2596.65	3.6537	0.394124	9.27043	1.85399e-20	2.34489e-18
chr16.954	539.408	-2.11435	0.228152	-9.26733	1.90868e-20	2.40745e-18
chr19.2133	439.98	-2.923	0.315863	-9.25404	2.16171e-20	2.71915e-18
chr8.3011	832.355	-4.13006	0.446534	-9.24916	2.26274e-20	2.83847e-18
chr23.507	2573.43	3.7572	0.406308	9.24716	2.30539e-20	2.88411e-18
chr18.56	2840.08	3.41818	0.369804	9.24324	2.39142e-20	2.9767e-18
chr16.475	3392.62	-2.40769	0.260482	-9.2432	2.39233e-20	2.9767e-18
chr17.1420	885.528	-3.04049	0.328982	-9.24211	2.41681e-20	2.99906e-18
chr20.613	3933.25	3.81412	0.412902	9.23735	2.52674e-20	3.12705e-18
chr15.1402	1878.88	-2.13826	0.23158	-9.23337	2.6226e-20	3.23697e-18
chr2.2138	667.73	-5.13911	0.557036	-9.22581	2.81417e-20	3.46413e-18
chr7.3720	1064.54	2.11144	0.229188	9.21269	3.18049e-20	3.90462e-18
chr19.2933	787.599	-3.59572	0.390527	-9.20736	3.34248e-20	4.08173e-18
chr9.2574	16368	2.5449	0.276507	9.20375	3.45673e-20	4.20505e-18
chr6.3377	1050.38	4.47715	0.486456	9.20359	3.46173e-20	4.20505e-18
chr12.1091	628.936	3.58424	0.389492	9.20234	3.50231e-20	4.24314e-18
chr4.3234	600.7	-7.14477	0.776688	-9.19903	3.61212e-20	4.36469e-18
chr5.1521	7896.01	2.15986	0.23485	9.19677	3.6886e-20	4.44544e-18
chr11.2457	1227.46	6.34359	0.690221	9.19067	3.90399e-20	4.68673e-18
chr2.1980	293.128	3.46942	0.3775	9.19053	3.90917e-20	4.68673e-18
chr7.3798	4939.7	-3.73231	0.40629	-9.18633	4.06475e-20	4.8606e-18
chr12.2534	603.733	-4.08902	0.445138	-9.18597	4.07851e-20	4.86441e-18
chr3.3016	794.58	-3.46799	0.377602	-9.18424	4.14458e-20	4.93044e-18
chr11.1959	1127.99	-2.31198	0.251812	-9.18137	4.25658e-20	5.03764e-18
chr3.3617	4972.18	-3.45409	0.376376	-9.17724	4.42297e-20	5.22115e-18
chr4.1367	861.608	2.09251	0.228249	9.16764	4.83473e-20	5.69262e-18
chr21.1186	10145.3	3.79128	0.413693	9.16448	4.9787e-20	5.84717e-18
chr20.1782	355.143	-4.59545	0.501523	-9.16298	5.0482e-20	5.91371e-18
chr5.1112	120.57	-7.3801	0.80556	-9.16145	5.12066e-20	5.98338e-18
chr17.1439	408.539	-5.89161	0.643184	-9.16008	5.18605e-20	6.04444e-18
chr13.2575	117.644	-2.82346	0.309108	-9.13422	6.58769e-20	7.6394e-18
chr19.1371	485.074	-2.80498	0.307285	-9.12828	6.95935e-20	8.05011e-18
chr23.1771	87785.4	-3.1513	0.345334	-9.12537	7.14889e-20	8.24864e-18
chr6.3995	12121.1	6.16448	0.676431	9.11323	7.99626e-20	9.20329e-18
chr19.683	455.371	-4.4721	0.491371	-9.10127	8.92821e-20	1.02503e-17
chr22.2824	821.618	-4.42558	0.486358	-9.09941	9.08198e-20	1.04009e-17
chr7.3182	2393.7	2.6758	0.294172	9.09605	9.36771e-20	1.07015e-17
chr22.1406	15546.5	5.55383	0.611259	9.08588	1.02862e-19	1.17217e-17
chr21.1491	234.772	-2.53134	0.278631	-9.08492	1.03776e-19	1.17966e-17
chr24.443	1580.65	-8.40574	0.925504	-9.08234	1.06267e-19	1.20501e-17
chr4.1861	5293.31	-2.89244	0.318501	-9.08141	1.07176e-19	1.21232e-17
chr9.293	213.363	-3.0709	0.338309	-9.07723	1.11376e-19	1.25675e-17
chr16.13	172.3	-4.14004	0.45656	-9.0679	1.2133e-19	1.36572e-17
chr8.1063	8306.17	-6.63317	0.731902	-9.06293	1.26994e-19	1.42599e-17
chr20.2969	4848.44	2.5271	0.278908	9.06071	1.29604e-19	1.45175e-17
chr5.1718	6701.31	3.45984	0.382023	9.05663	1.34538e-19	1.50337e-17
chr1.3114	140.836	3.33896	0.369003	9.0486	1.44811e-19	1.61424e-17
chr11.278	409.58	-2.28108	0.252165	-9.04597	1.48346e-19	1.64965e-17
chr24.62	8285.66	-4.22777	0.467413	-9.04505	1.49596e-19	1.65955e-17
chr3.1452	664.302	-4.06666	0.44973	-9.04243	1.53223e-19	1.69569e-17
chr9.1472	15714.1	2.36962	0.262175	9.0383	1.59123e-19	1.75676e-17
chr8.2616	9962.49	4.91236	0.543748	9.03425	1.65134e-19	1.81442e-17
chr19.3198	615.834	3.79638	0.421052	9.01641	1.94358e-19	2.12538e-17
chr10.520	2371.01	-3.61465	0.400942	-9.01539	1.96165e-19	2.14006e-17
chr12.148	1281.22	-3.87862	0.430483	-9.00994	2.06166e-19	2.24384e-17
chr7.57	16062.9	-3.01033	0.334429	-9.00139	2.22869e-19	2.41991e-17
chr1.395	7131.07	6.05147	0.67231	9.00102	2.23635e-19	2.42252e-17
chr7.1973	2165.97	4.95244	0.550502	8.99622	2.33614e-19	2.52467e-17
chr7.1714	4040.68	5.27208	0.58628	8.99243	2.41827e-19	2.60731e-17
chr24.1840	516.69	-4.43283	0.493228	-8.98739	2.53178e-19	2.72332e-17
chr5.180	1818.42	-5.09451	0.567027	-8.98459	2.59694e-19	2.7869e-17
chr1.389	15792.1	5.92632	0.659918	8.98039	2.69807e-19	2.88869e-17
chr10.1895	4126.69	4.71549	0.525629	8.97114	2.93466e-19	3.12745e-17
chr4.2751	485.264	-5.23862	0.58398	-8.97054	2.95054e-19	3.13711e-17
chr24.649	1328.8	2.67994	0.299154	8.95841	3.29387e-19	3.48605e-17
chr4.290	1120.66	2.49054	0.278261	8.95039	3.54213e-19	3.7402e-17
chr20.3195	153.653	-8.62098	0.963326	-8.94918	3.58126e-19	3.77287e-17
chr21.911	1135.6	-2.68631	0.300388	-8.94281	3.79414e-19	3.98801e-17
chr22.183	868.624	2.80095	0.313277	8.9408	3.86379e-19	4.05196e-17
chr1.1981	1507.16	3.31554	0.370963	8.93766	3.97481e-19	4.15892e-17
chr18.1249	2201.99	2.41485	0.270407	8.93043	4.24342e-19	4.4299e-17
chr3.3351	3580.73	6.00804	0.672854	8.92919	4.29139e-19	4.46812e-17
chr8.1033	394.01	9.10701	1.01994	8.92898	4.29944e-19	4.46812e-17
chr6.3592	726.743	6.62345	0.741816	8.92869	4.31087e-19	4.46991e-17
chr7.3595	1954.19	5.28376	0.5924	8.91925	4.69474e-19	4.857e-17
chr23.2873	20792.1	-4.20686	0.471705	-8.91839	4.731e-19	4.88354e-17
chr14.1459	1269.97	-3.56342	0.399788	-8.91328	4.95446e-19	5.10276e-17
chr14.774	369.187	-5.33472	0.599177	-8.90342	5.41529e-19	5.56494e-17
chr19.1631	837.673	-6.80042	0.764199	-8.89875	5.6479e-19	5.79105e-17
chr2.1230	201.224	9.21451	1.03642	8.89073	6.07112e-19	6.21116e-17
chr24.1368	5908.62	-2.72614	0.306717	-8.88814	6.21422e-19	6.34346e-17
chr22.3147	2107.89	-4.33552	0.487933	-8.88547	6.36485e-19	6.48286e-17
chr20.72	318.452	2.21879	0.249907	8.87848	6.77811e-19	6.88854e-17
chr21.70	511.409	-3.83428	0.431893	-8.87786	6.81578e-19	6.91157e-17
chr23.196	790.612	2.96181	0.33377	8.8738	7.06895e-19	7.15253e-17
chr3.4381	780.902	2.30724	0.260069	8.87164	7.20765e-19	7.27689e-17
chr18.1083	3215.11	2.57348	0.290431	8.86091	7.93649e-19	7.99519e-17
chr4.1686	1673.34	-7.0023	0.790896	-8.85363	8.4721e-19	8.51612e-17
chr10.2098	3630.97	3.0487	0.344681	8.845	9.15313e-19	9.18065e-17
chr11.2044	1199.24	2.617	0.295979	8.84183	9.41613e-19	9.4239e-17
chr8.664	658.421	-2.39566	0.270957	-8.84146	9.44797e-19	9.43527e-17
chr1.1648	6040.58	4.55389	0.515278	8.83773	9.76813e-19	9.73388e-17
chr9.2477	396.147	-2.60688	0.2951	-8.83388	1.01108e-18	1.00536e-16
chr10.2632	152.687	-2.79329	0.316408	-8.82811	1.06458e-18	1.05628e-16
chr9.1136	698.416	-2.70188	0.306139	-8.82568	1.08801e-18	1.0772e-16
chr10.135	1168.49	-6.59106	0.747372	-8.81898	1.15503e-18	1.1411e-16
chr7.1289	770.37	4.43194	0.502883	8.81307	1.21765e-18	1.20039e-16
chr4.644	1182.92	3.23099	0.366701	8.81098	1.24053e-18	1.22033e-16
chr16.175	41.944	28.551	3.24379	8.80174	1.34711e-18	1.32235e-16
chr7.1042	1281.21	-2.96085	0.336437	-8.80061	1.36079e-18	1.33294e-16
chr3.3077	10055.4	3.25079	0.369403	8.80011	1.36679e-18	1.33336e-16
chr6.3990	1790	-3.29787	0.374753	-8.80009	1.36702e-18	1.33336e-16
chr4.1080	1379.15	-3.92259	0.446052	-8.79404	1.44282e-18	1.40433e-16
chr7.1281	2117.51	-6.26734	0.713022	-8.78983	1.49783e-18	1.45479e-16
chr23.2546	756.654	2.35949	0.268553	8.78594	1.55058e-18	1.50285e-16
chr13.2380	4283.21	-4.4353	0.505218	-8.77899	1.64947e-18	1.59534e-16
chr18.58	726.878	-2.57866	0.29381	-8.77661	1.68475e-18	1.62604e-16
chr7.2338	1063.46	-2.73355	0.311467	-8.77635	1.68869e-18	1.62645e-16
chr20.2703	119.069	-3.46948	0.395335	-8.77606	1.69305e-18	1.62724e-16
chr5.24	12778.3	-5.04704	0.575364	-8.7719	1.75676e-18	1.68495e-16
chr9.1142	531.046	3.09495	0.35285	8.77131	1.76607e-18	1.69036e-16
chr3.4524	2322.37	-2.34346	0.267241	-8.76908	1.80127e-18	1.72048e-16
chr5.1852	4415.07	2.92086	0.33323	8.76531	1.86271e-18	1.77319e-16
chr3.643	872.998	-3.56345	0.406545	-8.76522	1.86417e-18	1.77319e-16
chr23.2392	1577.09	-2.88037	0.328738	-8.76191	1.91968e-18	1.82223e-16
chr19.165	2730.03	6.02146	0.687256	8.76159	1.92516e-18	1.82367e-16
chr3.3514	429.907	2.46228	0.281193	8.75656	2.01306e-18	1.90303e-16
chr1.1257	3593.61	-8.35344	0.954182	-8.75456	2.04898e-18	1.93301e-16
chr7.3859	13074.2	5.6582	0.647095	8.74401	2.24981e-18	2.11813e-16
chr17.2000	167.616	-3.03864	0.34754	-8.74327	2.26451e-18	2.12382e-16
chr19.1278	1457.54	-8.50585	0.972848	-8.74325	2.26508e-18	2.12382e-16
chr6.2851	7744.86	3.51629	0.402394	8.73842	2.36401e-18	2.21208e-16
chr22.3715	462.512	-3.81654	0.436802	-8.73746	2.38407e-18	2.22632e-16
chr8.101	779.235	-3.19926	0.366533	-8.72843	2.58242e-18	2.39696e-16
chr22.3306	511.316	-3.18884	0.365714	-8.71948	2.79478e-18	2.58886e-16
chr5.1352	389.301	-2.30179	0.263996	-8.71905	2.80542e-18	2.59349e-16
chr6.3642	240.659	-7.61205	0.874205	-8.70739	3.10938e-18	2.85728e-16
chr21.2038	1179.79	-4.24084	0.487168	-8.70508	3.17357e-18	2.91046e-16
chr4.570	1610.98	-4.39476	0.504957	-8.70323	3.22565e-18	2.95233e-16
chr19.2024	1513.95	-2.06894	0.237814	-8.69983	3.32392e-18	3.03625e-16
chr19.2171	917.401	-3.69961	0.425564	-8.69343	3.51669e-18	3.19963e-16
chr14.69	9412.54	6.7444	0.77583	8.69315	3.52522e-18	3.20107e-16
chr22.4109	247.449	-2.0904	0.240647	-8.68657	3.73557e-18	3.3854e-16
chr24.1563	2023.12	2.30926	0.266245	8.67341	4.19368e-18	3.79309e-16
chr8.1540	311.627	-5.50119	0.63453	-8.66971	4.33215e-18	3.91066e-16
chr16.910	524.169	-4.23145	0.488398	-8.66393	4.5577e-18	4.10621e-16
chr4.2677	256.102	-2.33237	0.269232	-8.66306	4.59279e-18	4.12975e-16
chr24.870	1152.29	-4.71941	0.545653	-8.64911	5.1904e-18	4.658e-16
chr4.2648	1171.27	-5.91516	0.684133	-8.64621	5.32367e-18	4.76831e-16
chr19.2772	4937.17	-4.57408	0.529124	-8.64463	5.39799e-18	4.82549e-16
chr4.1083	4117.65	-2.82742	0.327205	-8.64114	5.56543e-18	4.96553e-16
chr16.73	1656.68	2.13381	0.247059	8.63684	5.77902e-18	5.14613e-16
chr15.1511	18130.8	-6.86335	0.794724	-8.63613	5.81469e-18	5.16789e-16
chr4.3143	452.791	-3.38112	0.391533	-8.63559	5.84271e-18	5.18279e-16
chr22.182	599.629	2.95326	0.342147	8.63157	6.0517e-18	5.35785e-16
chr15.1013	4663.34	3.38465	0.392603	8.62107	6.63334e-18	5.8503e-16
chr7.2726	2872.4	2.23573	0.25935	8.6205	6.66644e-18	5.86825e-16
chr3.828	5845.2	3.91567	0.454406	8.61713	6.86551e-18	6.03195e-16
chr20.1318	902.27	-2.8374	0.329362	-8.61483	7.00453e-18	6.14237e-16
chr17.3161	4076.45	3.71369	0.431152	8.6134	7.09226e-18	6.20748e-16
chr16.44	7638.64	2.29065	0.266122	8.60751	7.46674e-18	6.52284e-16
chr10.1199	1582.26	2.22686	0.259252	8.58957	8.72965e-18	7.61166e-16
chr1.19	19707.5	-4.66944	0.543995	-8.5836	9.1947e-18	8.002e-16
chr14.629	435.419	-2.65937	0.309845	-8.58293	9.24877e-18	8.03387e-16
chr18.2791	100.3	-3.45601	0.403256	-8.57026	1.03248e-17	8.93479e-16
chr10.2830	536.979	-6.27876	0.732841	-8.5677	1.05571e-17	9.11874e-16
chr17.3500	296.941	-4.73562	0.553352	-8.55806	1.1478e-17	9.89561e-16
chr13.222	355.378	-3.12026	0.365007	-8.54849	1.24711e-17	1.06931e-15
chr24.1863	1077.48	5.46029	0.638744	8.54847	1.24728e-17	1.06931e-15
chr3.3290	199.571	-2.24083	0.262599	-8.53327	1.42271e-17	1.21294e-15
chr6.3336	257.722	8.79008	1.03033	8.53137	1.44625e-17	1.23073e-15
chr4.2516	192.687	-4.7346	0.555066	-8.5298	1.46607e-17	1.24529e-15
chr23.1375	6582.99	-7.2892	0.854619	-8.52918	1.47392e-17	1.24966e-15
chr12.1527	1424.8	-2.0936	0.245592	-8.52471	1.53194e-17	1.29646e-15
chr18.62	6332.65	5.20784	0.611003	8.52343	1.54895e-17	1.30845e-15
chr17.3393	2560.29	3.0961	0.363395	8.51994	1.59637e-17	1.34603e-15
chr22.2681	7845.83	-4.81697	0.565714	-8.51485	1.66809e-17	1.40138e-15
chr5.2160	320.523	-2.99625	0.351913	-8.51418	1.67767e-17	1.40686e-15
chr23.2505	4656.61	3.11153	0.365942	8.50281	1.85062e-17	1.54626e-15
chr23.2288	2484.96	5.43105	0.638941	8.50008	1.89463e-17	1.58016e-15
chr19.1774	4559.96	2.78179	0.327348	8.49795	1.92974e-17	1.60653e-15
chr4.1864	464.279	-4.76526	0.560994	-8.49433	1.99083e-17	1.6544e-15
chr3.1301	911.171	2.776	0.326852	8.49314	2.0113e-17	1.6684e-15
chr17.1927	210.609	-3.365	0.396503	-8.48669	2.12597e-17	1.76035e-15
chr10.3193	3595.36	-4.64671	0.547668	-8.48454	2.16572e-17	1.79004e-15
chr8.3869	1267.19	-5.89202	0.694485	-8.48401	2.17561e-17	1.79499e-15
chr9.2231	368.23	3.08938	0.364155	8.48369	2.18166e-17	1.79677e-15
chr14.820	2094.07	-5.28306	0.62327	-8.47636	2.32353e-17	1.90946e-15
chr19.1131	1052.39	-5.0491	0.59568	-8.47619	2.32679e-17	1.90946e-15
chr19.2372	241.081	-3.53099	0.416703	-8.47364	2.3784e-17	1.94488e-15
chr6.3507	5485.63	5.96034	0.703585	8.47139	2.42489e-17	1.97938e-15
chr20.150	732.214	-2.33802	0.276041	-8.46984	2.45741e-17	2.00237e-15
chr17.1707	1394.46	2.9034	0.342824	8.46908	2.47342e-17	2.01186e-15
chr20.495	443.825	5.27806	0.623241	8.46873	2.48091e-17	2.01439e-15
chr7.2614	369.639	-2.27748	0.269005	-8.46634	2.53231e-17	2.05251e-15
chr7.291	237.409	-46.1619	5.45328	-8.46497	2.56212e-17	2.07302e-15
chr6.260	260.672	-3.7142	0.438832	-8.46384	2.58708e-17	2.08954e-15
chr20.739	1262.04	-3.71173	0.43855	-8.46364	2.5917e-17	2.08961e-15
chr4.778	1165.04	-4.24053	0.50108	-8.46277	2.6111e-17	2.10157e-15
chr4.1188	2126.05	2.40786	0.284737	8.45643	2.75695e-17	2.21509e-15
chr24.15	123.955	-7.84638	0.928116	-8.45409	2.81269e-17	2.25594e-15
chr22.2924	105.303	35.3042	4.17628	8.4535	2.82704e-17	2.2635e-15
chr12.2515	638.738	3.40995	0.403522	8.45047	2.90141e-17	2.31901e-15
chr24.786	732.208	-4.94074	0.584721	-8.44973	2.91966e-17	2.32956e-15
chr3.3845	925.899	-5.30041	0.627724	-8.44385	3.07055e-17	2.43727e-15
chr8.3662	102.42	-7.93708	0.940205	-8.44186	3.12332e-17	2.4749e-15
chr21.174	4523.95	-2.46802	0.292424	-8.43987	3.17704e-17	2.51314e-15
chr10.1339	3073.96	-2.61673	0.310228	-8.43487	3.31583e-17	2.61842e-15
chr24.425	1805.87	-2.57097	0.305147	-8.42537	3.59625e-17	2.83392e-15
chr1.480	764.449	-4.88325	0.5796	-8.42521	3.60103e-17	2.83392e-15
chr18.2885	299.781	-2.92359	0.347106	-8.42277	3.67688e-17	2.88867e-15
chr17.411	348.525	-4.36336	0.518084	-8.42212	3.69736e-17	2.89981e-15
chr18.1954	1480.95	2.10583	0.250091	8.42027	3.75621e-17	2.94096e-15
chr3.1478	499.166	-4.12524	0.490039	-8.41819	3.82352e-17	2.98857e-15
chr9.159	788.639	-2.88598	0.3429	-8.41639	3.88252e-17	3.02955e-15
chr9.1577	4435.93	-2.97089	0.353256	-8.41003	4.09895e-17	3.18225e-15
chr3.1247	1250.01	5.73766	0.682309	8.40919	4.12851e-17	3.1998e-15
chr6.3320	2647.79	-5.8062	0.690671	-8.40662	4.22005e-17	3.25977e-15
chr23.779	434.239	2.60683	0.31028	8.40152	4.40737e-17	3.39309e-15
chr2.2171	7231.29	-5.19869	0.619062	-8.3977	4.55307e-17	3.4994e-15
chr6.1220	2211.01	4.07723	0.486004	8.38929	4.89093e-17	3.75281e-15
chr12.817	1691.34	-3.93347	0.468891	-8.38887	4.90819e-17	3.75979e-15
chr20.3017	975.436	2.24995	0.268273	8.3868	4.99556e-17	3.82036e-15
chr14.36	100.537	-2.66781	0.318138	-8.3857	5.04254e-17	3.84989e-15
chr22.3609	2332.6	2.80235	0.334203	8.38518	5.06486e-17	3.86053e-15
chr7.3529	7186.81	4.38799	0.523407	8.38352	5.13683e-17	3.90891e-15
chr14.575	114.51	7.08062	0.845089	8.37855	5.35819e-17	4.06393e-15
chr3.1594	2884.67	5.67214	0.677747	8.36911	5.80545e-17	4.38149e-15
chr15.1633	904.01	-4.96928	0.593801	-8.3686	5.8308e-17	4.39342e-15
chr4.1811	250.614	5.00365	0.598149	8.36522	6.00026e-17	4.51373e-15
chr15.2124	2261.02	3.36217	0.40197	8.36424	6.05042e-17	4.54403e-15
chr4.2104	5836.84	-2.56131	0.306256	-8.3633	6.09892e-17	4.573e-15
chr9.433	4937.87	5.90688	0.706844	8.3567	6.44989e-17	4.8283e-15
chr21.852	834.27	-2.43791	0.292014	-8.3486	6.90759e-17	5.16253e-15
chr9.255	1878.65	3.16872	0.379975	8.33927	7.47496e-17	5.55949e-15
chr24.2112	1160.48	-2.44259	0.292941	-8.33817	7.54473e-17	5.60233e-15
chr12.2826	1766.15	2.38436	0.286189	8.33144	7.98649e-17	5.9208e-15
chr20.70	6578.15	5.23251	0.628275	8.32838	8.19563e-17	6.06609e-15
chr22.368	294.673	-5.05257	0.606872	-8.32559	8.39075e-17	6.20054e-15
chr22.830	514.845	-2.99488	0.360054	-8.31787	8.95553e-17	6.60729e-15
chr7.2193	117.848	-4.65647	0.559858	-8.31724	9.00347e-17	6.63203e-15
chr8.2500	312.952	-4.43982	0.534195	-8.31123	9.47142e-17	6.96558e-15
chr23.726	1527.71	-4.12492	0.496343	-8.31062	9.52057e-17	6.99056e-15
chr18.2627	6464.82	-2.00913	0.242038	-8.30089	1.03336e-16	7.57546e-15
chr13.191	1284.63	-2.49588	0.300708	-8.3	1.04113e-16	7.62024e-15
chr11.2393	329.087	-2.64858	0.31973	-8.28378	1.19322e-16	8.70578e-15
chr7.3527	813.467	-2.68699	0.324513	-8.28007	1.23106e-16	8.95351e-15
chr24.159	1726.38	14.7111	1.77927	8.26806	1.36154e-16	9.85578e-15
chr23.2327	1581.65	2.16345	0.26175	8.26533	1.39308e-16	1.00466e-14
chr17.56	2129.73	2.15519	0.260757	8.26514	1.39527e-16	1.00466e-14
chr2.1436	18462.6	2.94387	0.356184	8.26503	1.39663e-16	1.00466e-14
chr24.1260	437.17	-5.77063	0.698538	-8.26102	1.44439e-16	1.03577e-14
chr4.1154	314.771	6.87638	0.83241	8.2608	1.44699e-16	1.03603e-14
chr2.2087	182.534	-2.46752	0.298809	-8.25786	1.48302e-16	1.05853e-14
chr1.502	462.825	-2.02519	0.245251	-8.25764	1.48584e-16	1.0589e-14
chr20.574	1083.27	-2.98733	0.361785	-8.2572	1.49128e-16	1.06043e-14
chr15.2517	695.299	-2.04149	0.247241	-8.2571	1.4926e-16	1.06043e-14
chr6.328	1821.06	-4.67437	0.566714	-8.2482	1.60804e-16	1.13719e-14
chr3.3467	27860.5	4.2651	0.517245	8.2458	1.64062e-16	1.15845e-14
chr9.167	1001.17	-4.36613	0.530143	-8.23576	1.78419e-16	1.25789e-14
chr7.2851	1883.11	3.45525	0.419832	8.23006	1.87118e-16	1.3152e-14
chr7.2499	527.616	-9.18367	1.11607	-8.22856	1.8947e-16	1.3297e-14
chr8.2206	9082.45	3.09831	0.376584	8.22739	1.91336e-16	1.34075e-14
chr14.1113	3644.74	5.83256	0.709071	8.22564	1.94159e-16	1.35846e-14
chr4.1615	6779.32	-3.29355	0.40068	-8.21991	2.03663e-16	1.4228e-14
chr3.3245	340.571	-4.635	0.564112	-8.21645	2.09611e-16	1.45992e-14
chr17.2559	57.9399	34.7382	4.22902	8.21423	2.13528e-16	1.48495e-14
chr17.2271	1695.64	-4.41792	0.537883	-8.21353	2.1478e-16	1.49141e-14
chr4.2494	10432.9	-6.58667	0.802239	-8.21036	2.2053e-16	1.52903e-14
chr4.524	633.926	-2.55074	0.310758	-8.20813	2.24666e-16	1.55537e-14
chr17.3514	393.627	-8.34994	1.01744	-8.20683	2.27111e-16	1.56993e-14
chr17.817	43505.8	-3.63091	0.442775	-8.20036	2.39677e-16	1.65184e-14
chr22.3860	18.6613	21.1168	2.57531	8.19972	2.40946e-16	1.658e-14
chr1.2071	2194.15	-2.38785	0.291217	-8.19955	2.41292e-16	1.658e-14
chr5.232	1521.01	-3.57911	0.436516	-8.19926	2.4187e-16	1.65949e-14
chr19.1479	8579.18	5.19035	0.633087	8.19848	2.43453e-16	1.66787e-14
chr2.505	2243.14	-2.75171	0.335791	-8.19473	2.51159e-16	1.71811e-14
chr22.2723	103.866	-4.11581	0.502295	-8.19402	2.52651e-16	1.72575e-14
chr16.3230	10755.1	-2.84168	0.346853	-8.19275	2.5532e-16	1.74139e-14
chr11.2607	2852.91	2.12795	0.259751	8.19226	2.56357e-16	1.74588e-14
chr21.1611	241.524	3.78012	0.461442	8.19198	2.5697e-16	1.74747e-14
chr22.3161	791.081	-3.72859	0.455243	-8.19033	2.60508e-16	1.76892e-14
chr5.610	1406.08	2.03295	0.248221	8.19008	2.61047e-16	1.76997e-14
chr13.2755	27957.6	4.04522	0.494403	8.18203	2.791e-16	1.88959e-14
chr6.2945	210.366	-3.33559	0.408604	-8.16336	3.25822e-16	2.20267e-14
chr4.2664	1617.6	-2.77239	0.339763	-8.15977	3.35667e-16	2.2659e-14
chr10.387	4328.72	2.22107	0.272304	8.15657	3.44665e-16	2.32324e-14
chr3.1802	213.043	-7.75901	0.951377	-8.15556	3.47563e-16	2.33934e-14
chr19.3875	1284.64	5.00936	0.614344	8.154	3.52081e-16	2.36629e-14
chr13.1924	292.29	-2.07478	0.254515	-8.15189	3.58275e-16	2.40441e-14
chr2.382	22644.9	3.69206	0.452948	8.15117	3.60431e-16	2.41536e-14
chr24.962	327.378	3.28377	0.403069	8.14691	3.73329e-16	2.49816e-14
chr19.3160	4997.82	2.36015	0.289714	8.14649	3.74648e-16	2.50334e-14
chr15.250	3541.75	3.65895	0.449328	8.14316	3.85105e-16	2.56577e-14
chr23.220	165.216	-4.16472	0.511549	-8.14139	3.90758e-16	2.59967e-14
chr19.1262	4412.12	4.74999	0.583635	8.13863	3.99778e-16	2.646e-14
chr20.2128	1053.78	-6.64154	0.816059	-8.13856	4.00021e-16	2.646e-14
chr17.2486	395.247	-3.81837	0.469388	-8.13478	4.12703e-16	2.72597e-14
chr11.841	886.419	-3.04038	0.373763	-8.13451	4.13603e-16	2.728e-14
chr7.2112	861.687	-3.39999	0.41812	-8.13162	4.23595e-16	2.78991e-14
chr1.308	264.175	-4.18668	0.515112	-8.12772	4.37433e-16	2.87693e-14
chr8.577	1604.42	-3.27753	0.403309	-8.12661	4.41471e-16	2.89522e-14
chr19.382	3336.01	-2.75697	0.339305	-8.12534	4.46104e-16	2.92144e-14
chr20.337	1117.82	3.697	0.455192	8.12185	4.59136e-16	2.99401e-14
chr9.2449	4978.1	-2.8611	0.352591	-8.11451	4.87758e-16	3.17167e-14
chr15.730	242.595	-6.51337	0.803173	-8.10955	5.0809e-16	3.29457e-14
chr19.3926	2161.78	7.22344	0.890866	8.10833	5.13182e-16	3.32291e-14
chr3.3985	106.354	-5.59702	0.690492	-8.10585	5.23769e-16	3.3867e-14
chr11.1397	270.844	-6.64169	0.819601	-8.10356	5.33722e-16	3.44621e-14
chr1.838	573.641	6.79802	0.839226	8.10034	5.48058e-16	3.53138e-14
chr15.2059	1515.41	3.17978	0.392554	8.10025	5.48447e-16	3.53138e-14
chr1.574	379.965	-2.97597	0.367547	-8.09684	5.64037e-16	3.62669e-14
chr11.2646	255.172	7.53981	0.931465	8.09457	5.74651e-16	3.68979e-14
chr17.1234	1394.62	-3.6448	0.450763	-8.08584	6.17352e-16	3.95845e-14
chr14.1112	3210.2	5.87317	0.726531	8.08386	6.27502e-16	4.01793e-14
chr2.2468	2498.23	2.20312	0.272866	8.074	6.80333e-16	4.32016e-14
chr2.2081	210.406	-2.44358	0.302859	-8.06837	7.12442e-16	4.51161e-14
chr24.970	249.385	3.57155	0.44309	8.06056	7.59473e-16	4.79624e-14
chr19.2132	2498.23	2.33729	0.290029	8.05882	7.70341e-16	4.85821e-14
chr10.418	2068.49	-3.83712	0.476636	-8.05041	8.25164e-16	5.19684e-14
chr2.297	1315.01	2.13392	0.26521	8.04615	8.54422e-16	5.37375e-14
chr22.4427	292.167	-11.3126	1.40622	-8.04468	8.64728e-16	5.43115e-14
chr8.1536	193.669	4.16786	0.518668	8.0357	9.30438e-16	5.82004e-14
chr22.1699	1058.65	-7.36968	0.917194	-8.03503	9.35555e-16	5.84411e-14
chr17.552	808.077	-2.63304	0.327888	-8.0303	9.72362e-16	6.0658e-14
chr13.1769	2088.33	-5.1707	0.643924	-8.02998	9.74847e-16	6.07307e-14
chr4.568	839.791	-2.65249	0.330431	-8.02736	9.95931e-16	6.19309e-14
chr8.2818	1538.47	-2.46643	0.307257	-8.02725	9.96802e-16	6.19309e-14
chr6.2716	872.864	-18.9747	2.36434	-8.02535	1.01234e-15	6.28114e-14
chr13.2112	766.186	-3.43483	0.428381	-8.01818	1.07326e-15	6.65018e-14
chr2.1923	743.258	-3.15228	0.393201	-8.01696	1.08392e-15	6.70721e-14
chr23.2407	533.377	-2.56033	0.319468	-8.01435	1.1072e-15	6.83285e-14
chr10.1080	692.354	-4.33106	0.540587	-8.01179	1.13055e-15	6.96762e-14
chr4.2179	11005.5	-4.08132	0.509477	-8.0108	1.13966e-15	7.01437e-14
chr6.2413	3580.13	6.53592	0.815994	8.00977	1.14926e-15	7.06406e-14
chr22.4241	455.515	-4.88329	0.61029	-8.00159	1.22823e-15	7.53935e-14
chr11.2106	2307.61	-2.66654	0.333399	-7.99804	1.26411e-15	7.74929e-14
chr19.3459	2578.66	-2.80585	0.350833	-7.99769	1.26775e-15	7.76128e-14
chr15.2508	592.501	-2.25841	0.282395	-7.99734	1.27133e-15	7.77285e-14
chr11.710	417.622	-4.55355	0.569526	-7.99532	1.29233e-15	7.89077e-14
chr22.264	677.665	-4.77562	0.597944	-7.98673	1.38563e-15	8.4492e-14
chr14.215	2030.7	-2.50499	0.313691	-7.98554	1.39908e-15	8.51996e-14
chr1.595	2797.27	3.37617	0.422891	7.98355	1.42179e-15	8.6468e-14
chr16.3146	8985.62	-2.48573	0.311413	-7.9821	1.43859e-15	8.73745e-14
chr12.2463	881.994	-4.13606	0.518267	-7.98056	1.4567e-15	8.83579e-14
chr9.494	13626	6.79045	0.851039	7.97901	1.47508e-15	8.93547e-14
chr9.2497	2482.65	3.11981	0.391022	7.9786	1.48005e-15	8.95383e-14
chr6.4262	182.815	-4.66538	0.58492	-7.9761	1.51033e-15	9.11302e-14
chr1.1304	168.724	-7.53689	0.945184	-7.97398	1.53639e-15	9.25814e-14
chr17.1530	380.514	-5.3504	0.671498	-7.96786	1.61446e-15	9.71586e-14
chr2.36	399.921	-3.97015	0.498362	-7.96641	1.6335e-15	9.8081e-14
chr14.991	103.555	38.5462	4.83868	7.96625	1.63556e-15	9.8081e-14
chr10.914	698.416	-2.33406	0.292995	-7.96621	1.63617e-15	9.8081e-14
chr9.1777	33.1467	22.9425	2.88086	7.96375	1.66904e-15	9.99212e-14
chr19.2271	2981.91	-5.26152	0.661034	-7.95954	1.72687e-15	1.03115e-13
chr18.1455	2810.07	2.55381	0.320875	7.95889	1.73588e-15	1.03518e-13
chr16.1211	1542.03	-2.29199	0.288363	-7.94831	1.89074e-15	1.12452e-13
chr20.1060	1088.36	-3.74518	0.471201	-7.94816	1.89301e-15	1.12452e-13
chr18.2856	4693.12	-2.92514	0.368277	-7.94279	1.97691e-15	1.17282e-13
chr15.1265	6612.85	5.37334	0.676519	7.94263	1.97941e-15	1.17282e-13
chr6.3944	2147.56	-3.8521	0.485013	-7.94225	1.98539e-15	1.17485e-13
chr2.1360	212.973	-2.5585	0.322264	-7.93916	2.03554e-15	1.20298e-13
chr6.3916	1534.62	5.45331	0.687154	7.93608	2.08674e-15	1.22851e-13
chr2.1162	465.516	-6.18304	0.779569	-7.93136	2.16751e-15	1.27443e-13
chr4.1152	771.518	-3.75189	0.473569	-7.92257	2.32645e-15	1.36613e-13
chr18.1227	107.57	2.22666	0.281141	7.92006	2.37396e-15	1.39226e-13
chr7.3192	1678.5	6.13871	0.775154	7.91934	2.38767e-15	1.39852e-13
chr13.1153	2166.09	3.04055	0.383953	7.91908	2.39279e-15	1.39973e-13
chr4.1721	1054.55	-4.29741	0.542728	-7.91816	2.41052e-15	1.40832e-13
chr6.516	242.543	-2.81563	0.355745	-7.91474	2.4777e-15	1.4439e-13
chr6.4276	1943.22	-2.68595	0.339451	-7.91262	2.52022e-15	1.46619e-13
chr5.647	546.913	-2.66163	0.336382	-7.91252	2.52231e-15	1.46619e-13
chr6.2983	421.074	-3.2601	0.412233	-7.90839	2.60748e-15	1.51188e-13
chr4.1187	386.247	-3.2141	0.406551	-7.90576	2.663e-15	1.54213e-13
chr5.500	2141.34	2.15996	0.273251	7.90467	2.68639e-15	1.55372e-13
chr22.1001	471.516	-2.43944	0.308614	-7.9045	2.69014e-15	1.55394e-13
chr3.3968	1913.09	7.19378	0.910821	7.89813	2.83126e-15	1.6334e-13
chr12.1596	6680.95	-2.47744	0.313737	-7.89656	2.86714e-15	1.65203e-13
chr19.2231	653.27	2.39898	0.303955	7.89255	2.96068e-15	1.7038e-13
chr12.690	15.2097	27.4466	3.47814	7.89117	2.99378e-15	1.7207e-13
chr13.1328	722.605	-3.96921	0.503128	-7.88905	3.04486e-15	1.74787e-13
chr6.3885	478.311	-2.97535	0.377373	-7.88436	3.16148e-15	1.8103e-13
chr17.2524	18247	8.20501	1.04103	7.88164	3.23117e-15	1.84791e-13
chr3.3517	6435.39	8.61331	1.09305	7.88006	3.27233e-15	1.86681e-13
chr17.1082	457.957	2.56241	0.325213	7.87917	3.29564e-15	1.87778e-13
chr22.3399	3779.33	7.96301	1.01086	7.87745	3.34129e-15	1.90144e-13
chr17.3088	1040.52	-2.00317	0.254477	-7.87172	3.498e-15	1.98816e-13
chr22.2322	545.048	-2.20168	0.279719	-7.87104	3.51709e-15	1.99458e-13
chr4.175	722.365	-2.26966	0.288357	-7.87101	3.51796e-15	1.99458e-13
chr4.780	13869.7	-3.83329	0.48733	-7.86591	3.66417e-15	2.07492e-13
chr18.1771	6539.91	3.93485	0.50026	7.8656	3.67334e-15	2.07756e-13
chr13.2144	30408.8	2.45299	0.311872	7.86537	3.68006e-15	2.07881e-13
chr1.298	556.907	-3.1595	0.40191	-7.86119	3.80493e-15	2.14671e-13
chr4.3186	112.869	-3.01827	0.384006	-7.85995	3.84274e-15	2.16538e-13
chr8.3137	320.9	-3.76195	0.478725	-7.85827	3.89476e-15	2.18934e-13
chr19.1074	2011.16	-2.83858	0.361263	-7.85737	3.92292e-15	2.19983e-13
chr19.3210	1193.48	-3.04713	0.387805	-7.85737	3.92297e-15	2.19983e-13
chr22.2167	6135	4.58066	0.583167	7.8548	4.00416e-15	2.24262e-13
chr6.667	106.107	-8.92142	1.13632	-7.85118	4.12129e-15	2.30542e-13
chr3.1618	1957.48	2.38762	0.304208	7.84864	4.20576e-15	2.34981e-13
chr3.2416	9115.79	10.6044	1.35122	7.84804	4.22592e-15	2.35822e-13
chr24.1180	257.559	-3.97174	0.506115	-7.84751	4.24393e-15	2.3654e-13
chr16.3127	478.853	-2.74018	0.349362	-7.8434	4.38516e-15	2.43527e-13
chr1.2000	154.603	-2.28497	0.291371	-7.84213	4.42957e-15	2.45697e-13
chr6.3434	577.745	4.193	0.53524	7.83388	4.73048e-15	2.61757e-13
chr6.1473	476.084	4.87054	0.621839	7.83248	4.78324e-15	2.64359e-13
chr22.1687	2643.6	5.52738	0.705803	7.83133	4.82738e-15	2.66478e-13
chr24.1136	205.28	7.41622	0.947182	7.82978	4.88733e-15	2.69464e-13
chr13.764	483.925	-2.99811	0.383035	-7.82724	4.98687e-15	2.74624e-13
chr7.906	10092.4	-3.36717	0.430278	-7.82557	5.05356e-15	2.77964e-13
chr21.888	7078.8	-3.78179	0.483444	-7.8226	5.17424e-15	2.84262e-13
chr15.185	252.964	4.75384	0.607803	7.82135	5.22596e-15	2.86761e-13
chr20.1614	3053.38	7.68552	0.982879	7.8194	5.30769e-15	2.90899e-13
chr16.397	880.933	-2.84607	0.364051	-7.81778	5.37626e-15	2.94307e-13
chr5.194	384.126	3.70512	0.474006	7.81662	5.42599e-15	2.96383e-13
chr6.714	334.177	-3.38982	0.433669	-7.8166	5.42706e-15	2.96383e-13
chr9.1596	5888.36	3.47791	0.44503	7.815	5.49625e-15	2.99806e-13
chr15.184	537.365	3.64636	0.466682	7.81338	5.56746e-15	3.03331e-13
chr22.4431	246.004	-3.00237	0.384295	-7.81267	5.59877e-15	3.04676e-13
chr20.800	1127.9	-3.95105	0.506168	-7.80582	5.91169e-15	3.21325e-13
chr19.2518	943.654	3.80794	0.487872	7.80521	5.94044e-15	3.22507e-13
chr3.4520	721.735	-2.72953	0.349749	-7.80426	5.98512e-15	3.24354e-13
chr7.2027	1865.67	-3.01736	0.386633	-7.80419	5.98855e-15	3.24354e-13
chr15.446	1739.17	2.12434	0.27223	7.80348	6.02247e-15	3.25808e-13
chr9.1882	1627.51	-2.68719	0.344555	-7.79901	6.23939e-15	3.37147e-13
chr7.383	3628.68	6.21372	0.796761	7.79872	6.25367e-15	3.37522e-13
chr4.77	154.079	-7.17385	0.920741	-7.79139	6.62766e-15	3.57288e-13
chr3.2824	950.984	-2.95474	0.379303	-7.78991	6.70575e-15	3.61075e-13
chr19.1875	659.5	-4.80838	0.617418	-7.78789	6.81378e-15	3.66063e-13
chr10.2627	529.461	2.94071	0.377601	7.78788	6.81429e-15	3.66063e-13
chr8.3934	1248.91	2.19825	0.282314	7.78654	6.88715e-15	3.69546e-13
chr2.102	334.142	-4.80708	0.617401	-7.78599	6.91706e-15	3.70719e-13
chr19.1776	6585.3	3.5616	0.457454	7.78571	6.93239e-15	3.71109e-13
chr24.1867	7406.57	6.95614	0.893518	7.78512	6.9649e-15	3.72416e-13
chr12.700	471.343	-3.86739	0.496826	-7.7842	7.01562e-15	3.74693e-13
chr3.4308	23890.2	3.51966	0.45219	7.78359	7.04938e-15	3.75918e-13
chr14.1704	5040.17	6.87635	0.883453	7.78349	7.05488e-15	3.75918e-13
chr11.1424	3111.9	-2.87644	0.369742	-7.7796	7.27561e-15	3.87231e-13
chr6.2533	2096.67	-2.14199	0.275357	-7.77896	7.31239e-15	3.88739e-13
chr21.57	1060.53	-3.0485	0.392079	-7.7752	7.53273e-15	3.9953e-13
chr24.1409	1730.53	-4.42711	0.56969	-7.77108	7.78204e-15	4.12278e-13
chr8.3701	3139.9	4.48709	0.577466	7.77031	7.82941e-15	4.13835e-13
chr23.2821	296.104	-4.14371	0.533517	-7.76678	8.05069e-15	4.23153e-13
chr19.1747	916.276	-10.9215	1.40621	-7.76662	8.06085e-15	4.23153e-13
chr16.1977	598.361	-5.70182	0.734159	-7.76646	8.07122e-15	4.23215e-13
chr23.2293	399.24	-3.54881	0.457111	-7.76356	8.25791e-15	4.3202e-13
chr7.4175	2502.71	-2.48927	0.32074	-7.76101	8.42527e-15	4.40276e-13
chr22.2911	20231.1	-3.42281	0.441123	-7.75932	8.53888e-15	4.45706e-13
chr8.3269	862.596	-4.17058	0.537524	-7.75886	8.56945e-15	4.46795e-13
chr18.2551	2739.36	-6.06093	0.781314	-7.75735	8.67203e-15	4.51632e-13
chr20.2995	2364.15	5.48556	0.707598	7.75237	9.01957e-15	4.69201e-13
chr3.2372	225.637	-9.81822	1.2666	-7.75163	9.07187e-15	4.71389e-13
chr8.1558	895.93	-2.10542	0.271734	-7.74812	9.32656e-15	4.84077e-13
chr3.827	6180.64	3.85729	0.497886	7.74732	9.38488e-15	4.86555e-13
chr5.972	566.334	4.00283	0.516785	7.74564	9.50994e-15	4.92485e-13
chr19.694	229.273	-4.90168	0.632895	-7.74487	9.56828e-15	4.94393e-13
chr9.1712	826.314	3.50554	0.453023	7.73812	1.00895e-14	5.2074e-13
chr23.2346	401.591	-3.13139	0.404941	-7.73295	1.05083e-14	5.41141e-13
chr6.3404	1538.41	-3.06825	0.397035	-7.72791	1.09325e-14	5.62359e-13
chr4.2175	735.217	-3.74627	0.484973	-7.7247	1.12113e-14	5.76058e-13
chr1.299	3278.84	-4.07138	0.527353	-7.72041	1.15956e-14	5.94477e-13
chr24.1748	690.829	-2.98177	0.386354	-7.71771	1.18442e-14	6.05871e-13
chr18.446	4721.46	5.20857	0.675065	7.71566	1.20357e-14	6.14299e-13
chr9.189	348.684	-4.05204	0.525226	-7.71485	1.21127e-14	6.17548e-13
chr5.2041	1016.26	-2.9643	0.384431	-7.71088	1.24956e-14	6.36362e-13
chr22.154	2852.2	2.61432	0.339173	7.70794	1.27862e-14	6.49399e-13
chr9.2569	1047.69	-4.6508	0.603384	-7.70787	1.27939e-14	6.49399e-13
chr17.2004	845.56	-2.98042	0.386697	-7.70737	1.28441e-14	6.51229e-13
chr3.2917	418.258	2.95084	0.383025	7.70405	1.31818e-14	6.67617e-13
chr2.1406	521.139	3.32322	0.431576	7.7002	1.35853e-14	6.86544e-13
chr3.1037	2118.5	10.7658	1.3982	7.69976	1.36325e-14	6.88174e-13
chr7.1585	974.198	3.67958	0.477946	7.69875	1.37401e-14	6.92087e-13
chr23.2094	1332.5	6.8067	0.884306	7.69722	1.39059e-14	6.99672e-13
chr24.2284	235.661	-3.78873	0.492239	-7.69694	1.3936e-14	7.00419e-13
chr6.3740	896.448	3.19165	0.414686	7.69655	1.39789e-14	7.01812e-13
chr19.1662	595.744	2.15861	0.280734	7.68917	1.48089e-14	7.41864e-13
chr6.57	1712.77	7.41094	0.963936	7.68821	1.49212e-14	7.46679e-13
chr8.592	1624.05	2.11859	0.275651	7.68576	1.5209e-14	7.59429e-13
chr6.1951	502.361	5.95931	0.775659	7.68291	1.55521e-14	7.75716e-13
chr1.1454	46.2439	3.89191	0.506628	7.68199	1.56641e-14	7.8046e-13
chr7.3938	124	-5.73072	0.74602	-7.68173	1.56956e-14	7.81182e-13
chr22.815	1585.74	-4.70268	0.612391	-7.67921	1.60067e-14	7.95807e-13
chr19.1958	1891.25	-2.3699	0.30865	-7.67827	1.61257e-14	8.0086e-13
chr9.1148	669.366	7.61632	0.992834	7.67129	1.70275e-14	8.44731e-13
chr13.237	31.9021	28.07	3.66082	7.66767	1.75147e-14	8.67967e-13
chr8.1383	131.91	4.62077	0.602774	7.66584	1.77671e-14	8.79529e-13
chr4.1223	2943.5	-2.29087	0.298853	-7.66553	1.781e-14	8.80704e-13
chr10.2408	4361.5	3.36784	0.439472	7.66339	1.81091e-14	8.94536e-13
chr19.1476	197.288	-3.92625	0.512375	-7.66286	1.81841e-14	8.97277e-13
chr6.532	581.161	-2.05807	0.268685	-7.65979	1.86241e-14	9.18004e-13
chr3.3473	306.82	-3.83664	0.500897	-7.65954	1.86602e-14	9.18802e-13
chr15.2442	8870.4	2.42674	0.316859	7.65876	1.87738e-14	9.23408e-13
chr3.4024	778.723	-2.1279	0.277889	-7.65736	1.89787e-14	9.3249e-13
chr23.813	1274.84	9.29684	1.21429	7.6562	1.91519e-14	9.39995e-13
chr21.718	475.353	-3.14755	0.411136	-7.65573	1.92215e-14	9.42404e-13
chr17.1327	518.475	-2.8256	0.369416	-7.64884	2.02804e-14	9.90803e-13
chr4.2006	1081.24	4.32772	0.565807	7.64875	2.02947e-14	9.90803e-13
chr5.894	2111.56	8.75658	1.14508	7.64712	2.05526e-14	1.00233e-12
chr18.1234	765.948	7.64394	0.999654	7.64659	2.06381e-14	1.00544e-12
chr22.2136	811.562	3.19331	0.417837	7.64249	2.13068e-14	1.03692e-12
chr12.121	319.746	3.75761	0.49171	7.64192	2.13998e-14	1.04034e-12
chr18.1025	4593.97	10.8878	1.42505	7.6403	2.16721e-14	1.05247e-12
chr4.386	211.011	-5.95145	0.779001	-7.63984	2.17485e-14	1.05507e-12
chr3.1622	512.328	2.13114	0.279021	7.63792	2.2076e-14	1.06983e-12
chr3.2593	616.413	7.60789	0.99643	7.63515	2.25559e-14	1.09079e-12
chr19.3200	684.039	-2.04036	0.267356	-7.6316	2.31859e-14	1.1189e-12
chr23.2547	331.484	2.70809	0.354944	7.62962	2.35454e-14	1.13506e-12
chr8.2084	24611	-3.42566	0.449495	-7.62113	2.51458e-14	1.21094e-12
chr9.2166	1199.61	-3.6495	0.478959	-7.61965	2.54362e-14	1.22365e-12
chr4.79	913.851	-8.26489	1.08615	-7.60932	2.75546e-14	1.32141e-12
chr15.2521	6597.81	5.02842	0.660846	7.60906	2.76086e-14	1.32263e-12
chr18.2264	6828.65	3.99449	0.524975	7.60891	2.76411e-14	1.32281e-12
chr6.2819	934.536	-2.03951	0.268226	-7.60369	2.87793e-14	1.37442e-12
chr12.2493	3370.89	-2.51117	0.330298	-7.60275	2.89901e-14	1.38305e-12
chr15.912	4369.1	2.00437	0.263675	7.60166	2.92348e-14	1.39184e-12
chr9.139	623.339	-2.24036	0.294971	-7.5952	3.07309e-14	1.46156e-12
chr11.772	396.171	-2.63118	0.346671	-7.58986	3.2024e-14	1.52149e-12
chr2.1936	2485.87	-3.15928	0.416272	-7.58948	3.21201e-14	1.52448e-12
chr6.1037	18774.1	5.01421	0.660717	7.58904	3.22287e-14	1.52806e-12
chr8.3325	967.529	3.41965	0.450622	7.58875	3.23013e-14	1.52993e-12
chr17.3524	2875.65	-4.28214	0.564527	-7.58537	3.31549e-14	1.56874e-12
chr5.939	2314.88	2.8024	0.369706	7.58008	3.45349e-14	1.63069e-12
chr8.1855	331.377	3.85448	0.508766	7.57614	3.56001e-14	1.67754e-12
chr16.1040	2415.86	4.62491	0.610579	7.57463	3.60142e-14	1.69532e-12
chr12.53	359.393	3.95441	0.522171	7.57302	3.64646e-14	1.71477e-12
chr1.1550	893.552	-2.77265	0.366182	-7.57179	3.68108e-14	1.72928e-12
chr16.2854	374.263	3.17985	0.42004	7.57036	3.72195e-14	1.7467e-12
chr20.2542	311.7	-4.42057	0.583973	-7.56982	3.73733e-14	1.75213e-12
chr16.2531	603.989	-4.33559	0.572784	-7.56933	3.75149e-14	1.75698e-12
chr12.714	2059.64	2.76389	0.365445	7.56309	3.93601e-14	1.83876e-12
chr1.2741	669.683	-3.31408	0.438195	-7.56302	3.9381e-14	1.83876e-12
chr17.885	1431.11	-2.177	0.287867	-7.5625	3.95404e-14	1.84434e-12
chr1.578	358.833	-4.98905	0.659921	-7.56007	4.02849e-14	1.87526e-12
chr19.1231	1674.26	-3.2189	0.425859	-7.5586	4.07437e-14	1.89184e-12
chr1.1860	2789.63	5.2625	0.696594	7.55461	4.20109e-14	1.94773e-12
chr10.1905	3157.23	2.0104	0.266148	7.5537	4.23058e-14	1.95943e-12
chr17.704	491.726	4.95374	0.655987	7.55159	4.2998e-14	1.9855e-12
chr20.2951	1341.26	-3.06277	0.405627	-7.55071	4.32904e-14	1.997e-12
chr22.4321	1180.54	-3.37021	0.446404	-7.5497	4.36262e-14	2.01047e-12
chr15.1041	1459.59	-2.21965	0.294048	-7.5486	4.39969e-14	2.02553e-12
chr4.642	9794.46	3.61963	0.479593	7.54731	4.44355e-14	2.04368e-12
chr2.208	1192.22	-2.87196	0.380555	-7.54676	4.46237e-14	2.05028e-12
chr18.1814	619.111	2.42178	0.320975	7.54506	4.52074e-14	2.0709e-12
chr24.771	306.514	-2.70818	0.359026	-7.54313	4.58817e-14	2.0997e-12
chr3.2433	2710.71	2.08595	0.276572	7.54217	4.62224e-14	2.1132e-12
chr24.1654	689.117	-2.11463	0.280384	-7.54189	4.63216e-14	2.11563e-12
chr8.3248	298.553	5.51608	0.731687	7.53885	4.74147e-14	2.16341e-12
chr16.1932	12330.8	-4.48579	0.595234	-7.53619	4.83916e-14	2.20361e-12
chr17.1879	298.657	-7.22606	0.959683	-7.52964	5.08817e-14	2.31428e-12
chr6.4021	10409.4	3.68324	0.489172	7.52953	5.09223e-14	2.31428e-12
chr15.359	96.0311	-4.69287	0.623344	-7.52854	5.13105e-14	2.32775e-12
chr1.3177	5377.25	-2.83461	0.376516	-7.52852	5.13199e-14	2.32775e-12
chr7.3743	8213.63	2.66461	0.354185	7.52323	5.34388e-14	2.42147e-12
chr19.1412	7867.88	8.20977	1.09183	7.51928	5.50785e-14	2.49087e-12
chr17.188	20598.5	2.25746	0.300257	7.51841	5.54478e-14	2.50511e-12
chr17.558	1583.4	3.03447	0.403695	7.51673	5.61628e-14	2.53306e-12
chr15.523	4451.1	6.68258	0.889031	7.5167	5.61764e-14	2.53306e-12
chr15.2190	1739.86	-5.49138	0.73125	-7.50957	5.93196e-14	2.67217e-12
chr6.498	1439.42	-2.54625	0.339163	-7.50745	6.02924e-14	2.71334e-12
chr9.212	440.534	2.03979	0.271767	7.50564	6.11275e-14	2.74823e-12
chr17.2087	1252.06	-2.03617	0.271405	-7.50231	6.27012e-14	2.81623e-12
chr21.3	59.4205	2.8586	0.38107	7.50151	6.3085e-14	2.82795e-12
chr1.18	878.278	-4.39336	0.585799	-7.49977	6.3929e-14	2.863e-12
chr18.2936	603.915	-2.84077	0.378852	-7.49834	6.4629e-14	2.88873e-12
chr24.1841	629.068	-4.67607	0.623699	-7.49732	6.51376e-14	2.90582e-12
chr17.3409	1348.32	-3.63107	0.484708	-7.49126	6.82156e-14	3.04018e-12
chr22.1813	305.341	-2.5348	0.338404	-7.49046	6.86312e-14	3.05575e-12
chr5.1297	2049.92	8.70296	1.16231	7.48766	7.01114e-14	3.11563e-12
chr15.1559	290.592	5.39966	0.721431	7.48465	7.17359e-14	3.18474e-12
chr5.2217	571.434	-3.01597	0.403014	-7.48353	7.23541e-14	3.20909e-12
chr4.1728	2154.45	6.23579	0.833333	7.48295	7.26712e-14	3.22005e-12
chr24.2181	2571.23	2.38207	0.318365	7.48219	7.30953e-14	3.23573e-12
chr2.2130	1180.2	3.17659	0.424639	7.48069	7.39355e-14	3.26978e-12
chr22.3989	2143.26	2.18261	0.291775	7.48047	7.40568e-14	3.272e-12
chr6.2276	2211.65	3.30019	0.441411	7.47646	7.63505e-14	3.36366e-12
chr1.700	2907.72	-2.45	0.32772	-7.47588	7.66878e-14	3.37529e-12
chr4.1725	1226.53	6.49323	0.868632	7.47524	7.7063e-14	3.38856e-12
chr22.3456	317.226	2.19754	0.294104	7.47198	7.89989e-14	3.47037e-12
chr10.1108	4449.27	-2.37963	0.318869	-7.46272	8.47513e-14	3.71952e-12
chr22.156	266.097	2.35308	0.315326	7.46237	8.49805e-14	3.72248e-12
chr11.229	538.835	-2.27444	0.304798	-7.46212	8.51407e-14	3.72596e-12
chr17.2959	8468.6	2.0164	0.270251	7.4612	8.57403e-14	3.74153e-12
chr16.1268	1191.44	5.96408	0.799593	7.4589	8.7247e-14	3.80007e-12
chr16.1170	32.952	5.11241	0.685517	7.45774	8.80177e-14	3.83002e-12
chr2.1057	665.818	-2.00934	0.26951	-7.45554	8.95014e-14	3.8909e-12
chr18.1952	3727.93	2.43937	0.327215	7.45496	8.98968e-14	3.9044e-12
chr22.3091	12647.4	2.45057	0.32873	7.45468	9.00885e-14	3.90904e-12
chr3.3563	679.693	2.87072	0.385157	7.45338	9.09755e-14	3.94381e-12
chr22.4022	16491.3	2.63159	0.353104	7.45272	9.1436e-14	3.96005e-12
chr5.830	543.677	-3.97812	0.534301	-7.44547	9.65969e-14	4.17963e-12
chr3.3760	317.11	-6.3413	0.852049	-7.44241	9.88628e-14	4.27366e-12
chr6.3508	458.674	5.78924	0.778037	7.44083	1.00056e-13	4.31967e-12
chr24.642	2548.92	4.07111	0.547929	7.42999	1.08608e-13	4.67734e-12
chr19.3018	369.955	-4.74648	0.639129	-7.42648	1.11529e-13	4.7942e-12
chr2.252	1421.66	-2.98937	0.402736	-7.42265	1.14796e-13	4.92543e-12
chr2.277	3137.47	-4.14149	0.558028	-7.42165	1.15669e-13	4.95824e-12
chr10.454	3895.09	5.28051	0.711656	7.42004	1.17085e-13	5.01427e-12
chr17.2463	2566.48	3.66181	0.493613	7.41839	1.18553e-13	5.06771e-12
chr14.1192	75.527	5.94324	0.801994	7.41058	1.25745e-13	5.37017e-12
chr10.863	1513.82	-3.37911	0.456131	-7.40819	1.28033e-13	5.46007e-12
chr19.1453	3196.91	-2.31172	0.312051	-7.40814	1.28087e-13	5.46007e-12
chr8.556	334.19	5.22518	0.705502	7.40634	1.29834e-13	5.52428e-12
chr5.1614	632.952	9.78917	1.32181	7.40588	1.30281e-13	5.53819e-12
chr11.290	29425.3	2.00663	0.270979	7.40512	1.31034e-13	5.56509e-12
chr3.2393	2192.21	3.21933	0.434766	7.40473	1.31419e-13	5.57627e-12
chr7.2914	3977.19	-3.08028	0.416099	-7.40277	1.33371e-13	5.65389e-12
chr6.2306	1135.72	-2.12281	0.286826	-7.40102	1.35143e-13	5.72375e-12
chr4.3006	1299.6	6.14648	0.830543	7.40056	1.35613e-13	5.73837e-12
chr20.147	898.598	3.09646	0.418504	7.39887	1.37348e-13	5.80647e-12
chr23.2203	1553.45	-2.32702	0.314664	-7.39526	1.4113e-13	5.9554e-12
chr24.2290	653.773	2.50161	0.338328	7.39406	1.42414e-13	5.99858e-12
chr3.3398	524.096	20.2998	2.74707	7.38961	1.47257e-13	6.1733e-12
chr6.2626	3343.58	3.20038	0.433098	7.38951	1.47366e-13	6.1733e-12
chr4.1809	2854.12	5.72788	0.775162	7.38927	1.47642e-13	6.17923e-12
chr3.2749	3115.59	4.83172	0.653931	7.38872	1.48245e-13	6.19882e-12
chr1.516	662.185	-3.70007	0.500875	-7.3872	1.49949e-13	6.2587e-12
chr3.2215	918.196	-2.70102	0.365642	-7.38708	1.50089e-13	6.25886e-12
chr12.1363	152.786	-4.39325	0.594799	-7.3861	1.51198e-13	6.29943e-12
chr17.795	2527.35	7.59957	1.02899	7.38546	1.51927e-13	6.32407e-12
chr15.1991	1038.22	-3.11422	0.421791	-7.38332	1.54385e-13	6.42058e-12
chr17.1468	232.568	-3.99156	0.540776	-7.38117	1.56906e-13	6.51364e-12
chr4.3315	462.878	-2.68517	0.363909	-7.37868	1.59864e-13	6.63046e-12
chr13.86	1183.29	2.88014	0.39037	7.37797	1.60723e-13	6.6601e-12
chr16.1042	455.366	2.13783	0.289786	7.37726	1.61584e-13	6.68975e-12
chr12.2457	3005.95	-4.47865	0.607327	-7.37435	1.65144e-13	6.83099e-12
chr18.1670	954.878	-4.91706	0.666937	-7.3726	1.67337e-13	6.90928e-12
chr1.153	2061.62	-2.82578	0.383333	-7.37159	1.68599e-13	6.95454e-12
chr14.1708	1846.66	-3.9472	0.535468	-7.37149	1.68735e-13	6.95454e-12
chr6.2759	2300.93	13.6608	1.85342	7.37059	1.69877e-13	6.99536e-12
chr11.477	826.981	-3.27929	0.444988	-7.36938	1.71429e-13	7.05294e-12
chr18.1971	21.5315	22.6248	3.07021	7.36913	1.71746e-13	7.05969e-12
chr21.710	1090.48	-2.46157	0.334163	-7.36637	1.75331e-13	7.2006e-12
chr15.2117	750.952	-8.73127	1.18539	-7.36574	1.76169e-13	7.22858e-12
chr9.1015	157.284	-3.30758	0.449222	-7.36291	1.79941e-13	7.37679e-12
chr6.137	813.109	-2.20183	0.29909	-7.36175	1.81509e-13	7.42783e-12
chr21.1155	849.779	5.18882	0.704852	7.36157	1.81766e-13	7.43174e-12
chr13.39	266.504	-8.02196	1.08988	-7.36039	1.83377e-13	7.49096e-12
chr13.2026	461.295	-3.19952	0.434895	-7.357	1.88088e-13	7.66978e-12
chr10.1588	7588.15	4.83316	0.65696	7.35687	1.8828e-13	7.67081e-12
chr22.104	348.97	-3.47986	0.473146	-7.35473	1.91318e-13	7.78769e-12
chr14.976	852.209	4.82582	0.656475	7.3511	1.96575e-13	7.99463e-12
chr6.3858	1787.02	2.71027	0.368745	7.34997	1.98245e-13	8.05545e-12
chr24.1854	28973.7	4.19519	0.571056	7.34637	2.03661e-13	8.26822e-12
chr12.2774	2397.3	3.86397	0.526051	7.34523	2.05401e-13	8.3315e-12
chr4.1003	783.899	-3.10845	0.423355	-7.34242	2.09771e-13	8.50128e-12
chr6.1556	3679.97	4.116	0.560676	7.34115	2.11767e-13	8.56706e-12
chr9.1474	799.257	2.28325	0.311114	7.33895	2.1528e-13	8.70155e-12
chr19.3613	54.5595	-20.9973	2.86142	-7.33806	2.16715e-13	8.75187e-12
chr3.1940	225.279	-3.17425	0.432605	-7.33752	2.17591e-13	8.77953e-12
chr17.2878	349.233	5.40692	0.736988	7.3365	2.19244e-13	8.83848e-12
chr12.117	1095.35	-2.20593	0.300706	-7.33584	2.20332e-13	8.87457e-12
chr14.1850	4937.08	4.43659	0.604835	7.33521	2.21375e-13	8.9088e-12
chr13.1560	595.911	-4.09138	0.557812	-7.33469	2.22235e-13	8.9356e-12
chr7.2652	435.951	-7.31346	0.997209	-7.33393	2.235e-13	8.97861e-12
chr24.1775	10007	-2.77592	0.378625	-7.33158	2.2746e-13	9.11382e-12
chr11.658	1166.77	-3.61037	0.492524	-7.33034	2.29568e-13	9.19032e-12
chr23.2114	2212.32	6.74585	0.92063	7.32743	2.34616e-13	9.3761e-12
chr9.2366	2015.99	-6.04699	0.825451	-7.32568	2.37686e-13	9.49054e-12
chr22.520	359.031	-3.46185	0.472908	-7.32034	2.47345e-13	9.8591e-12
chr7.1472	2119.62	4.61362	0.63059	7.31636	2.54787e-13	1.01382e-11
chr11.147	164.387	2.63149	0.359694	7.31591	2.55641e-13	1.01559e-11
chr15.1204	498.796	-3.01234	0.411753	-7.31589	2.55675e-13	1.01559e-11
chr24.128	317.434	-4.97237	0.680035	-7.31193	2.63324e-13	1.04418e-11
chr3.6	2352.52	3.88649	0.53154	7.31176	2.63671e-13	1.04465e-11
chr4.2415	635.866	4.67669	0.639637	7.31147	2.64239e-13	1.046e-11
chr6.3599	578.225	2.70509	0.370075	7.30958	2.67988e-13	1.05994e-11
chr20.3121	4495.82	3.01169	0.412079	7.30853	2.70086e-13	1.06731e-11
chr18.2966	160.723	-3.25117	0.444991	-7.30614	2.74919e-13	1.08548e-11
chr12.2275	81.6262	2.97197	0.406871	7.30444	2.78422e-13	1.09837e-11
chr19.2452	1430.22	2.9754	0.407691	7.29818	2.91686e-13	1.14677e-11
chr3.4302	482.096	-2.31231	0.316954	-7.29541	2.9775e-13	1.16961e-11
chr4.1168	497.765	-3.10929	0.426293	-7.29377	3.01396e-13	1.18292e-11
chr3.1202	2016.44	-3.17492	0.435518	-7.28999	3.09989e-13	1.21561e-11
chr21.782	2812.05	2.87135	0.39393	7.289	3.12263e-13	1.22348e-11
chr2.1651	34076.8	6.40839	0.879827	7.28369	3.248e-13	1.27153e-11
chr1.823	4583.63	5.30405	0.728542	7.28036	3.32929e-13	1.30224e-11
chr23.2610	1181.08	-4.33718	0.5958	-7.27959	3.34842e-13	1.30861e-11
chr3.3917	1152.45	-3.11981	0.428917	-7.27368	3.49822e-13	1.36484e-11
chr19.129	89.313	-2.15794	0.296711	-7.27289	3.51865e-13	1.37165e-11
chr4.1955	1070.16	4.07784	0.560917	7.26994	3.5964e-13	1.40077e-11
chr15.641	485.222	-2.08986	0.287492	-7.26928	3.61402e-13	1.40644e-11
chr12.686	11.6002	25.4327	3.49925	7.26805	3.64722e-13	1.4181e-11
chr12.2305	2270.76	4.82124	0.663357	7.26794	3.65014e-13	1.4181e-11
chr7.3090	1495.73	3.50443	0.482359	7.2652	3.72483e-13	1.4459e-11
chr18.1424	210.743	3.50464	0.48247	7.26395	3.75934e-13	1.45807e-11
chr16.94	178.153	-6.3621	0.875992	-7.26274	3.79333e-13	1.47001e-11
chr6.1673	2486.09	-4.35283	0.59947	-7.26113	3.8387e-13	1.48634e-11
chr22.2585	458.136	-2.70656	0.37282	-7.2597	3.87941e-13	1.50084e-11
chr3.36	885.562	-2.2562	0.310899	-7.25701	3.95733e-13	1.5297e-11
chr12.3	7711.05	4.32744	0.596362	7.2564	3.97541e-13	1.5354e-11
chr8.1176	2464.05	2.11826	0.292051	7.25307	4.07444e-13	1.5697e-11
chr2.2185	1409.21	-4.65458	0.641864	-7.25166	4.11696e-13	1.58475e-11
chr8.2436	107.786	-17.3395	2.3939	-7.24319	4.38267e-13	1.68422e-11
chr7.2514	838.029	2.10742	0.290978	7.24254	4.40367e-13	1.69088e-11
chr8.118	48.8988	-20.9176	2.88869	-7.24119	4.44754e-13	1.7063e-11
chr23.2494	6418.43	5.03994	0.696115	7.24009	4.48379e-13	1.71877e-11
chr2.413	192.899	-3.4488	0.476409	-7.23916	4.51483e-13	1.72923e-11
chr5.2765	114.758	-4.84175	0.668921	-7.23815	4.54837e-13	1.74063e-11
chr13.2185	147.247	3.83634	0.53031	7.23414	4.68486e-13	1.79009e-11
chr12.1670	10288	5.32256	0.736044	7.23131	4.78366e-13	1.82461e-11
chr18.378	2784.07	5.87445	0.812538	7.22976	4.83852e-13	1.844e-11
chr9.502	398.187	-3.50002	0.484266	-7.22747	4.92085e-13	1.87383e-11
chr24.792	2086.39	2.11781	0.293132	7.22475	5.0202e-13	1.91008e-11
chr2.1116	797.559	-4.15716	0.575615	-7.22212	5.11851e-13	1.94588e-11
chr1.2746	2072.23	7.61504	1.05445	7.22179	5.13087e-13	1.94897e-11
chr22.1908	403.772	-2.2137	0.306779	-7.21593	5.35673e-13	2.03141e-11
chr17.966	162.856	9.36181	1.2979	7.21302	5.47259e-13	2.07193e-11
chr10.395	54.883	-10.3148	1.43015	-7.21235	5.49934e-13	2.08035e-11
chr1.66	173.905	-5.20898	0.722291	-7.21174	5.524e-13	2.08796e-11
chr12.2644	6864.33	2.64564	0.366871	7.21137	5.53903e-13	2.09193e-11
chr7.3039	8189.92	-5.43653	0.754456	-7.20589	5.76645e-13	2.17069e-11
chr4.2743	1403.93	-3.09605	0.429704	-7.20508	5.80117e-13	2.18198e-11
chr4.1944	4963.23	4.27668	0.593895	7.20107	5.97398e-13	2.24514e-11
chr22.4436	592.297	-4.35745	0.605124	-7.20091	5.98112e-13	2.24599e-11
chr4.794	4840.08	2.99769	0.416323	7.2004	6.00354e-13	2.25258e-11
chr3.1748	466.622	-3.44833	0.479076	-7.19787	6.11593e-13	2.29288e-11
chr17.2418	16.0742	21.2586	2.95572	7.19237	6.36739e-13	2.38508e-11
chr6.2487	20293.3	4.03214	0.560622	7.19227	6.37223e-13	2.38508e-11
chr11.1065	56.6721	-3.33431	0.463617	-7.19193	6.38796e-13	2.38902e-11
chr12.2372	6035.19	-2.76025	0.383943	-7.18922	6.51609e-13	2.43299e-11
chr11.2494	299.263	-3.13959	0.436796	-7.18777	6.5856e-13	2.45496e-11
chr3.2220	438.196	-2.21408	0.308043	-7.18756	6.59606e-13	2.45687e-11
chr10.2335	10335.2	-3.77527	0.525402	-7.18549	6.6967e-13	2.49234e-11
chr3.3177	111.558	4.6383	0.645878	7.18139	6.90086e-13	2.56296e-11
chr15.1397	3262.09	-3.09447	0.430904	-7.18134	6.90314e-13	2.56296e-11
chr22.536	127.449	-2.88514	0.401797	-7.18059	6.94114e-13	2.57499e-11
chr15.2503	475.927	-2.25041	0.313677	-7.17429	7.2682e-13	2.68982e-11
chr23.2174	1058.27	-4.39702	0.613143	-7.17128	7.43015e-13	2.74534e-11
chr16.2698	467.453	-4.91939	0.686009	-7.17103	7.44354e-13	2.74808e-11
chr23.2219	2762.57	-2.30761	0.321859	-7.16964	7.51951e-13	2.7739e-11
chr15.57	366.49	-2.18415	0.304698	-7.16825	7.59652e-13	2.80007e-11
chr7.526	243.034	-2.99549	0.417968	-7.1668	7.67704e-13	2.82748e-11
chr19.3669	402.788	-2.92929	0.408879	-7.16421	7.82383e-13	2.87924e-11
chr3.1251	3282.25	-8.95858	1.25051	-7.16392	7.84024e-13	2.88298e-11
chr12.1551	455.311	-2.26165	0.315783	-7.16202	7.94946e-13	2.92081e-11
chr9.1733	2918.56	8.03683	1.12236	7.16068	8.02755e-13	2.9448e-11
chr22.1909	472.189	-2.14311	0.299447	-7.1569	8.25237e-13	3.02246e-11
chr6.1006	1588.96	2.32452	0.324978	7.15287	8.4981e-13	3.10751e-11
chr17.2805	262.213	-5.04233	0.704954	-7.15272	8.50766e-13	3.10854e-11
chr15.1389	467.051	12.5042	1.74837	7.15193	8.55689e-13	3.12404e-11
chr21.1696	1015.14	-2.19446	0.306952	-7.14919	8.72926e-13	3.18445e-11
chr22.3275	559.685	-2.7945	0.39122	-7.14305	9.12848e-13	3.32219e-11
chr2.2454	687.06	4.61974	0.646865	7.14175	9.2151e-13	3.34842e-11
chr3.2773	6485.37	3.23832	0.453652	7.13834	9.44648e-13	3.42439e-11
chr23.2112	1083.93	7.09722	0.994471	7.13668	9.5609e-13	3.46314e-11
chr12.275	226.223	-5.41853	0.759732	-7.13217	9.88003e-13	3.57408e-11
chr21.244	722.492	-2.0534	0.28796	-7.13087	9.97389e-13	3.60139e-11
chr8.553	737.75	2.79391	0.391886	7.12939	1.00815e-12	3.63738e-11
chr22.2678	7812.05	2.97043	0.416848	7.12591	1.03394e-12	3.72752e-11
chr15.2423	17037	-3.97935	0.558523	-7.12476	1.04259e-12	3.75578e-11
chr18.1619	276.299	-2.83461	0.397869	-7.12447	1.0448e-12	3.76077e-11
chr12.1991	706.039	-2.62748	0.368804	-7.12431	1.04601e-12	3.76221e-11
chr17.1285	212.388	-2.70564	0.380071	-7.11877	1.08893e-12	3.91047e-11
chr1.1352	545.878	-2.74528	0.385703	-7.1176	1.09819e-12	3.93759e-11
chr11.2098	1056.72	3.37675	0.474557	7.11558	1.1144e-12	3.99259e-11
chr15.1425	2723.62	4.93604	0.693743	7.11509	1.11841e-12	4.00383e-11
chr20.2025	274.225	-2.23805	0.314636	-7.11313	1.13438e-12	4.05787e-11
chr8.374	4397.47	2.40392	0.33805	7.11114	1.15092e-12	4.11382e-11
chr22.3245	2633.63	2.72833	0.383752	7.10963	1.16358e-12	4.15583e-11
chr1.1888	7553.87	-3.27571	0.460964	-7.10622	1.19266e-12	4.2564e-11
chr24.1769	4432.62	7.71862	1.08634	7.10517	1.20174e-12	4.28551e-11
chr5.486	2297.75	4.16349	0.586115	7.10353	1.21607e-12	4.33323e-11
chr19.1841	746.38	-2.204	0.310383	-7.10091	1.23937e-12	4.40602e-11
chr7.3560	442.808	-2.32807	0.327865	-7.1007	1.2413e-12	4.40949e-11
chr4.474	14.7916	-19.884	2.80077	-7.09947	1.2524e-12	4.44548e-11
chr4.500	1946.69	-2.03052	0.286043	-7.09866	1.25971e-12	4.46798e-11
chr10.2107	105.139	-3.57605	0.503836	-7.09765	1.26897e-12	4.49656e-11
chr1.768	1047.69	-4.19749	0.591399	-7.09757	1.26972e-12	4.49656e-11
chr10.1289	5024	7.37163	1.03865	7.09731	1.27209e-12	4.5015e-11
chr17.1429	144.188	-4.10336	0.578225	-7.09648	1.27978e-12	4.52523e-11
chr6.1990	624.051	13.4282	1.89239	7.09593	1.28484e-12	4.53962e-11
chr7.1843	918.784	-2.72379	0.38387	-7.09559	1.28801e-12	4.54736e-11
chr9.364	3424.95	2.02937	0.286066	7.09406	1.30235e-12	4.58757e-11
chr3.741	138.475	6.06136	0.854429	7.09405	1.30239e-12	4.58757e-11
chr2.2215	1592.19	-3.45122	0.48656	-7.09309	1.31146e-12	4.61597e-11
chr19.134	9346.21	2.31527	0.326446	7.09236	1.31847e-12	4.63358e-11
chr12.2665	337.101	3.26812	0.460815	7.09204	1.32154e-12	4.6408e-11
chr13.681	737.484	-3.61603	0.509977	-7.09058	1.33553e-12	4.68376e-11
chr22.2583	476.167	-2.93009	0.413239	-7.09055	1.3358e-12	4.68376e-11
chr14.1585	32.8056	-9.46094	1.33443	-7.08985	1.34261e-12	4.70405e-11
chr16.1638	459.159	-2.278	0.321359	-7.08865	1.35422e-12	4.7375e-11
chr11.754	450.237	3.97496	0.560811	7.08788	1.36184e-12	4.75332e-11
chr22.4210	165.584	-3.58356	0.505733	-7.08588	1.38166e-12	4.81887e-11
chr22.4305	540.032	-3.21799	0.454651	-7.07792	1.46336e-12	5.09222e-11
chr11.2345	3050.45	2.29836	0.324751	7.07729	1.46997e-12	5.11136e-11
chr18.2813	188.053	-12.5845	1.77863	-7.07543	1.48989e-12	5.17673e-11
chr12.1848	1852.68	2.15221	0.304397	7.0704	1.54488e-12	5.35565e-11
chr6.3909	2988.39	2.22958	0.315456	7.06781	1.57399e-12	5.45246e-11
chr20.1012	10870.1	-2.42667	0.343463	-7.06529	1.60284e-12	5.54405e-11
chr2.2343	2306.67	2.54524	0.360259	7.06505	1.60562e-12	5.54951e-11
chr2.2131	1879.42	3.51402	0.49739	7.06491	1.6072e-12	5.55081e-11
chr2.2520	138.979	-7.76256	1.09919	-7.06209	1.6402e-12	5.65946e-11
chr22.3995	1136.33	-2.48486	0.351863	-7.06201	1.64112e-12	5.65946e-11
chr9.1536	455.871	-6.48114	0.918084	-7.05942	1.67199e-12	5.76162e-11
chr19.1035	9019.83	-3.32751	0.471524	-7.05692	1.70237e-12	5.86192e-11
chr15.192	771.173	-2.56973	0.364302	-7.05384	1.74044e-12	5.98852e-11
chr22.474	3248.24	-3.48743	0.494515	-7.05224	1.76065e-12	6.04e-11
chr24.2123	2398.21	2.99725	0.425172	7.04949	1.79576e-12	6.15126e-11
chr10.1451	2582.3	2.29298	0.325306	7.04868	1.80624e-12	6.18258e-11
chr21.1417	152.642	-4.62268	0.655877	-7.0481	1.81379e-12	6.20382e-11
chr23.2452	39.6164	-9.2985	1.31934	-7.04784	1.81716e-12	6.21071e-11
chr19.412	1306.24	-2.04471	0.290198	-7.04592	1.84246e-12	6.28787e-11
chr23.1754	1228.24	-3.4808	0.494065	-7.04522	1.85166e-12	6.3137e-11
chr16.104	713.462	2.10595	0.298923	7.04514	1.85278e-12	6.3137e-11
chr4.545	423.661	5.81774	0.825845	7.04459	1.86014e-12	6.3341e-11
chr1.386	11941.3	6.26191	0.889077	7.04316	1.87927e-12	6.39453e-11
chr1.3115	6374.38	2.96448	0.420955	7.04228	1.89125e-12	6.43052e-11
chr8.206	385.99	2.36635	0.336064	7.04135	1.90387e-12	6.46867e-11
chr2.1019	3782.68	8.69393	1.23479	7.0408	1.91137e-12	6.48934e-11
chr22.1441	1565.36	-3.28263	0.466323	-7.03939	1.93081e-12	6.55053e-11
chr13.1640	771.368	2.91011	0.41346	7.03843	1.94419e-12	6.58137e-11
chr15.1628	661.501	-3.24029	0.460391	-7.03813	1.94832e-12	6.58955e-11
chr12.1808	1343.12	2.40469	0.34167	7.03805	1.94947e-12	6.58955e-11
chr10.3127	19891	3.17004	0.450452	7.03746	1.95778e-12	6.61101e-11
chr17.3217	1091.09	-2.60231	0.36979	-7.03727	1.96044e-12	6.61101e-11
chr1.2765	963.307	5.79169	0.823163	7.0359	1.97984e-12	6.66774e-11
chr21.1366	1015.14	-3.9334	0.559095	-7.03529	1.98843e-12	6.69178e-11
chr22.4048	544.73	-3.38524	0.481205	-7.03493	1.99361e-12	6.7e-11
chr9.567	107.786	-2.91497	0.414358	-7.03492	1.99379e-12	6.7e-11
chr4.1373	14854.9	4.75481	0.676066	7.03306	2.02054e-12	6.78493e-11
chr3.1557	744	-2.75898	0.392383	-7.03134	2.04554e-12	6.8639e-11
chr7.3674	302.575	-3.05856	0.435108	-7.02942	2.07392e-12	6.95406e-11
chr1.2931	2125.62	-3.85137	0.547923	-7.02904	2.07966e-12	6.96822e-11
chr10.2013	820.008	7.29364	1.03774	7.02838	2.0895e-12	6.99611e-11
chr12.1381	1063.35	2.30436	0.327914	7.02735	2.10489e-12	7.0425e-11
chr17.2308	69.2532	-4.87274	0.693428	-7.02703	2.10975e-12	7.05365e-11
chr20.2551	292.685	-2.53238	0.360627	-7.02215	2.18473e-12	7.29375e-11
chr20.2994	165.26	-3.07974	0.438585	-7.022	2.18716e-12	7.29656e-11
chr11.2918	30685.6	-2.90949	0.414618	-7.01728	2.26223e-12	7.54153e-11
chr2.590	1366.78	3.32851	0.474613	7.01311	2.33079e-12	7.75325e-11
chr10.2795	301.689	11.8927	1.69608	7.01189	2.35126e-12	7.81004e-11
chr2.2202	417.926	12.3471	1.76103	7.01129	2.36131e-12	7.83776e-11
chr14.595	3821.39	4.09438	0.584093	7.0098	2.38654e-12	7.91583e-11
chr3.455	28408.1	2.60408	0.371587	7.00799	2.41771e-12	8.01343e-11
chr1.1840	969.683	2.37008	0.338209	7.00775	2.42177e-12	8.01833e-11
chr17.1045	268.217	-2.06531	0.294721	-7.0077	2.42267e-12	8.01833e-11
chr14.829	5769.05	6.17897	0.881925	7.00622	2.44837e-12	8.09756e-11
chr6.663	1581.41	-3.75593	0.536143	-7.00547	2.46165e-12	8.13564e-11
chr19.2517	1870.91	2.34896	0.335328	7.00497	2.47039e-12	8.15867e-11
chr3.2766	856.096	3.57209	0.510063	7.00325	2.50101e-12	8.25387e-11
chr8.3604	11.355	-16.5948	2.37049	-7.00057	2.54921e-12	8.4009e-11
chr5.1321	5530.16	-3.05336	0.436315	-6.99805	2.59541e-12	8.54702e-11
chr10.2633	688.917	-2.24477	0.320861	-6.99607	2.63235e-12	8.65631e-11
chr13.2240	1791.41	-3.76911	0.539013	-6.99261	2.69824e-12	8.86662e-11
chr10.1568	97.373	-4.79031	0.685244	-6.99066	2.73603e-12	8.98439e-11
chr8.1550	642.325	-2.51452	0.359708	-6.99045	2.74007e-12	8.99125e-11
chr1.2188	523.932	2.53353	0.362437	6.99027	2.7435e-12	8.9961e-11
chr3.4190	4235.77	-4.72243	0.67581	-6.98781	2.7922e-12	9.14276e-11
chr10.1478	665.074	-4.72283	0.676044	-6.98597	2.82887e-12	9.24969e-11
chr3.4083	1734.59	-3.86351	0.553053	-6.98579	2.8325e-12	9.25496e-11
chr24.1476	916.995	2.18421	0.312791	6.98298	2.88984e-12	9.42894e-11
chr22.3617	3522.05	2.51164	0.359732	6.98197	2.9107e-12	9.48357e-11
chr4.1135	2521.61	-4.98034	0.713422	-6.98091	2.93278e-12	9.54876e-11
chr10.2396	2716.65	2.30016	0.32953	6.98011	2.94947e-12	9.59629e-11
chr13.676	556.845	2.66688	0.382076	6.97996	2.95274e-12	9.60015e-11
chr1.1844	695.446	2.584	0.370254	6.97899	2.97317e-12	9.65293e-11
chr9.1448	443.833	-2.52324	0.361589	-6.97819	2.99006e-12	9.69411e-11
chr20.1203	4267.03	-3.27007	0.468623	-6.97804	2.99331e-12	9.69781e-11
chr23.1071	3778.85	-2.59406	0.37176	-6.97778	2.99876e-12	9.70135e-11
chr19.3497	389.87	-3.39508	0.486557	-6.97776	2.99921e-12	9.70135e-11
chr17.2273	12514.4	-3.5297	0.505855	-6.97769	3.00072e-12	9.70135e-11
chr20.1029	2681.17	2.08611	0.299137	6.97374	3.08619e-12	9.95669e-11
chr22.479	135.084	-5.30282	0.760455	-6.97322	3.09771e-12	9.98685e-11
chr6.4330	2398.8	-2.19572	0.315117	-6.96794	3.21607e-12	1.03612e-10
chr4.688	614.668	3.76947	0.541212	6.96486	3.28722e-12	1.05756e-10
chr21.1931	373.424	-3.38679	0.486379	-6.96327	3.32474e-12	1.06888e-10
chr19.3570	16993.5	-4.61146	0.662302	-6.96278	3.33633e-12	1.07186e-10
chr21.102	43.316	-6.80938	0.978315	-6.96031	3.39517e-12	1.08925e-10
chr14.919	1708.26	-2.10339	0.30221	-6.96004	3.40181e-12	1.09062e-10
chr17.712	175.2	-2.62331	0.376983	-6.95871	3.43402e-12	1.09962e-10
chr17.969	798.528	2.15804	0.310123	6.95868	3.43468e-12	1.09962e-10
chr15.1496	742.885	-3.02333	0.434489	-6.95837	3.44233e-12	1.10131e-10
chr18.1064	849.294	-3.13384	0.45038	-6.95821	3.44632e-12	1.10182e-10
chr10.1345	305.057	-2.34287	0.336741	-6.95749	3.46393e-12	1.10591e-10
chr18.1655	2280.5	-5.69156	0.81814	-6.9567	3.48325e-12	1.11131e-10
chr2.2566	1019.11	-2.7406	0.393988	-6.95603	3.49983e-12	1.11583e-10
chr15.2535	1999.17	-2.77233	0.398587	-6.95538	3.51611e-12	1.12024e-10
chr23.2499	20460.8	6.80132	0.978071	6.95382	3.55534e-12	1.13195e-10
chr24.463	436.944	-2.83183	0.407254	-6.95347	3.56421e-12	1.13323e-10
chr14.1648	402.686	-2.13817	0.307501	-6.95337	3.56657e-12	1.13323e-10
chr9.1962	543.156	-2.58626	0.371943	-6.95337	3.56674e-12	1.13323e-10
chr16.3123	1644.23	-4.22985	0.608435	-6.95201	3.60108e-12	1.14336e-10
chr22.2744	702.059	-3.7152	0.534534	-6.95036	3.64367e-12	1.15585e-10
chr8.3924	94.0872	-29.293	4.21465	-6.95029	3.64545e-12	1.15585e-10
chr11.981	91.6547	-3.0515	0.439098	-6.94947	3.66657e-12	1.16174e-10
chr24.1842	953.067	-5.58143	0.803904	-6.94291	3.84099e-12	1.21534e-10
chr10.1140	198.861	2.21064	0.318454	6.94179	3.87172e-12	1.22422e-10
chr12.2421	5702.49	-2.7381	0.394453	-6.9415	3.87965e-12	1.22589e-10
chr12.2905	2643.84	-2.83556	0.408507	-6.94127	3.8858e-12	1.22698e-10
chr23.1135	356.794	2.70837	0.390193	6.94109	3.89078e-12	1.22772e-10
chr19.3347	2531.62	-2.84625	0.410156	-6.93943	3.93673e-12	1.24137e-10
chr3.1444	513.142	2.6083	0.375899	6.93883	3.95355e-12	1.24581e-10
chr15.1897	613.638	-3.27184	0.471543	-6.93858	3.96072e-12	1.24722e-10
chr13.1036	1856.07	2.34324	0.337814	6.93649	4.01967e-12	1.26406e-10
chr22.2853	264.203	2.59011	0.373589	6.93305	4.11863e-12	1.29341e-10
chr15.1837	1842.04	2.00105	0.288737	6.93037	4.19745e-12	1.31726e-10
chr15.144	1139.73	-3.09327	0.446412	-6.92917	4.23321e-12	1.32758e-10
chr12.2059	1795.26	5.69532	0.822195	6.92697	4.29939e-12	1.3465e-10
chr24.2047	4437.37	-4.01385	0.579506	-6.92634	4.31871e-12	1.35071e-10
chr21.1911	1451.69	-6.77987	0.97906	-6.92488	4.36344e-12	1.36285e-10
chr4.3174	325.338	-3.97221	0.57364	-6.92456	4.3732e-12	1.36497e-10
chr20.3034	2592.85	5.60543	0.809751	6.92241	4.4403e-12	1.38498e-10
chr13.2199	680.013	-3.51536	0.507878	-6.92165	4.46416e-12	1.39147e-10
chr5.1786	389.201	-4.39306	0.634828	-6.92008	4.51378e-12	1.40599e-10
chr7.1656	378.434	-2.99751	0.433192	-6.91958	4.52978e-12	1.41002e-10
chr17.181	2201.21	5.15969	0.745685	6.9194	4.5356e-12	1.41088e-10
chr10.6	3021.73	-3.86866	0.559313	-6.91681	4.61938e-12	1.43597e-10
chr17.1018	179.281	-15.3015	2.2125	-6.91592	4.64828e-12	1.44398e-10
chr22.1435	112.163	-2.37202	0.343105	-6.91341	4.73154e-12	1.46786e-10
chr22.1026	589.427	-4.73132	0.684484	-6.91224	4.77048e-12	1.47894e-10
chr22.1241	805.868	-2.69704	0.390355	-6.9092	4.8739e-12	1.50898e-10
chr6.2530	1842.3	-2.84016	0.41122	-6.90667	4.96145e-12	1.53505e-10
chr9.2337	743.573	-2.03564	0.294776	-6.90572	4.99491e-12	1.54436e-10
chr13.557	5420.03	3.25053	0.470785	6.90449	5.03853e-12	1.55662e-10
chr8.802	146.257	-2.88203	0.417419	-6.90441	5.04132e-12	1.55662e-10
chr22.1072	2130.06	-4.12812	0.597943	-6.90387	5.06041e-12	1.56147e-10
chr7.895	14696.8	3.30357	0.478523	6.90369	5.06695e-12	1.56244e-10
chr4.2170	255.274	-3.38805	0.49095	-6.90099	5.16398e-12	1.59129e-10
chr8.1196	33.3984	19.4358	2.81715	6.89909	5.23349e-12	1.61163e-10
chr22.2670	1961.18	7.07536	1.02571	6.89802	5.27336e-12	1.62283e-10
chr11.1922	3954.24	6.60139	0.957096	6.89731	5.29972e-12	1.62985e-10
chr1.36	3366.6	3.18299	0.461658	6.8947	5.3977e-12	1.65777e-10
chr3.1874	6263.61	3.96356	0.575474	6.88747	5.67947e-12	1.74314e-10
chr22.1911	450.007	-2.22436	0.323024	-6.88606	5.73586e-12	1.75928e-10
chr18.1259	310.325	3.68032	0.534684	6.88317	5.85355e-12	1.79418e-10
chr15.440	2205.99	2.08537	0.303063	6.88099	5.94386e-12	1.81918e-10
chr21.1650	5430.99	5.96129	0.866352	6.88091	5.94698e-12	1.81918e-10
chr12.1536	207.138	-5.31054	0.772093	-6.87812	6.06491e-12	1.85378e-10
chr9.1804	1042.38	-2.92607	0.425422	-6.87804	6.06813e-12	1.85378e-10
chr11.1165	527.809	-5.04205	0.733125	-6.87747	6.09255e-12	1.86001e-10
chr3.4293	519.747	-6.18906	0.899951	-6.87711	6.10798e-12	1.86348e-10
chr23.2192	3662.19	4.102	0.596495	6.87684	6.11929e-12	1.86569e-10
chr6.1665	66.7951	-2.67777	0.389467	-6.87547	6.17841e-12	1.88247e-10
chr5.1821	54.3487	-17.5632	2.55491	-6.8743	6.22963e-12	1.89682e-10
chr9.2348	2198.35	-6.39315	0.93033	-6.87191	6.33469e-12	1.92627e-10
chr10.2810	1350	-4.07391	0.592999	-6.87002	6.41948e-12	1.95075e-10
chr20.2417	4841.37	6.23006	0.90686	6.86992	6.42369e-12	1.95075e-10
chr9.2085	44.5116	-2.60693	0.379524	-6.86893	6.46848e-12	1.96306e-10
chr13.902	1340.86	-11.1989	1.63105	-6.86604	6.6007e-12	2.00055e-10
chr11.2183	1139.72	2.55924	0.372762	6.86561	6.62092e-12	2.00535e-10
chr10.2813	732.298	-4.91874	0.716635	-6.86366	6.71174e-12	2.03152e-10
chr23.2612	572.211	-3.62093	0.527734	-6.86128	6.82468e-12	2.06436e-10
chr10.2598	4123.52	-3.06486	0.446997	-6.85656	7.05368e-12	2.12942e-10
chr24.572	113.485	-3.2222	0.470192	-6.85294	7.23484e-12	2.18269e-10
chr16.1308	1357.75	-2.60278	0.379844	-6.85223	7.27084e-12	2.19211e-10
chr17.1537	906.809	5.44276	0.794524	6.85033	7.36776e-12	2.21988e-10
chr12.511	711.14	-5.35114	0.781438	-6.84782	7.49846e-12	2.2563e-10
chr15.1367	949.311	3.25686	0.475613	6.8477	7.50476e-12	2.25672e-10
chr8.1632	14515.2	-3.56202	0.52059	-6.84228	7.79414e-12	2.34221e-10
chr4.2238	1601.18	2.6659	0.38974	6.84019	7.90862e-12	2.37351e-10
chr15.2491	981.007	-3.42758	0.501211	-6.83861	7.99664e-12	2.39525e-10
chr7.1090	62.9528	10.598	1.54981	6.83825	8.01681e-12	2.39973e-10
chr4.649	12947.4	3.56642	0.52156	6.83798	8.03152e-12	2.40257e-10
chr10.2534	113.193	-4.69964	0.687351	-6.83731	8.06914e-12	2.41139e-10
chr1.548	11857.7	-2.87526	0.420527	-6.83727	8.0715e-12	2.41139e-10
chr14.1626	502.332	-3.90084	0.570702	-6.83516	8.19155e-12	2.44409e-10
chr3.3756	2422.76	-2.39534	0.350459	-6.83486	8.20826e-12	2.44749e-10
chr11.391	144.303	-2.87911	0.421269	-6.83437	8.23644e-12	2.4543e-10
chr23.2462	793.69	11.7087	1.71452	6.82916	8.54159e-12	2.54358e-10
chr18.2242	46.3715	3.55054	0.519962	6.82846	8.58338e-12	2.55437e-10
chr19.2433	2521.07	-3.5251	0.516411	-6.82614	8.72271e-12	2.59081e-10
chr16.2281	3625.22	5.14707	0.754187	6.82467	8.81296e-12	2.61593e-10
chr18.324	4209.19	2.3692	0.34726	6.82257	8.94251e-12	2.65097e-10
chr6.2132	4291.02	3.13143	0.459111	6.82064	9.0637e-12	2.68517e-10
chr1.1069	1599.8	-2.36354	0.346608	-6.81907	9.1631e-12	2.70938e-10
chr2.1780	8996.57	-3.96716	0.581794	-6.81884	9.1777e-12	2.71196e-10
chr1.3310	7172.62	-3.55431	0.521307	-6.81808	9.22636e-12	2.72284e-10
chr14.1933	1509.7	-5.71354	0.838059	-6.81759	9.25806e-12	2.72904e-10
chr4.434	4594.1	4.97931	0.730503	6.81628	9.34292e-12	2.75161e-10
chr7.3054	1878.54	-3.37191	0.49469	-6.8162	9.34776e-12	2.75161e-10
chr17.3360	9035.33	4.32188	0.634177	6.81494	9.43038e-12	2.77416e-10
chr17.716	724.898	-2.08955	0.30676	-6.81168	9.64669e-12	2.83417e-10
chr18.494	176.654	-2.34337	0.34411	-6.80993	9.76489e-12	2.86524e-10
chr17.1260	1737.49	-3.24983	0.477237	-6.80967	9.78209e-12	2.86846e-10
chr8.1458	1033.06	2.64857	0.389241	6.80445	1.01438e-11	2.96886e-10
chr13.85	132.696	7.61836	1.12001	6.80206	1.03132e-11	3.01461e-10
chr13.1015	260.434	-4.183	0.615106	-6.80046	1.04284e-11	3.04249e-10
chr4.2022	1144.81	12.1355	1.78506	6.79835	1.05821e-11	3.08536e-10
chr16.631	1922.48	2.05248	0.301989	6.79654	1.07164e-11	3.11966e-10
chr2.818	3685.61	-2.74535	0.403935	-6.79652	1.07179e-11	3.11966e-10
chr2.2069	541.596	-12.7904	1.88192	-6.79649	1.072e-11	3.11966e-10
chr18.144	1114.39	-3.16107	0.46513	-6.79608	1.07502e-11	3.12566e-10
chr14.577	89.9145	8.18715	1.2047	6.79603	1.07542e-11	3.12566e-10
chr4.1958	505.872	-2.56519	0.37758	-6.79376	1.09248e-11	3.17161e-10
chr12.1006	574.726	-10.3357	1.52135	-6.79374	1.09261e-11	3.17161e-10
chr15.1634	1416.59	-2.80721	0.413343	-6.79149	1.10984e-11	3.21756e-10
chr20.3133	417.334	4.01066	0.590621	6.79058	1.11687e-11	3.23589e-10
chr4.2255	371.156	-2.94648	0.434032	-6.78862	1.13207e-11	3.27377e-10
chr19.3784	190.974	-5.16559	0.760945	-6.78838	1.13396e-11	3.27718e-10
chr18.47	10399.5	3.6403	0.536301	6.78779	1.13863e-11	3.28859e-10
chr4.838	552.34	2.58028	0.380219	6.7863	1.15049e-11	3.31937e-10
chr4.2635	795.072	2.88099	0.424532	6.78627	1.15073e-11	3.31937e-10
chr18.151	3670.22	8.10346	1.19417	6.78586	1.15399e-11	3.32669e-10
chr13.2268	476.779	-2.32769	0.343056	-6.78517	1.15952e-11	3.33921e-10
chr19.1020	2349.58	2.50168	0.368701	6.78514	1.15978e-11	3.33921e-10
chr11.1885	499.952	8.45282	1.24601	6.78389	1.16986e-11	3.36612e-10
chr1.1145	870.251	-3.69621	0.544972	-6.78238	1.18209e-11	3.3992e-10
chr9.2205	785.185	3.47069	0.511832	6.78093	1.19406e-11	3.43146e-10
chr7.2573	4634.53	2.08344	0.307274	6.7804	1.19845e-11	3.44194e-10
chr17.2324	71.4279	-10.277	1.5168	-6.77549	1.23982e-11	3.5563e-10
chr14.355	1552.76	-3.7531	0.554039	-6.77407	1.2521e-11	3.58707e-10
chr18.150	4122.22	7.45166	1.10024	6.77274	1.26366e-11	3.61793e-10
chr16.1929	359.707	2.50865	0.370421	6.77244	1.26631e-11	3.62322e-10
chr3.2633	657.731	2.25262	0.33262	6.77235	1.26708e-11	3.62322e-10
chr7.3771	1141.79	4.45718	0.658533	6.76834	1.30265e-11	3.718e-10
chr16.2859	215.288	3.89837	0.576122	6.76656	1.31881e-11	3.75946e-10
chr7.1607	2707.2	5.82779	0.861372	6.76571	1.3266e-11	3.77933e-10
chr17.3081	378.333	2.41149	0.356455	6.7652	1.33129e-11	3.79036e-10
chr2.349	313.853	-3.71538	0.549222	-6.76481	1.33488e-11	3.79823e-10
chr11.1898	722.214	-8.70615	1.2872	-6.76363	1.34578e-11	3.82687e-10
chr22.706	813.141	-4.26512	0.630649	-6.76307	1.35097e-11	3.83927e-10
chr14.1308	791.393	5.83555	0.862981	6.76208	1.36025e-11	3.86324e-10
chr16.341	939.84	3.59032	0.530992	6.76153	1.36544e-11	3.87481e-10
chr5.576	1371.67	2.58081	0.381694	6.76147	1.366e-11	3.87481e-10
chr23.1127	1122.19	-2.08644	0.308627	-6.76042	1.37594e-11	3.90059e-10
chr22.2668	2155.46	6.86695	1.01593	6.7593	1.38658e-11	3.92592e-10
chr3.656	268.874	-2.64812	0.391824	-6.75845	1.39475e-11	3.94663e-10
chr4.1380	914.635	-2.78547	0.41235	-6.7551	1.42737e-11	4.03643e-10
chr13.2706	279.898	-2.44328	0.361785	-6.75339	1.44428e-11	4.08104e-10
chr19.901	414.321	-2.76193	0.409205	-6.7495	1.48351e-11	4.18749e-10
chr15.1932	727.405	-3.85742	0.57153	-6.74929	1.48574e-11	4.1912e-10
chr18.2348	76.6915	-3.38611	0.501737	-6.74877	1.49101e-11	4.2035e-10
chr23.777	925.036	-2.09438	0.310391	-6.74753	1.5038e-11	4.23696e-10
chr4.849	216.846	-4.01011	0.59477	-6.74228	1.55926e-11	4.38516e-10
chr22.3888	889.817	-6.53478	0.969528	-6.74017	1.58202e-11	4.44374e-10
chr21.1068	1714.38	2.27436	0.337448	6.73989	1.58508e-11	4.44963e-10
chr13.2065	159.523	-3.633	0.53917	-6.73814	1.6043e-11	4.50083e-10
chr6.4210	153.22	-3.73326	0.554074	-6.73784	1.60756e-11	4.50723e-10
chr17.2276	429.265	-3.40252	0.50502	-6.7374	1.61245e-11	4.5182e-10
chr20.764	240.711	-5.19678	0.771576	-6.73528	1.63612e-11	4.58175e-10
chr20.1654	349.488	4.08732	0.606897	6.73479	1.6417e-11	4.59455e-10
chr17.3186	1388.43	3.67836	0.54621	6.73433	1.64692e-11	4.60586e-10
chr16.2576	186.764	-10.6012	1.57422	-6.73425	1.64774e-11	4.60586e-10
chr21.294	1120.83	-2.74897	0.408245	-6.73363	1.65479e-11	4.62278e-10
chr8.1560	1824.54	-3.47478	0.516042	-6.73352	1.65606e-11	4.62351e-10
chr6.2029	1269.7	2.07026	0.307476	6.73306	1.66132e-11	4.63539e-10
chr3.2400	249.101	5.48528	0.814721	6.73271	1.66537e-11	4.64185e-10
chr15.1546	235.224	-6.19543	0.920202	-6.73268	1.66565e-11	4.64185e-10
chr22.2780	1524.43	10.5	1.55995	6.73099	1.68507e-11	4.69312e-10
chr17.3134	133.217	-3.71736	0.552339	-6.73021	1.69419e-11	4.70996e-10
chr14.1295	951.754	-3.01258	0.447672	-6.72944	1.70322e-11	4.73222e-10
chr3.3782	2330.75	3.13139	0.465378	6.72871	1.7118e-11	4.75318e-10
chr6.2320	3669.11	-3.23956	0.481642	-6.72608	1.74294e-11	4.83673e-10
chr21.1166	213.037	2.90165	0.431421	6.7258	1.74627e-11	4.84306e-10
chr7.540	494.299	-2.81225	0.418244	-6.72394	1.76877e-11	4.9025e-10
chr13.985	787.407	-2.88824	0.429629	-6.72263	1.7847e-11	4.94368e-10
chr11.1716	6478.83	4.03683	0.600686	6.72036	1.8127e-11	5.01823e-10
chr24.2189	10442	4.40724	0.655985	6.71851	1.83597e-11	5.07653e-10
chr8.599	515.587	-4.84889	0.722138	-6.71463	1.88541e-11	5.20699e-10
chr3.3352	577.469	-5.15054	0.767207	-6.71337	1.90183e-11	5.24577e-10
chr3.3822	632.831	-2.45933	0.366338	-6.71329	1.90287e-11	5.24577e-10
chr16.2421	430.63	-2.31425	0.344835	-6.71117	1.93067e-11	5.31922e-10
chr21.242	841.855	5.55955	0.82853	6.71014	1.94439e-11	5.35381e-10
chr19.3191	3290.43	-2.10729	0.314241	-6.70598	2.00062e-11	5.50205e-10
chr4.1573	3223.86	2.41968	0.360862	6.70529	2.01012e-11	5.52161e-10
chr13.1459	2682.01	-2.93137	0.437345	-6.70264	2.04689e-11	5.61926e-10
chr6.3684	1208.54	-2.03889	0.304249	-6.70139	2.06442e-11	5.6607e-10
chr11.1562	496.062	-2.22293	0.331712	-6.70139	2.06445e-11	5.6607e-10
chr22.4314	1091.53	-7.00946	1.04624	-6.69969	2.08858e-11	5.72209e-10
chr4.940	571.455	-3.12511	0.466553	-6.6983	2.10865e-11	5.76815e-10
chr21.196	593.964	-2.27074	0.339012	-6.69811	2.11139e-11	5.76878e-10
chr8.2221	1073.54	7.29793	1.08957	6.69798	2.11315e-11	5.77018e-10
chr24.2006	862.614	8.11336	1.21181	6.69522	2.15342e-11	5.87666e-10
chr8.2432	10235.1	-2.35482	0.351773	-6.69415	2.16923e-11	5.9163e-10
chr4.1051	560.232	4.02015	0.601047	6.68859	2.25331e-11	6.14196e-10
chr23.322	8922.13	3.81522	0.570498	6.68753	2.26967e-11	6.18291e-10
chr23.1755	614.711	-5.13359	0.767747	-6.68656	2.28474e-11	6.21942e-10
chr9.1300	1979.32	6.34011	0.948196	6.6865	2.28578e-11	6.21942e-10
chr21.1734	523.687	-2.4473	0.366194	-6.68308	2.33972e-11	6.36244e-10
chr20.2238	529.681	-3.13658	0.469399	-6.68211	2.35525e-11	6.40089e-10
chr14.1750	294.997	-2.38701	0.357281	-6.68104	2.37253e-11	6.44405e-10
chr7.4188	862.537	-2.62861	0.393512	-6.67986	2.39168e-11	6.4884e-10
chr19.1312	283.843	-2.25262	0.337333	-6.67773	2.42669e-11	6.57949e-10
chr6.3622	255.013	-2.11365	0.316714	-6.6737	2.4943e-11	6.75884e-10
chr18.2261	614.257	-2.13827	0.320437	-6.67298	2.50663e-11	6.78824e-10
chr9.570	1203.71	-2.97292	0.445727	-6.66982	2.56116e-11	6.92778e-10
chr3.1772	250.406	-3.18941	0.478263	-6.66873	2.5802e-11	6.97517e-10
chr1.3199	283.673	-2.26709	0.340082	-6.66631	2.62315e-11	7.08297e-10
chr7.418	402.029	-2.38557	0.357976	-6.66405	2.66382e-11	7.18856e-10
chr1.980	824.887	2.10706	0.316218	6.66331	2.67727e-11	7.22063e-10
chr6.3945	189.555	-3.04105	0.456549	-6.66096	2.7205e-11	7.32864e-10
chr2.1902	70.545	-3.17664	0.477013	-6.65945	2.7485e-11	7.39974e-10
chr23.1470	1303.69	-2.27763	0.342152	-6.65676	2.79931e-11	7.53214e-10
chr14.205	858.888	-3.2745	0.491941	-6.65628	2.80837e-11	7.55209e-10
chr19.2803	6841.64	2.16305	0.324973	6.65607	2.81241e-11	7.55854e-10
chr6.4111	876.734	4.44643	0.668144	6.6549	2.83499e-11	7.61478e-10
chr22.3493	269.484	-2.37597	0.357039	-6.65464	2.8399e-11	7.62351e-10
chr4.275	443.058	-2.52298	0.379303	-6.65161	2.89902e-11	7.77768e-10
chr2.2601	2800.85	-9.55327	1.43662	-6.64982	2.93461e-11	7.864e-10
chr6.3640	2172.86	-3.40934	0.512846	-6.64788	2.97346e-11	7.95886e-10
chr10.2796	425.839	2.80632	0.422231	6.64639	3.00361e-11	8.03488e-10
chr24.1147	2041.21	3.31903	0.499738	6.64154	3.10426e-11	8.28968e-10
chr23.1515	565.896	-2.65009	0.399138	-6.63953	3.14685e-11	8.39855e-10
chr16.1648	3480.79	4.02005	0.605501	6.63921	3.15368e-11	8.407e-10
chr7.1191	70.7661	-3.08833	0.465255	-6.63793	3.18128e-11	8.47568e-10
chr6.4315	3238.36	-3.56943	0.537776	-6.6374	3.19269e-11	8.50115e-10
chr7.2436	5616.07	3.43516	0.517614	6.63652	3.21177e-11	8.54592e-10
chr12.2810	996.059	2.34783	0.353778	6.63645	3.21321e-11	8.54592e-10
chr13.432	223.652	4.68701	0.706451	6.63458	3.25425e-11	8.65008e-10
chr16.157	327.218	4.3323	0.653107	6.63337	3.28115e-11	8.71151e-10
chr21.268	1273.55	-2.01457	0.303791	-6.63144	3.32427e-11	8.81584e-10
chr14.1468	1025.85	2.05051	0.309227	6.63107	3.33256e-11	8.83271e-10
chr2.1900	384.776	-3.23469	0.487938	-6.62932	3.37233e-11	8.9229e-10
chr3.939	875.299	-3.81574	0.575585	-6.62932	3.3724e-11	8.9229e-10
chr8.3854	2299.33	-2.89684	0.437088	-6.62759	3.4121e-11	9.02277e-10
chr21.66	1216.71	4.1311	0.623411	6.62661	3.43479e-11	9.07754e-10
chr11.2933	912.603	3.28432	0.495787	6.62446	3.48513e-11	9.20002e-10
chr8.3766	100.084	-8.22428	1.24175	-6.62313	3.51669e-11	9.2762e-10
chr4.1634	1796.95	-2.87788	0.434634	-6.62139	3.55844e-11	9.37742e-10
chr22.4154	3645.27	-4.87238	0.73603	-6.61981	3.59651e-11	9.46689e-10
chr3.1409	3112.29	-3.36355	0.508174	-6.61888	3.6192e-11	9.52119e-10
chr22.4286	698.144	-2.29206	0.346357	-6.61763	3.64998e-11	9.59669e-10
chr8.1535	1052.42	3.23654	0.489221	6.6157	3.69799e-11	9.71736e-10
chr8.1331	59.2432	-8.86391	1.34	-6.61487	3.71885e-11	9.76659e-10
chr2.1559	1020.53	-3.28942	0.497338	-6.61405	3.73941e-11	9.81499e-10
chr12.2712	5965.57	2.21273	0.33466	6.61187	3.79504e-11	9.95532e-10
chr22.3712	174.426	-2.90761	0.440059	-6.60733	3.91323e-11	1.02537e-09
chr18.1432	1448.05	-2.1271	0.321947	-6.607	3.92184e-11	1.02704e-09
chr20.1952	277.14	-2.19336	0.332016	-6.6062	3.94298e-11	1.03199e-09
chr18.1757	1762.37	2.34797	0.355429	6.60601	3.94806e-11	1.03273e-09
chr6.173	652.5	-2.54321	0.38501	-6.60557	3.95979e-11	1.03521e-09
chr3.1822	347.558	-7.01666	1.06235	-6.60482	3.98003e-11	1.03991e-09
chr6.3739	1621.9	2.05886	0.311829	6.60251	4.04266e-11	1.05508e-09
chr11.2297	991.889	-2.89778	0.438964	-6.60141	4.07268e-11	1.06171e-09
chr7.133	2311.85	-2.97532	0.450964	-6.59769	4.17606e-11	1.08743e-09
chr22.4069	3154.04	2.50808	0.380194	6.59686	4.1996e-11	1.09294e-09
chr10.336	640.004	-3.10773	0.471177	-6.59568	4.23321e-11	1.09982e-09
chr2.520	893.335	-2.45204	0.371873	-6.59374	4.28894e-11	1.11367e-09
chr24.399	737.854	-2.64153	0.400757	-6.59136	4.35807e-11	1.12971e-09
chr7.3957	863.55	-5.64111	0.85598	-6.59023	4.39134e-11	1.1377e-09
chr4.617	8367.81	5.63273	0.855016	6.58786	4.46206e-11	1.15472e-09
chr7.2513	1579.52	-2.34778	0.356397	-6.58753	4.47207e-11	1.15666e-09
chr3.3241	808.957	-2.61566	0.397167	-6.5858	4.5245e-11	1.16891e-09
chr13.1610	135.424	5.85971	0.890197	6.58248	4.62657e-11	1.19455e-09
chr19.3976	6954.72	3.25745	0.494975	6.58105	4.67142e-11	1.20416e-09
chr8.353	218.524	10.9897	1.67009	6.58026	4.69638e-11	1.20992e-09
chr19.1889	463.392	-3.37346	0.512671	-6.58017	4.69915e-11	1.20995e-09
chr1.1190	120.382	5.17032	0.786087	6.57729	4.791e-11	1.23153e-09
chr5.2730	5905.64	6.1646	0.937276	6.57714	4.79578e-11	1.23157e-09
chr9.1983	1053.34	2.97931	0.452981	6.57712	4.79649e-11	1.23157e-09
chr10.2768	104.921	-3.95005	0.60061	-6.57673	4.80896e-11	1.23409e-09
chr24.1755	1275.63	-4.64078	0.705697	-6.57617	4.82731e-11	1.2381e-09
chr2.196	99.9028	-9.61642	1.46262	-6.5748	4.87202e-11	1.24818e-09
chr18.577	861.422	-2.39658	0.364572	-6.57368	4.90874e-11	1.25689e-09
chr22.704	847.211	-3.99733	0.608222	-6.57215	4.95926e-11	1.26912e-09
chr20.57	12469.8	3.08568	0.469614	6.57068	5.00846e-11	1.28029e-09
chr19.52	700.343	-3.00358	0.457292	-6.56818	5.09339e-11	1.30055e-09
chr12.2507	1544.01	-3.89911	0.593795	-6.56643	5.15354e-11	1.31518e-09
chr4.3126	1596.72	4.00311	0.609648	6.56626	5.15938e-11	1.31594e-09
chr10.1238	237.126	2.22692	0.339417	6.56103	5.34375e-11	1.3592e-09
chr3.2853	787.187	4.26008	0.649537	6.55865	5.42966e-11	1.37953e-09
chr23.2851	9516.09	3.95564	0.603331	6.55633	5.5149e-11	1.39887e-09
chr8.3335	464.304	2.87482	0.43864	6.55395	5.60355e-11	1.41979e-09
chr17.839	358.398	5.0879	0.776532	6.55208	5.67411e-11	1.43688e-09
chr9.270	3058.58	-4.70672	0.718392	-6.55174	5.68724e-11	1.43941e-09
chr24.2180	9885.57	3.92026	0.598363	6.55163	5.69109e-11	1.4396e-09
chr1.2967	1390.02	2.92128	0.446027	6.54955	5.77111e-11	1.45903e-09
chr2.2439	65.3743	-3.72352	0.568601	-6.54857	5.80906e-11	1.46783e-09
chr1.1305	1588.61	-3.86475	0.590249	-6.54765	5.84487e-11	1.47606e-09
chr6.1551	762.315	11.7603	1.7965	6.5462	5.90203e-11	1.48886e-09
chr4.2764	2162.46	3.26668	0.499365	6.54167	6.08354e-11	1.5313e-09
chr18.217	520.544	-2.36623	0.361912	-6.53813	6.22915e-11	1.56624e-09
chr14.1494	561.508	-3.1341	0.479428	-6.53716	6.26993e-11	1.57305e-09
chr15.654	1106.78	-3.48729	0.533479	-6.53687	6.28181e-11	1.57517e-09
chr21.91	1938.66	-3.25666	0.498327	-6.53519	6.35292e-11	1.59041e-09
chr16.1570	2715.55	4.15077	0.635281	6.53375	6.41423e-11	1.60488e-09
chr2.97	841.604	-6.30267	0.964842	-6.53234	6.47515e-11	1.61925e-09
chr9.773	1710.38	2.01782	0.309033	6.52945	6.60122e-11	1.64898e-09
chr2.1451	1314.06	3.97654	0.609127	6.52827	6.65351e-11	1.66114e-09
chr11.307	965.083	-8.07097	1.23641	-6.52777	6.67567e-11	1.66577e-09
chr5.1601	2391.53	-2.92421	0.448026	-6.52687	6.71586e-11	1.67489e-09
chr15.1675	424.484	-4.72868	0.724677	-6.52522	6.79011e-11	1.69066e-09
chr23.166	1855.09	2.1961	0.336688	6.52264	6.908e-11	1.71723e-09
chr2.251	4485.94	2.00194	0.30696	6.52183	6.94557e-11	1.72564e-09
chr19.268	422.866	-2.83067	0.434074	-6.52117	6.97592e-11	1.73224e-09
chr17.228	1143.23	-5.75527	0.882601	-6.5208	6.99332e-11	1.73562e-09
chr10.2588	2038.49	3.3679	0.516494	6.52071	6.99776e-11	1.73579e-09
chr24.1793	209.91	2.55569	0.392143	6.51723	7.16175e-11	1.77381e-09
chr19.3719	2410.91	-2.75238	0.422324	-6.51723	7.16198e-11	1.77381e-09
chr6.406	32.1134	5.51262	0.845856	6.51721	7.16257e-11	1.77381e-09
chr14.1471	563.741	-3.56251	0.546982	-6.51304	7.36471e-11	1.81995e-09
chr2.34	1154.76	-2.01301	0.309107	-6.51234	7.39903e-11	1.82664e-09
chr1.893	70.9521	3.63821	0.558665	6.51232	7.39972e-11	1.82664e-09
chr15.837	2355.34	9.32308	1.4318	6.51146	7.44244e-11	1.8362e-09
chr18.1817	816.625	6.63891	1.01974	6.5104	7.49534e-11	1.84826e-09
chr7.3730	544.327	-6.12241	0.940496	-6.50977	7.52655e-11	1.85496e-09
chr3.4448	744.892	-2.32077	0.356566	-6.50867	7.58175e-11	1.86757e-09
chr6.2463	95.6605	2.86077	0.439543	6.50852	7.58962e-11	1.86851e-09
chr7.2373	817.524	2.00712	0.308481	6.50646	7.69439e-11	1.89329e-09
chr13.2435	3613.66	-2.87566	0.441991	-6.50614	7.71051e-11	1.89624e-09
chr18.954	6516.55	-2.1928	0.337059	-6.50567	7.73477e-11	1.90119e-09
chr22.354	6841.06	2.40198	0.369306	6.50404	7.81919e-11	1.92092e-09
chr3.3694	1993.17	6.61445	1.01718	6.50271	7.88833e-11	1.93687e-09
chr6.1485	1855.39	2.3224	0.357285	6.50014	8.02479e-11	1.96932e-09
chr6.2512	803.072	-5.24468	0.807218	-6.49723	8.18101e-11	2.00552e-09
chr6.963	130.273	-2.19826	0.338369	-6.49665	8.21273e-11	2.01116e-09
chr15.2258	2222.83	-2.64716	0.407585	-6.49473	8.31819e-11	2.03449e-09
chr22.1284	46.4413	3.58115	0.551397	6.49469	8.32024e-11	2.03449e-09
chr22.2782	534.424	-2.44859	0.377015	-6.49467	8.32129e-11	2.03449e-09
chr4.269	4136.77	3.55762	0.547802	6.49436	8.33874e-11	2.03768e-09
chr8.201	181.394	3.28903	0.506518	6.49342	8.39107e-11	2.04938e-09
chr11.90	894.663	-2.23886	0.34487	-6.49188	8.47696e-11	2.06926e-09
chr3.1025	645.85	-2.20216	0.339321	-6.48991	8.58857e-11	2.09539e-09
chr19.2813	576.853	-2.05925	0.317326	-6.4894	8.61781e-11	2.10141e-09
chr10.116	465.061	-2.60224	0.401012	-6.48917	8.63098e-11	2.10351e-09
chr2.699	630.238	-8.42281	1.29803	-6.48891	8.64619e-11	2.1061e-09
chr14.525	13032.4	2.80615	0.432465	6.48873	8.65653e-11	2.10751e-09
chr19.309	489.093	-4.73177	0.729484	-6.48646	8.78757e-11	2.13828e-09
chr13.1570	580.755	-2.45969	0.379213	-6.48632	8.79569e-11	2.13912e-09
chr1.1465	657.589	4.09389	0.63117	6.4862	8.80302e-11	2.13978e-09
chr19.3859	3033.4	4.44862	0.685896	6.48584	8.82371e-11	2.14367e-09
chr16.1182	2874.86	-2.26391	0.349202	-6.4831	8.98583e-11	2.18191e-09
chr15.601	1499.52	2.78782	0.430041	6.48269	9.01011e-11	2.18365e-09
chr4.2501	986.512	-3.22853	0.498032	-6.48258	9.01697e-11	2.18371e-09
chr5.2790	3623.59	-3.56334	0.549734	-6.48194	9.05533e-11	2.19069e-09
chr11.2040	927.455	-2.55649	0.394491	-6.48048	9.1434e-11	2.21084e-09
chr1.1412	969.676	-2.1089	0.325473	-6.4795	9.20294e-11	2.22407e-09
chr17.3180	3031.66	2.39065	0.369048	6.47788	9.30231e-11	2.24455e-09
chr19.2865	5446.34	-3.68454	0.568884	-6.47678	9.3701e-11	2.25972e-09
chr13.2751	1784.67	3.0711	0.474302	6.47498	9.48253e-11	2.28564e-09
chr10.1132	502.699	-2.44918	0.378291	-6.47433	9.52319e-11	2.294e-09
chr13.499	98.4582	-3.08766	0.476945	-6.47383	9.55509e-11	2.29952e-09
chr4.1731	3802.19	5.8768	0.907846	6.47335	9.58554e-11	2.30375e-09
chr10.2115	349.053	-2.76796	0.42765	-6.47248	9.64095e-11	2.31534e-09
chr21.1042	1818.15	2.15924	0.333623	6.4721	9.66495e-11	2.31989e-09
chr7.2148	688.275	2.60742	0.40297	6.47051	9.76736e-11	2.34081e-09
chr15.839	1697.8	8.49816	1.3134	6.47034	9.77797e-11	2.34214e-09
chr24.788	4048.88	2.67333	0.41322	6.46949	9.83325e-11	2.35415e-09
chr16.694	1697.36	3.79066	0.585944	6.46933	9.84413e-11	2.3542e-09
chr10.2227	1673.29	-2.63069	0.406644	-6.46927	9.848e-11	2.3542e-09
chr22.4293	253.334	-4.58684	0.709021	-6.46925	9.84879e-11	2.3542e-09
chr24.346	1703.7	-2.55078	0.394468	-6.46638	1.00375e-10	2.39683e-09
chr18.326	2646.43	4.41645	0.683166	6.46468	1.01514e-10	2.4219e-09
chr4.2943	82.9383	-4.34618	0.672306	-6.46458	1.01583e-10	2.4219e-09
chr2.519	641.539	-2.0923	0.323666	-6.46438	1.01716e-10	2.42381e-09
chr3.3784	1348.96	-2.53894	0.392778	-6.46405	1.01935e-10	2.42778e-09
chr21.680	602.693	-4.81694	0.745631	-6.46021	1.04556e-10	2.4889e-09
chr18.1719	1391.58	-2.80946	0.434902	-6.45998	1.04714e-10	2.49138e-09
chr14.744	266.633	-2.05724	0.31848	-6.45956	1.05006e-10	2.49704e-09
chr2.1328	1662.17	2.4648	0.381638	6.45847	1.05766e-10	2.51381e-09
chr1.730	3498.26	-3.22948	0.500142	-6.45712	1.06717e-10	2.5351e-09
chr18.2604	1673.85	-2.80908	0.435158	-6.45529	1.08009e-10	2.56447e-09
chr22.3957	3905.12	2.148	0.332761	6.45511	1.08143e-10	2.56634e-09
chr8.2943	1082.28	-2.4263	0.375881	-6.45497	1.08242e-10	2.56737e-09
chr3.3865	6557.98	-3.79042	0.587878	-6.44762	1.13619e-10	2.69212e-09
chr23.2717	2720.96	2.32281	0.360327	6.44641	1.14532e-10	2.71095e-09
chr18.2719	801.437	-3.84318	0.596307	-6.44498	1.15618e-10	2.73526e-09
chr17.229	1155.93	-3.61304	0.560653	-6.44435	1.16094e-10	2.74512e-09
chr21.118	1326.32	-4.47779	0.695014	-6.44274	1.17336e-10	2.77164e-09
chr12.1077	3449.22	7.80816	1.21197	6.44252	1.17509e-10	2.7743e-09
chr6.2259	2513.31	4.23515	0.657663	6.4397	1.19708e-10	2.82323e-09
chr10.2068	100.969	-2.46371	0.382594	-6.43949	1.19877e-10	2.82442e-09
chr6.4135	1115.99	-2.1867	0.339748	-6.43626	1.22452e-10	2.88213e-09
chr20.2409	1153.3	-3.19906	0.497178	-6.43442	1.23942e-10	2.91292e-09
chr8.2429	520.31	3.54023	0.550202	6.43441	1.2395e-10	2.91292e-09
chr9.1561	2273.73	-3.27644	0.509357	-6.4325	1.25525e-10	2.94542e-09
chr19.582	1484.46	-3.14206	0.488516	-6.43185	1.26057e-10	2.9564e-09
chr12.741	175.905	-3.9038	0.606966	-6.43166	1.26217e-10	2.95744e-09
chr7.4008	499.639	-3.84099	0.597202	-6.43165	1.2623e-10	2.95744e-09
chr14.861	562.572	-2.71914	0.422852	-6.43047	1.27207e-10	2.97731e-09
chr19.3617	365.248	-2.45799	0.382278	-6.42986	1.27722e-10	2.98783e-09
chr2.450	315.725	-4.08857	0.635939	-6.42917	1.28298e-10	2.99828e-09
chr16.3209	256.189	3.33725	0.51922	6.42742	1.29787e-10	3.02845e-09
chr23.2723	909.258	2.46776	0.384016	6.4262	1.30835e-10	3.05137e-09
chr8.782	102.924	-3.55697	0.553658	-6.4245	1.32308e-10	3.08258e-09
chr17.2133	927.302	-2.193	0.341362	-6.42426	1.32515e-10	3.08585e-09
chr1.497	772.238	-2.28237	0.355364	-6.42261	1.33959e-10	3.11474e-09
chr21.1704	171.856	-2.48575	0.387163	-6.42044	1.35884e-10	3.15746e-09
chr21.1618	1012.24	-3.71314	0.578336	-6.42038	1.35933e-10	3.15746e-09
chr12.629	3951.62	6.10629	0.951342	6.41861	1.37527e-10	3.19126e-09
chr2.2217	186.928	-7.27356	1.13335	-6.41775	1.38306e-10	3.20772e-09
chr5.184	1649.46	2.70862	0.422061	6.4176	1.38443e-10	3.20929e-09
chr23.2345	365.14	-4.18	0.651498	-6.41598	1.39917e-10	3.24019e-09
chr4.790	240.967	-3.95292	0.61625	-6.41447	1.41309e-10	3.27079e-09
chr18.278	3315.65	-2.78801	0.434659	-6.41425	1.41517e-10	3.27193e-09
chr19.408	13986.6	-2.31527	0.360957	-6.41424	1.4153e-10	3.27193e-09
chr14.1614	88.5778	-7.01239	1.09326	-6.41419	1.41572e-10	3.27193e-09
chr4.379	1858.91	-3.32749	0.518913	-6.41243	1.43223e-10	3.30676e-09
chr8.1617	20272.1	3.38455	0.528078	6.40917	1.46311e-10	3.37638e-09
chr24.2077	4621.74	2.48772	0.388182	6.40865	1.46813e-10	3.38456e-09
chr10.854	3091.71	2.22449	0.347122	6.40838	1.47073e-10	3.38808e-09
chr11.2139	119.336	-3.33214	0.520189	-6.40563	1.49746e-10	3.44355e-09
chr13.1777	267.553	-2.56527	0.400643	-6.40288	1.52477e-10	3.50287e-09
chr4.385	116.154	-11.3822	1.77783	-6.40228	1.53073e-10	3.5148e-09
chr4.3228	495.305	-3.50855	0.548142	-6.40081	1.54557e-10	3.54358e-09
chr10.165	536.617	-5.16555	0.807028	-6.40071	1.54655e-10	3.54406e-09
chr11.335	929.824	-3.30399	0.516419	-6.39788	1.57547e-10	3.60674e-09
chr7.3747	564.122	-4.22059	0.659716	-6.39759	1.57848e-10	3.61184e-09
chr8.3158	6004.06	3.62946	0.567663	6.39369	1.6193e-10	3.69971e-09
chr3.3076	2733.77	-3.13989	0.491146	-6.39299	1.62674e-10	3.71488e-09
chr20.1703	1410.16	-2.06711	0.323358	-6.39263	1.63052e-10	3.72165e-09
chr17.6	1879.83	3.49685	0.547071	6.39195	1.63785e-10	3.73653e-09
chr5.565	508.153	-3.27971	0.513139	-6.39146	1.6431e-10	3.74493e-09
chr10.2477	128.139	-5.02844	0.786835	-6.39072	1.65112e-10	3.76122e-09
chr10.1412	619.278	-3.81571	0.597127	-6.39012	1.65754e-10	3.77212e-09
chr21.2019	297.067	-5.10271	0.798567	-6.38983	1.66067e-10	3.77737e-09
chr19.3685	73.7831	-5.07463	0.794207	-6.38956	1.66366e-10	3.7823e-09
chr12.2224	4381.46	3.33544	0.522179	6.38755	1.6857e-10	3.83051e-09
chr2.687	345.894	-3.81848	0.597835	-6.38719	1.68961e-10	3.83751e-09
chr21.1617	1003.2	-3.66578	0.574199	-6.38416	1.72339e-10	3.91038e-09
chr10.3299	602.937	2.87713	0.450683	6.38394	1.72588e-10	3.91409e-09
chr24.456	1042.45	-3.44032	0.538964	-6.3832	1.73427e-10	3.93021e-09
chr7.3806	910.84	-2.40237	0.37636	-6.38316	1.73469e-10	3.93021e-09
chr17.3507	947.647	-2.48316	0.389022	-6.38308	1.73565e-10	3.93044e-09
chr10.936	808.508	-5.17287	0.810503	-6.38229	1.74457e-10	3.94869e-09
chr2.2326	662.832	-4.70493	0.737226	-6.38193	1.74865e-10	3.9553e-09
chr17.2670	2593.33	2.16269	0.338883	6.38181	1.75006e-10	3.9553e-09
chr20.685	76.8125	-5.87238	0.920455	-6.37987	1.77242e-10	4.00386e-09
chr17.1738	2300.6	5.0438	0.790835	6.37781	1.79643e-10	4.0561e-09
chr9.2026	283.3	2.23148	0.350062	6.37453	1.83523e-10	4.13763e-09
chr4.486	4294.78	-3.42612	0.537506	-6.3741	1.84039e-10	4.14467e-09
chr7.3893	987.055	2.89027	0.453442	6.37408	1.8407e-10	4.14467e-09
chr6.1354	12580.3	-4.57862	0.718323	-6.37405	1.84105e-10	4.14467e-09
chr6.2656	1866.95	-2.32808	0.365301	-6.37306	1.85293e-10	4.16936e-09
chr5.980	1227.03	-3.11206	0.488367	-6.37238	1.86119e-10	4.1859e-09
chr4.915	9682.52	-3.54115	0.55575	-6.37183	1.86783e-10	4.1988e-09
chr8.703	184.902	-9.81318	1.54012	-6.37168	1.86968e-10	4.2009e-09
chr15.584	9554.04	3.56976	0.560592	6.36784	1.91713e-10	4.3054e-09
chr13.2407	7422.34	-2.18055	0.342542	-6.36578	1.94294e-10	4.35912e-09
chr24.340	558.389	-3.27102	0.513876	-6.36538	1.94804e-10	4.36843e-09
chr2.1689	1493.81	2.84676	0.447263	6.36485	1.95483e-10	4.38152e-09
chr13.885	348.256	9.16859	1.441	6.36267	1.98277e-10	4.43981e-09
chr5.2379	1042.96	-3.16065	0.496763	-6.36248	1.98518e-10	4.44305e-09
chr17.2797	492.448	3.39022	0.532856	6.36236	1.98679e-10	4.4445e-09
chr1.394	137.988	4.93908	0.776566	6.36016	2.01549e-10	4.49778e-09
chr19.3899	1539.29	-2.08411	0.327795	-6.35798	2.04424e-10	4.55752e-09
chr21.1446	5836.28	-2.68786	0.42276	-6.35789	2.04545e-10	4.558e-09
chr23.2683	266.244	6.62881	1.04306	6.35516	2.08209e-10	4.63741e-09
chr23.1601	315.75	-8.15852	1.28395	-6.35423	2.09468e-10	4.66319e-09
chr10.2680	701.606	-3.30829	0.520754	-6.35289	2.11314e-10	4.69974e-09
chr2.583	2480.29	2.28672	0.359964	6.35263	2.11667e-10	4.70533e-09
chr3.4012	435.315	-3.06202	0.48202	-6.35247	2.11879e-10	4.70777e-09
chr11.2622	782.297	-4.98877	0.785638	-6.34996	2.1537e-10	4.78303e-09
chr17.844	44.7416	-3.18384	0.501433	-6.34949	2.16028e-10	4.79192e-09
chr19.3014	93.3248	-6.53297	1.0289	-6.34945	2.16083e-10	4.79192e-09
chr2.2412	3348.9	2.1739	0.342452	6.34803	2.18091e-10	4.83154e-09
chr8.694	2479.51	-4.60837	0.72596	-6.34796	2.18184e-10	4.83154e-09
chr12.2607	133.139	-2.73385	0.430688	-6.34764	2.18638e-10	4.83926e-09
chr16.2453	613.145	-4.01408	0.632478	-6.34659	2.2014e-10	4.87016e-09
chr10.769	383.206	-3.17604	0.5005	-6.34574	2.21357e-10	4.89473e-09
chr11.150	374.21	-2.11086	0.33265	-6.3456	2.21566e-10	4.897e-09
chr15.2013	257.646	5.59145	0.881297	6.34457	2.23045e-10	4.92733e-09
chr13.93	33927.3	-2.67742	0.422011	-6.34442	2.23272e-10	4.92997e-09
chr4.1770	1187.9	4.51141	0.711233	6.34308	2.25212e-10	4.97043e-09
chr3.2665	208.009	-2.19277	0.345877	-6.33976	2.30129e-10	5.07407e-09
chr5.2796	347.483	2.19902	0.346889	6.33926	2.30864e-10	5.08785e-09
chr19.3886	324.149	-2.32131	0.366293	-6.33731	2.33814e-10	5.15039e-09
chr7.2110	14717.7	-3.66431	0.578322	-6.3361	2.35654e-10	5.18844e-09
chr2.1218	816.437	2.64344	0.41722	6.33584	2.36052e-10	5.19473e-09
chr4.666	284.028	-3.50349	0.552984	-6.33562	2.36395e-10	5.19978e-09
chr19.1310	4683.03	2.08289	0.328764	6.33553	2.36522e-10	5.20008e-09
chr10.2255	215.657	2.86398	0.452065	6.33532	2.36843e-10	5.20466e-09
chr11.2515	643.476	4.75475	0.750626	6.33438	2.38294e-10	5.23406e-09
chr15.2383	1354.23	-2.59078	0.409122	-6.33254	2.41153e-10	5.29181e-09
chr5.999	532.225	-2.85303	0.450568	-6.33206	2.41902e-10	5.30571e-09
chr20.1261	2884.42	4.34773	0.686646	6.33184	2.42251e-10	5.30954e-09
chr17.559	461.137	-4.17544	0.659438	-6.33181	2.42307e-10	5.30954e-09
chr20.2629	71.5852	-3.40901	0.538593	-6.32947	2.46002e-10	5.3828e-09
chr15.2556	7922.52	-4.17057	0.658985	-6.32879	2.47095e-10	5.40416e-09
chr6.334	285.957	-3.59613	0.568362	-6.32717	2.49695e-10	5.45584e-09
chr2.791	566.488	-2.41853	0.382297	-6.3263	2.51109e-10	5.48415e-09
chr11.2824	14.4457	-18.5071	2.92657	-6.32382	2.55178e-10	5.57036e-09
chr23.2469	550.444	-2.17548	0.344047	-6.3232	2.56197e-10	5.58729e-09
chr5.3038	1363	6.43407	1.01783	6.32137	2.59255e-10	5.65132e-09
chr2.1184	262.756	-3.35934	0.531434	-6.32128	2.59413e-10	5.65209e-09
chr17.3621	830.25	6.74001	1.06638	6.32047	2.60762e-10	5.67878e-09
chr24.72	525.718	3.33243	0.527583	6.31641	2.67718e-10	5.822e-09
chr8.334	796.907	-5.99837	0.949661	-6.31633	2.67849e-10	5.8221e-09
chr2.2082	795.216	3.04074	0.481655	6.31311	2.73476e-10	5.93881e-09
chr7.3248	2859.15	-2.80932	0.445065	-6.31216	2.75168e-10	5.97229e-09
chr9.703	1347.78	-2.6039	0.412599	-6.31096	2.77317e-10	6.01088e-09
chr7.2256	448.19	-2.61639	0.414668	-6.30962	2.79723e-10	6.06017e-09
chr19.3979	4668.51	-5.56839	0.882547	-6.30945	2.8003e-10	6.06398e-09
chr2.568	1544.75	3.71222	0.5884	6.309	2.80848e-10	6.07884e-09
chr13.799	131.579	-2.50711	0.397412	-6.30859	2.8159e-10	6.09202e-09
chr12.1011	95.6586	-3.30659	0.524179	-6.30814	2.82416e-10	6.10702e-09
chr20.895	118.23	-3.31092	0.524942	-6.30722	2.84091e-10	6.14037e-09
chr9.745	162.819	-2.50125	0.396577	-6.3071	2.8432e-10	6.14243e-09
chr8.2127	1064.23	-3.36879	0.534333	-6.30466	2.8882e-10	6.23673e-09
chr17.1138	574.848	2.39607	0.380104	6.30371	2.90596e-10	6.27212e-09
chr6.2349	531.783	-3.21856	0.510701	-6.30224	2.93376e-10	6.32917e-09
chr7.3430	814.265	8.07191	1.28118	6.30036	2.96962e-10	6.40215e-09
chr12.1994	1100.46	3.90478	0.620211	6.29589	3.05648e-10	6.58467e-09
chr5.3037	337.416	-2.59327	0.412323	-6.28941	3.18675e-10	6.85247e-09
chr23.1238	5289.84	-4.3499	0.691672	-6.28897	3.19588e-10	6.8689e-09
chr23.2262	413.563	-2.15254	0.342367	-6.28724	3.23151e-10	6.94225e-09
chr6.3248	243.261	-2.15307	0.342462	-6.28702	3.23611e-10	6.94889e-09
chr24.713	1545.06	2.67759	0.425955	6.28608	3.25578e-10	6.98785e-09
chr22.2548	136.185	-5.89412	0.93769	-6.28579	3.26188e-10	6.99769e-09
chr20.1191	86.8333	-4.18828	0.66652	-6.28381	3.30381e-10	7.08435e-09
chr17.236	924.274	-2.07378	0.330065	-6.28294	3.32232e-10	7.11741e-09
chr18.2488	1044.93	-3.25192	0.517749	-6.28088	3.36664e-10	7.20565e-09
chr14.1179	170.308	-4.30446	0.68571	-6.27737	3.44341e-10	7.35628e-09
chr8.756	484.378	2.17552	0.346614	6.2765	3.46284e-10	7.39093e-09
chr11.2009	120.112	-4.0177	0.640173	-6.27596	3.47488e-10	7.40976e-09
chr1.1524	332.058	-8.15359	1.29956	-6.27411	3.51635e-10	7.49124e-09
chr6.2422	1343.99	-5.93146	0.945463	-6.2736	3.52786e-10	7.51229e-09
chr13.1059	68.1207	-8.49179	1.35359	-6.27352	3.52965e-10	7.51263e-09
chr11.322	667.737	-2.41634	0.385176	-6.27333	3.53397e-10	7.51834e-09
chr4.1540	419.04	5.49325	0.876258	6.26899	3.63408e-10	7.72061e-09
chr24.2048	1171.7	2.13721	0.340976	6.26791	3.65931e-10	7.77064e-09
chr18.173	300.41	-3.2275	0.515062	-6.26624	3.6986e-10	7.85045e-09
chr19.1326	525.755	6.61606	1.05601	6.26513	3.72515e-10	7.90316e-09
chr13.992	7671.63	4.49662	0.717754	6.26485	3.73193e-10	7.91389e-09
chr9.260	1484.27	2.19033	0.349645	6.26445	3.7414e-10	7.93033e-09
chr16.957	293.422	-2.82579	0.451217	-6.26258	3.78652e-10	8.02226e-09
chr18.1489	98.997	-4.03058	0.643683	-6.26175	3.8069e-10	8.06173e-09
chr18.283	72.1947	-3.65333	0.583524	-6.26081	3.82992e-10	8.10676e-09
chr8.2928	2847.89	-3.37912	0.540006	-6.25757	3.91035e-10	8.27318e-09
chr6.221	291.199	2.88771	0.461542	6.25666	3.9331e-10	8.31749e-09
chr12.2632	842.144	2.00809	0.321039	6.25496	3.97621e-10	8.40095e-09
chr23.2775	472.955	2.11198	0.337666	6.25464	3.98432e-10	8.41422e-09
chr18.2754	118.378	-2.14269	0.342677	-6.2528	4.03163e-10	8.50244e-09
chr12.144	1889.92	-3.59735	0.575454	-6.25133	4.0697e-10	8.5788e-09
chr20.3021	371.359	-2.89626	0.463333	-6.25092	4.08042e-10	8.59416e-09
chr2.2276	74.4476	17.9021	2.86431	6.25004	4.10351e-10	8.63819e-09
chr18.2659	4638.63	-4.31346	0.690178	-6.24977	4.11051e-10	8.64898e-09
chr24.261	2381.01	2.0012	0.320221	6.24944	4.11933e-10	8.66357e-09
chr2.2324	253.073	-3.3253	0.532138	-6.24895	4.13228e-10	8.68684e-09
chr15.2519	1554.21	2.26515	0.362544	6.24793	4.15919e-10	8.73943e-09
chr15.2300	6500.52	-11.7877	1.88759	-6.24484	4.24236e-10	8.88984e-09
chr3.3893	2862.71	4.23635	0.678408	6.24455	4.25034e-10	8.90147e-09
chr8.3540	82.4478	-3.33634	0.534285	-6.24449	4.25178e-10	8.90147e-09
chr3.2823	1041.38	-2.01415	0.322614	-6.24321	4.28687e-10	8.97087e-09
chr22.843	340.808	-2.74532	0.439746	-6.24297	4.29338e-10	8.9804e-09
chr2.1847	86.0692	-2.10622	0.337463	-6.24133	4.33862e-10	9.06267e-09
chr15.1665	2416.58	4.87112	0.780629	6.23999	4.37592e-10	9.13643e-09
chr17.2076	859.786	-3.67328	0.588732	-6.23932	4.3949e-10	9.17191e-09
chr23.1108	293.532	-7.83955	1.25656	-6.23889	4.40697e-10	9.19294e-09
chr21.771	249.723	2.30724	0.369828	6.2387	4.41229e-10	9.19986e-09
chr18.2267	484.131	-2.00128	0.320834	-6.23775	4.43915e-10	9.25167e-09
chr3.2356	901.174	-2.43876	0.391001	-6.23723	4.45379e-10	9.27799e-09
chr17.1465	391.525	-4.75404	0.762305	-6.2364	4.47747e-10	9.32309e-09
chr13.389	333.917	6.15274	0.986664	6.2359	4.49188e-10	9.34466e-09
chr2.1704	685.411	-2.68946	0.431297	-6.23573	4.49664e-10	9.35032e-09
chr19.613	3928.22	-3.63112	0.582335	-6.23545	4.50483e-10	9.36314e-09
chr7.3784	4830.03	2.05515	0.329633	6.23465	4.52789e-10	9.40681e-09
chr5.2188	382.704	-2.43592	0.390783	-6.23344	4.56315e-10	9.47578e-09
chr17.1939	1888.42	3.84568	0.617046	6.2324	4.59337e-10	9.53424e-09
chr6.4001	25500.2	4.4996	0.722058	6.23163	4.61607e-10	9.57274e-09
chr5.1025	891.601	-2.95203	0.473767	-6.23097	4.63545e-10	9.60859e-09
chr2.2604	2862.12	2.07786	0.3335	6.23047	4.65047e-10	9.63538e-09
chr19.92	1000.98	-2.20421	0.353806	-6.23	4.66426e-10	9.65961e-09
chr4.672	1685.03	-4.24203	0.681029	-6.22885	4.69858e-10	9.72631e-09
chr12.2502	5115.65	2.28025	0.366134	6.2279	4.72743e-10	9.78164e-09
chr19.2991	363.98	-2.31755	0.372154	-6.2274	4.74246e-10	9.80833e-09
chr19.2748	47.6889	-5.07512	0.815095	-6.22642	4.77225e-10	9.86108e-09
chr22.4047	295.283	-2.41459	0.387941	-6.22411	4.84306e-10	9.99395e-09
chr15.836	2022.91	9.02135	1.44958	6.22341	4.86465e-10	1.00325e-08
chr9.1000	2081.67	2.10918	0.338914	6.22336	4.8661e-10	1.00325e-08
chr24.1576	484.684	3.44423	0.553508	6.22254	4.89157e-10	1.00772e-08
chr13.2102	329.304	-2.9751	0.478117	-6.22253	4.89216e-10	1.00772e-08
chr17.178	1467.32	8.60902	1.38365	6.22195	4.91006e-10	1.01005e-08
chr6.3713	181.692	-3.62666	0.582917	-6.22158	4.9216e-10	1.01174e-08
chr20.2341	776.086	3.0971	0.497802	6.22155	4.92268e-10	1.01174e-08
chr19.353	237.251	-2.29324	0.368671	-6.22028	4.96255e-10	1.01857e-08
chr8.3216	678.817	5.45038	0.876352	6.2194	4.99053e-10	1.02386e-08
chr12.2377	4493.82	-3.11227	0.50043	-6.21918	4.99747e-10	1.02483e-08
chr19.173	963.445	2.20661	0.354826	6.21884	5.00857e-10	1.02664e-08
chr10.2104	354.841	-2.36247	0.379901	-6.21864	5.01469e-10	1.02744e-08
chr20.1461	629.735	-3.16068	0.508321	-6.21789	5.03896e-10	1.03104e-08
chr12.568	9304.35	5.23089	0.841721	6.21452	5.14811e-10	1.05197e-08
chr5.614	261.653	-3.76243	0.60562	-6.21252	5.21406e-10	1.0645e-08
chr12.994	1026.98	-2.99143	0.481652	-6.21077	5.27258e-10	1.07549e-08
chr20.1337	641.577	2.48815	0.400793	6.20806	5.3644e-10	1.09374e-08
chr17.2978	1932.45	-3.07831	0.495893	-6.2076	5.38e-10	1.09643e-08
chr23.1200	6120.44	-3.73308	0.601582	-6.20543	5.45472e-10	1.11117e-08
chr6.1847	341.411	-2.53934	0.409371	-6.20303	5.53876e-10	1.12779e-08
chr22.2436	2115.42	-5.11313	0.824385	-6.20236	5.5623e-10	1.13208e-08
chr22.78	77.4414	-2.80831	0.452835	-6.20162	5.58844e-10	1.1369e-08
chr4.1118	3896.3	3.28866	0.5305	6.19917	5.67616e-10	1.15373e-08
chr8.1171	383.354	-2.97866	0.480637	-6.19731	5.74352e-10	1.16587e-08
chr23.2639	568.638	-2.21002	0.356629	-6.19698	5.75552e-10	1.16779e-08
chr7.3686	1528.62	-2.24767	0.362767	-6.1959	5.79517e-10	1.17429e-08
chr15.537	1311.43	-3.1808	0.513431	-6.19519	5.82147e-10	1.1791e-08
chr19.665	1344.94	2.76382	0.446331	6.19231	5.92895e-10	1.19771e-08
chr2.1613	109.368	-4.36949	0.705853	-6.19036	6.00271e-10	1.21154e-08
chr24.1814	929.375	3.91935	0.633173	6.19002	6.01573e-10	1.21364e-08
chr5.2541	1207.18	-3.56079	0.575301	-6.18945	6.03756e-10	1.21751e-08
chr4.1870	910.048	2.10236	0.339676	6.18932	6.04232e-10	1.21794e-08
chr1.2930	570.504	4.16164	0.672433	6.18894	6.05715e-10	1.22039e-08
chr1.677	1737.17	-4.27121	0.690328	-6.18722	6.12329e-10	1.2321e-08
chr24.1505	342.505	-4.7997	0.775761	-6.18709	6.12854e-10	1.23262e-08
chr4.606	771.077	-4.05135	0.655061	-6.18469	6.22237e-10	1.25039e-08
chr13.1914	9043.4	5.86945	0.94907	6.18442	6.23309e-10	1.252e-08
chr11.2556	736.073	-3.84214	0.621292	-6.18412	6.2451e-10	1.25387e-08
chr18.2350	522.07	-2.27446	0.367808	-6.18382	6.25672e-10	1.25511e-08
chr20.886	243.146	-3.32212	0.537378	-6.1821	6.32563e-10	1.26838e-08
chr21.727	462.761	-2.64504	0.427981	-6.18028	6.39864e-10	1.2819e-08
chr22.1798	180.609	-3.72988	0.60355	-6.1799	6.41422e-10	1.2839e-08
chr10.2399	272.913	2.28597	0.369937	6.17934	6.4372e-10	1.28794e-08
chr22.3156	199.555	-5.86119	0.948594	-6.17881	6.45853e-10	1.29165e-08
chr20.1855	1416.66	2.10657	0.341019	6.17728	6.52155e-10	1.30312e-08
chr16.1787	279.597	4.25452	0.68889	6.1759	6.57872e-10	1.3134e-08
chr23.2007	337.455	-6.51489	1.0549	-6.17581	6.58231e-10	1.31355e-08
chr10.2357	107.463	-3.09073	0.500487	-6.17544	6.5978e-10	1.3155e-08
chr12.2394	29.9765	-4.98883	0.807873	-6.17527	6.60523e-10	1.31641e-08
chr6.4377	216.425	-6.50492	1.05364	-6.17374	6.66945e-10	1.32864e-08
chr11.1605	1362.52	2.42656	0.393138	6.17229	6.73071e-10	1.33968e-08
chr6.48	437.279	3.54629	0.574603	6.17173	6.75459e-10	1.34385e-08
chr6.2469	753.958	-5.2166	0.845364	-6.17083	6.79333e-10	1.35039e-08
chr17.1594	7192.75	-4.68789	0.759762	-6.17021	6.81992e-10	1.3551e-08
chr12.1089	13831.5	-3.48012	0.56403	-6.1701	6.82459e-10	1.35544e-08
chr24.1821	1213.32	-3.02681	0.490596	-6.16965	6.84393e-10	1.35811e-08
chr22.2471	3141.14	3.20716	0.519868	6.16918	6.86472e-10	1.36164e-08
chr12.613	616.957	-7.87451	1.27687	-6.16702	6.95886e-10	1.37854e-08
chr12.2426	4315.24	-3.12511	0.506764	-6.16679	6.9689e-10	1.37934e-08
chr19.908	588.218	-2.7591	0.447421	-6.16668	6.97408e-10	1.37977e-08
chr14.262	1329.5	2.15158	0.348929	6.16624	6.99315e-10	1.38295e-08
chr16.311	318.579	-3.84735	0.623947	-6.16615	6.99724e-10	1.38316e-08
chr17.2180	667.987	4.77206	0.774033	6.16519	7.03997e-10	1.39101e-08
chr17.662	321.008	-4.14853	0.672934	-6.16484	7.05533e-10	1.39345e-08
chr5.730	959.724	-2.00025	0.324481	-6.16447	7.07179e-10	1.39594e-08
chr2.343	8940.26	2.56178	0.415574	6.16442	7.07402e-10	1.39594e-08
chr15.1547	785.863	-2.45173	0.397802	-6.1632	7.12914e-10	1.40622e-08
chr24.1212	1406.54	-3.64097	0.590865	-6.16209	7.17904e-10	1.41546e-08
chr1.748	3109.87	4.38544	0.711784	6.1612	7.21967e-10	1.42286e-08
chr11.1573	1590.35	2.36455	0.383834	6.16036	7.25807e-10	1.4292e-08
chr1.488	145.194	-3.57355	0.580144	-6.15977	7.28525e-10	1.43278e-08
chr24.1078	388.282	-2.39257	0.38848	-6.15879	7.3301e-10	1.44092e-08
chr17.1456	1034.2	-3.02848	0.491765	-6.1584	7.34841e-10	1.4439e-08
chr23.2608	1232.42	-2.94872	0.478862	-6.15777	7.37761e-10	1.4484e-08
chr18.44	522.85	-2.35321	0.382176	-6.15739	7.39533e-10	1.45126e-08
chr8.2198	488.015	-3.67805	0.59736	-6.15718	7.40502e-10	1.45254e-08
chr22.2435	9467.88	-4.93218	0.801109	-6.1567	7.42777e-10	1.45577e-08
chr24.1421	439.049	-5.63314	0.915192	-6.15515	7.50051e-10	1.46877e-08
chr5.2975	86.2942	-3.83803	0.623584	-6.15478	7.51795e-10	1.47156e-08
chr23.1209	128.29	-3.03495	0.493139	-6.15435	7.53865e-10	1.47499e-08
chr22.4247	449.289	-2.37674	0.386205	-6.15409	7.55108e-10	1.47616e-08
chr23.192	981.889	-2.24631	0.365091	-6.15275	7.61517e-10	1.48806e-08
chr3.2177	344.111	-2.72906	0.443586	-6.15227	7.63814e-10	1.49192e-08
chr3.4438	223.788	-3.81979	0.62098	-6.15123	7.68834e-10	1.50108e-08
chr5.1404	8351.2	3.63885	0.591604	6.15083	7.70792e-10	1.50388e-08
chr17.2913	2160.72	-3.16437	0.514465	-6.1508	7.70918e-10	1.50388e-08
chr23.2027	231.819	-3.02383	0.491623	-6.15071	7.71369e-10	1.50412e-08
chr13.82	1136.86	-2.76573	0.449869	-6.14786	7.85357e-10	1.52945e-08
chr15.2142	630.038	9.17905	1.49368	6.14527	7.98272e-10	1.55271e-08
chr4.321	630.122	4.37426	0.711811	6.14526	7.98311e-10	1.55271e-08
chr17.2754	2900.25	2.81205	0.457744	6.14327	8.08372e-10	1.57095e-08
chr5.1724	1298.67	-3.17297	0.51666	-6.14131	8.18455e-10	1.5892e-08
chr19.3183	202.687	-2.35173	0.382976	-6.14068	8.21707e-10	1.59485e-08
chr10.363	982.774	4.20375	0.684619	6.14027	8.238e-10	1.59823e-08
chr1.652	178.705	-4.03569	0.657269	-6.14009	8.24755e-10	1.59941e-08
chr12.1684	1315.27	-2.58573	0.421149	-6.1397	8.26769e-10	1.60264e-08
chr24.1587	2422.38	-3.77503	0.615033	-6.13793	8.36059e-10	1.61997e-08
chr19.417	281.021	-2.80236	0.456588	-6.1376	8.37753e-10	1.62257e-08
chr10.3058	1087.32	3.97351	0.647417	6.13747	8.38448e-10	1.62323e-08
chr7.3836	241.572	-2.64154	0.430548	-6.1353	8.49986e-10	1.64419e-08
chr23.2332	6939.59	5.2734	0.85966	6.13429	8.55423e-10	1.65401e-08
chr19.1217	1801.05	-7.5206	1.22626	-6.13297	8.62559e-10	1.66641e-08
chr9.2536	912.485	-2.11317	0.344667	-6.13106	8.7293e-10	1.68503e-08
chr1.2834	68.4531	3.02206	0.492999	6.12996	8.79011e-10	1.69606e-08
chr8.2681	466.617	-3.87375	0.63202	-6.12916	8.83423e-10	1.70386e-08
chr2.403	202.207	-2.41751	0.394459	-6.12866	8.86226e-10	1.70783e-08
chr23.770	7561.52	-6.92825	1.13095	-6.12606	9.0084e-10	1.73527e-08
chr6.3515	673.544	-2.26846	0.370312	-6.12581	9.02237e-10	1.73723e-08
chr12.1756	538.637	-6.29218	1.02731	-6.1249	9.07409e-10	1.74646e-08
chr9.148	1566.95	-3.01561	0.49249	-6.12319	9.17178e-10	1.76379e-08
chr3.3905	1115.75	-2.19063	0.35781	-6.12232	9.22224e-10	1.77275e-08
chr10.1566	422.473	-2.70946	0.442741	-6.11973	9.37318e-10	1.80026e-08
chr2.1537	2294.1	5.86849	0.958985	6.11948	9.38816e-10	1.80239e-08
chr17.2924	6714.76	-5.12909	0.83817	-6.11939	9.39318e-10	1.8026e-08
chr23.1306	213.652	2.90451	0.47472	6.11837	9.45395e-10	1.8135e-08
chr2.993	1069.35	2.02225	0.33065	6.11598	9.59658e-10	1.8401e-08
chr19.3142	2287.25	4.9381	0.807435	6.11579	9.60789e-10	1.8415e-08
chr12.124	6771.26	-2.92968	0.479126	-6.11463	9.67784e-10	1.85413e-08
chr20.2846	754.914	-2.27461	0.372015	-6.1143	9.69802e-10	1.85723e-08
chr6.4179	154.079	-5.51314	0.901744	-6.11386	9.72497e-10	1.86161e-08
chr6.2689	948.794	-3.21688	0.526197	-6.11346	9.74962e-10	1.86556e-08
chr2.2218	472.361	-4.27957	0.700245	-6.11154	9.86769e-10	1.88658e-08
chr21.591	4360.86	2.07364	0.339342	6.11078	9.91477e-10	1.8948e-08
chr17.2315	71.6238	-4.52753	0.740981	-6.11018	9.95191e-10	1.9011e-08
chr17.3191	206.755	5.78503	0.946808	6.11004	9.96065e-10	1.9012e-08
chr20.2288	264.589	-2.9791	0.487649	-6.1091	1.00196e-09	1.91087e-08
chr14.1332	6205.07	-2.52015	0.412625	-6.1076	1.01138e-09	1.92803e-08
chr24.1182	319.618	-3.3234	0.544152	-6.10749	1.01208e-09	1.92857e-08
chr11.1672	114.453	3.44842	0.56482	6.10534	1.02582e-09	1.95152e-08
chr10.329	2513.79	-2.41867	0.39617	-6.10512	1.02721e-09	1.95336e-08
chr17.703	4044.24	2.56339	0.419983	6.10356	1.03731e-09	1.97093e-08
chr21.509	174.074	-5.60464	0.919011	-6.09856	1.07029e-09	2.03024e-08
chr6.3728	1214.01	-4.12061	0.675805	-6.09733	1.07853e-09	2.04503e-08
chr11.16	610.481	-2.81887	0.462401	-6.09616	1.08649e-09	2.05928e-08
chr9.347	2476.41	6.53299	1.07194	6.09457	1.09735e-09	2.079e-08
chr2.1755	450.529	-3.3077	0.542779	-6.094	1.1012e-09	2.08459e-08
chr7.1264	9884.47	4.67767	0.767605	6.09385	1.10225e-09	2.08571e-08
chr11.1870	6472.04	4.35977	0.715521	6.09314	1.10715e-09	2.09413e-08
chr18.2563	1157.56	-2.10059	0.3448	-6.0922	1.11373e-09	2.1057e-08
chr1.2517	348.01	-5.02053	0.824194	-6.09144	1.11902e-09	2.11398e-08
chr7.2041	90.3241	2.1415	0.351639	6.09006	1.12865e-09	2.13042e-08
chr20.1603	2204.4	4.65241	0.764017	6.0894	1.13333e-09	2.13811e-08
chr12.673	293.926	11.2305	1.84428	6.08936	1.13365e-09	2.13811e-08
chr16.1138	5516.06	5.58494	0.917188	6.08919	1.13481e-09	2.13942e-08
chr3.3087	68.9989	-3.68528	0.605224	-6.08912	1.13533e-09	2.13951e-08
chr17.2337	1199.53	-2.70168	0.443782	-6.08785	1.14438e-09	2.1548e-08
chr7.2910	161.644	5.83875	0.959287	6.08655	1.15366e-09	2.1714e-08
chr1.362	745.603	-2.0277	0.333155	-6.08635	1.15517e-09	2.17335e-08
chr4.517	449.133	-4.15811	0.683329	-6.08507	1.16439e-09	2.18979e-08
chr17.3630	68.8412	-3.81925	0.627857	-6.08298	1.17966e-09	2.2158e-08
chr15.480	1223.51	-4.71874	0.775919	-6.08149	1.19074e-09	2.23478e-08
chr22.1282	362.471	-3.07826	0.506418	-6.0785	1.21311e-09	2.27584e-08
chr24.664	580.9	-2.78816	0.458724	-6.07807	1.21637e-09	2.28103e-08
chr2.1762	7094.43	-2.36896	0.389772	-6.07781	1.21838e-09	2.28387e-08
chr8.1763	4333.82	5.15777	0.848667	6.0775	1.22071e-09	2.28731e-08
chr19.2781	577.904	-2.55191	0.419908	-6.0773	1.22225e-09	2.28925e-08
chr12.1800	247.301	-2.70003	0.444336	-6.07655	1.22794e-09	2.29898e-08
chr4.288	475.676	-3.9788	0.654821	-6.07616	1.23095e-09	2.30367e-08
chr2.2004	81.0584	-3.78227	0.622664	-6.07433	1.24507e-09	2.32443e-08
chr6.2466	198.865	-3.96829	0.653339	-6.07387	1.24863e-09	2.33014e-08
chr3.2566	1666.07	2.30207	0.379075	6.07287	1.25643e-09	2.34184e-08
chr9.143	4156.41	-2.84757	0.468936	-6.0724	1.26011e-09	2.34775e-08
chr22.139	1578.24	-2.87266	0.473113	-6.07182	1.26467e-09	2.35529e-08
chr4.2173	2135.54	-3.54451	0.583789	-6.07156	1.26677e-09	2.35824e-08
chr3.4265	44.4198	8.40556	1.38456	6.07091	1.27191e-09	2.36687e-08
chr1.97	747.256	-2.28795	0.376915	-6.07019	1.27758e-09	2.37645e-08
chr1.1375	278.88	-2.69245	0.443585	-6.06975	1.28106e-09	2.38197e-08
chr7.1965	613.4	2.44734	0.403498	6.06532	1.31692e-09	2.44273e-08
chr6.2823	1636.8	-2.38064	0.392594	-6.06387	1.32881e-09	2.46378e-08
chr7.1544	1057.64	-2.33127	0.384459	-6.06376	1.32975e-09	2.46453e-08
chr7.3608	3639.33	4.21958	0.6959	6.06348	1.33204e-09	2.46779e-08
chr24.904	127.852	-5.00126	0.824903	-6.06284	1.33738e-09	2.47668e-08
chr3.2134	4905.16	2.08482	0.343942	6.06153	1.34836e-09	2.49401e-08
chr5.1967	3196.21	2.35449	0.38844	6.06139	1.34946e-09	2.49504e-08
chr1.1634	786.548	-2.75508	0.454678	-6.05941	1.36624e-09	2.52504e-08
chr10.2466	808.668	-3.18211	0.525256	-6.05822	1.37636e-09	2.5417e-08
chr8.2358	12505.2	2.16654	0.357711	6.05668	1.38956e-09	2.56404e-08
chr16.1568	570.382	-2.09863	0.346627	-6.05444	1.40908e-09	2.59797e-08
chr8.225	3218.93	5.20842	0.860451	6.05313	1.4206e-09	2.61816e-08
chr22.911	1121.82	-6.12004	1.01149	-6.05052	1.44379e-09	2.65771e-08
chr22.4050	561.7	5.35072	0.88456	6.04902	1.4573e-09	2.6815e-08
chr5.432	550.017	-3.92688	0.649191	-6.04889	1.45845e-09	2.68255e-08
chr4.2085	330.087	6.42853	1.06279	6.04873	1.45993e-09	2.68312e-08
chr2.2515	284.263	3.57601	0.591272	6.04799	1.46662e-09	2.69434e-08
chr22.1553	6.52975	24.806	4.10162	6.04785	1.4679e-09	2.69561e-08
chr24.2280	6480.28	4.09841	0.677722	6.04733	1.47269e-09	2.70333e-08
chr3.2615	186.326	-3.10514	0.513755	-6.044	1.50336e-09	2.75854e-08
chr16.2506	248.111	9.43806	1.56233	6.04103	1.53135e-09	2.80655e-08
chr21.262	306.977	-2.41923	0.400573	-6.03941	1.54679e-09	2.83259e-08
chr20.2046	543.855	2.74676	0.454931	6.03776	1.56268e-09	2.85941e-08
chr9.1548	522.268	2.38317	0.394727	6.03752	1.56503e-09	2.86257e-08
chr7.1890	742.314	-3.65308	0.605132	-6.03683	1.57169e-09	2.87361e-08
chr22.4281	3022.37	-2.16757	0.359149	-6.0353	1.58667e-09	2.89869e-08
chr24.601	6678.73	4.08775	0.677419	6.0343	1.5965e-09	2.91551e-08
chr13.2727	488.472	-2.8033	0.464726	-6.03216	1.61785e-09	2.95332e-08
chr11.2958	708.367	-4.6864	0.776948	-6.03181	1.62137e-09	2.95856e-08
chr4.1654	673.068	-2.39546	0.397285	-6.02958	1.64383e-09	2.99599e-08
chr9.116	172.649	2.84012	0.47104	6.02947	1.64498e-09	2.9969e-08
chr5.1504	2756.24	2.91955	0.484289	6.02853	1.65457e-09	3.01317e-08
chr19.1699	1031.35	-2.47106	0.41007	-6.02596	1.68112e-09	3.05911e-08
chr3.4004	4611.52	4.55871	0.756583	6.02539	1.68699e-09	3.06858e-08
chr16.3149	889.293	4.55668	0.756319	6.02481	1.69308e-09	3.07671e-08
chr14.982	469.817	-2.97562	0.493901	-6.02472	1.69398e-09	3.07671e-08
chr20.2604	549.863	-2.30976	0.383382	-6.02471	1.69413e-09	3.07671e-08
chr15.1304	240.477	-2.0532	0.340846	-6.02383	1.70334e-09	3.091e-08
chr8.848	498.847	-3.33131	0.553039	-6.02365	1.7053e-09	3.0921e-08
chr5.750	1146.76	-3.2057	0.532296	-6.0224	1.71846e-09	3.11334e-08
chr20.2809	1259.91	-3.37201	0.560058	-6.02082	1.73535e-09	3.14164e-08
chr14.631	1004.05	-8.74334	1.45274	-6.01851	1.76028e-09	3.18178e-08
chr17.1706	67.4133	7.23106	1.20166	6.01758	1.77041e-09	3.19883e-08
chr9.566	642.312	-3.24933	0.539985	-6.01745	1.77182e-09	3.20013e-08
chr12.1356	554.092	-2.03739	0.338605	-6.017	1.77677e-09	3.2078e-08
chr20.1365	210.308	3.33494	0.554276	6.01675	1.77951e-09	3.21148e-08
chr24.2084	307.512	-5.46328	0.908201	-6.0155	1.7933e-09	3.23384e-08
chr1.1061	1342.6	3.66633	0.609533	6.01498	1.79909e-09	3.24302e-08
chr5.1389	622.816	-4.1047	0.682553	-6.01374	1.81293e-09	3.26667e-08
chr9.279	4303.25	2.0554	0.341793	6.01356	1.81488e-09	3.26892e-08
chr20.217	634.373	-3.58966	0.597011	-6.01273	1.82429e-09	3.28389e-08
chr13.2361	172.302	4.05182	0.673877	6.0127	1.82462e-09	3.28389e-08
[truncated: 6,219 more rows]

## Sheet: Table S5
Table S5. Differentially expressed genes between T1 and T3 stages with KEGG and GO annotations.
ID	baseMean	log2FoldChange	lfcSE	stat	pvalue	padj
chr7.3371	5059.18	3.46402	0.176968	19.5743	2.56174e-85	1.20325e-80
chr4.186	25742.1	7.98373	0.43636	18.2962	8.87369e-75	2.08399e-70
chr23.2500	14397	10.1753	0.570127	17.8475	3.02245e-71	4.73215e-67
chr11.815	1614.28	-8.11662	0.461247	-17.5971	2.59094e-69	2.24563e-65
chr16.3235	17100.5	7.68902	0.436958	17.5967	2.61007e-69	2.24563e-65
chr12.17	34239.4	8.83522	0.502248	17.5914	2.86859e-69	2.24563e-65
chr10.1752	803.019	-5.91896	0.337932	-17.5152	1.09609e-68	7.35479e-65
chr22.1144	420.68	-4.73122	0.282053	-16.7742	3.76872e-63	2.21271e-59
chr1.1794	4053.41	-5.48253	0.330819	-16.5726	1.09969e-61	5.26605e-58
chr21.1346	1097.93	-5.64628	0.340723	-16.5714	1.12115e-61	5.26605e-58
chr24.1852	38.7626	-41.8273	2.52892	-16.5396	1.90382e-61	8.12931e-58
chr6.1082	11.0914	44.3898	2.7225	16.3048	9.12998e-60	3.57363e-56
chr19.1661	17138.4	6.66175	0.409365	16.2734	1.52537e-59	5.51128e-56
chr16.1318	284.996	-3.77239	0.23381	-16.1344	1.46258e-58	4.90694e-55
chr7.3991	23871.3	6.17112	0.38274	16.1235	1.74374e-58	5.46024e-55
chr13.2542	142.943	-50.1825	3.12836	-16.0412	6.59207e-58	1.93518e-54
chr17.1606	49.721	43.5258	2.72087	15.9971	1.3396e-57	3.70122e-54
chr7.2831	1168.1	-4.09586	0.257525	-15.9047	5.87758e-57	1.53372e-53
chr18.147	802.847	-6.62597	0.419062	-15.8114	2.59444e-56	6.41374e-53
chr13.2320	730.225	-3.7892	0.243603	-15.5548	1.47646e-54	3.46746e-51
chr19.951	857.213	3.58022	0.230726	15.5172	2.65441e-54	5.91686e-51
chr10.2410	54.9953	-41.1596	2.65299	-15.5144	2.77136e-54	5.91686e-51
chr21.669	19.7792	39.5113	2.56567	15.4	1.637e-53	3.34303e-50
chr17.2461	2992.62	2.83828	0.189895	14.9466	1.63993e-50	3.20948e-47
chr6.3885	478.311	-5.57564	0.373167	-14.9414	1.77181e-50	3.32887e-47
chr5.650	3877.22	-5.66985	0.380709	-14.8929	3.66607e-50	6.62289e-47
chr24.1659	3832.09	-5.63979	0.383777	-14.6955	6.88774e-49	1.19821e-45
chr10.987	1191.19	2.2579	0.154867	14.5796	3.78582e-48	6.35071e-45
chr24.1357	1042.44	-4.80521	0.33339	-14.4132	4.27508e-47	6.92416e-44
chr20.2667	4087.97	-8.5327	0.592234	-14.4076	4.63219e-47	7.25247e-44
chr2.1654	568.081	-5.54008	0.384823	-14.3964	5.44848e-47	8.25532e-44
chr19.3200	684.039	-3.79469	0.263783	-14.3857	6.36761e-47	9.34645e-44
chr6.3432	30385.7	8.28971	0.57681	14.3717	7.79337e-47	1.10926e-43
chr13.803	3869.93	-3.93143	0.275029	-14.2946	2.36547e-46	3.26782e-43
chr23.1559	716.491	3.38043	0.237278	14.2467	4.69993e-46	6.16055e-43
chr12.878	653.391	3.42632	0.240505	14.2464	4.72174e-46	6.16055e-43
chr19.2326	5957.15	2.75862	0.195937	14.0791	5.10545e-45	6.48116e-42
chr2.2470	2243.31	-4.02966	0.287658	-14.0085	1.38232e-44	1.70862e-41
chr4.1721	1054.55	-7.53481	0.541233	-13.9216	4.68565e-44	5.64321e-41
chr17.3507	947.647	-5.35563	0.384853	-13.916	5.06177e-44	5.94378e-41
chr13.2425	423.731	30.6074	2.21413	13.8237	1.83515e-43	2.10237e-40
chr17.1327	518.475	-5.04603	0.36516	-13.8187	1.96648e-43	2.19917e-40
chr8.2007	2430.58	2.82439	0.205153	13.7673	4.01194e-43	4.38235e-40
chr22.2669	21020.9	11.61	0.845697	13.7284	6.86701e-43	7.33053e-40
chr14.1459	1269.97	-5.3791	0.399117	-13.4775	2.12162e-41	2.21449e-38
chr5.1492	320.736	-4.00023	0.297108	-13.4639	2.55127e-41	2.60507e-38
chr17.885	1431.11	-3.83659	0.285497	-13.4383	3.6057e-41	3.6034e-38
chr13.842	1915.8	-9.39211	0.700071	-13.4159	4.8769e-41	4.77225e-38
chr11.322	667.737	-5.12813	0.382553	-13.405	5.64999e-41	5.41591e-38
chr21.372	1693.12	-5.56487	0.419462	-13.2667	3.61177e-40	3.3929e-37
chr8.3657	9989.7	6.59051	0.496918	13.2628	3.80561e-40	3.50489e-37
chr11.1793	625.347	-5.75919	0.4344	-13.2578	4.06709e-40	3.67368e-37
chr22.1446	997.502	3.43775	0.259656	13.2396	5.18151e-40	4.59199e-37
chr5.1685	492.506	-3.77758	0.286083	-13.2045	8.26643e-40	7.19027e-37
chr23.755	1403.08	-5.59326	0.42405	-13.1901	1.00053e-39	8.54455e-37
chr23.1930	289.033	-3.61018	0.27398	-13.1768	1.19383e-39	1.00132e-36
chr24.1956	369.657	-4.68584	0.356715	-13.1361	2.04518e-39	1.65624e-36
chr8.3136	2419.06	-3.12963	0.23845	-13.1249	2.37117e-39	1.8877e-36
chr4.524	633.926	-4.04608	0.308665	-13.1083	2.95029e-39	2.30959e-36
chr19.901	414.321	-5.29759	0.404379	-13.1006	3.26805e-39	2.5164e-36
chr21.1912	4831.16	-8.83815	0.676534	-13.0639	5.29716e-39	4.01302e-36
chr10.2063	1023.3	-5.0744	0.38859	-13.0585	5.6824e-39	4.23655e-36
chr22.2923	321.907	-2.39368	0.183465	-13.0471	6.60524e-39	4.79125e-36
chr6.2306	1135.72	-3.72457	0.285479	-13.0468	6.63043e-39	4.79125e-36
chr9.118	441.022	-3.91179	0.299904	-13.0435	6.9227e-39	4.92666e-36
chr23.1071	3778.85	-4.83719	0.371495	-13.0209	9.31135e-39	6.52767e-36
chr13.2113	486.853	-5.9743	0.460082	-12.9853	1.48257e-38	1.02407e-35
chr6.2354	1679.49	5.51218	0.425531	12.9536	2.24079e-38	1.52536e-35
chr21.911	1135.6	-3.87586	0.299367	-12.9469	2.44699e-38	1.64193e-35
chr5.647	546.913	-4.32143	0.333994	-12.9387	2.72344e-38	1.80169e-35
chr8.3952	2691.77	4.30245	0.332625	12.9348	2.8624e-38	1.85594e-35
chr6.2261	600.438	5.14192	0.397543	12.9342	2.88447e-38	1.85594e-35
chr7.2970	510.61	-5.52433	0.427642	-12.9181	3.55673e-38	2.25757e-35
chr3.4042	429.243	-3.01564	0.234109	-12.8814	5.72991e-38	3.54428e-35
chr23.1158	948.192	-3.95953	0.307385	-12.8813	5.73484e-38	3.54428e-35
chr17.2111	446.847	-3.58596	0.27848	-12.8769	6.07304e-38	3.70456e-35
chr13.1978	455.955	-4.19933	0.326792	-12.8502	8.58418e-38	5.16922e-35
chr6.4015	12052.8	2.29702	0.178855	12.8429	9.43034e-38	5.60687e-35
chr15.1693	4268.38	-3.40386	0.265064	-12.8416	9.58276e-38	5.62628e-35
chr10.2483	1194.43	-4.41801	0.345486	-12.7878	1.91793e-37	1.11216e-34
chr6.1997	1902.24	5.66978	0.444037	12.7687	2.45149e-37	1.40422e-34
chr21.1786	18463.3	8.52349	0.6678	12.7635	2.62022e-37	1.48279e-34
chr20.2064	15463.7	-5.20232	0.408024	-12.7501	3.1154e-37	1.74203e-34
chr22.3145	4401.71	2.93238	0.230129	12.7423	3.43933e-37	1.90053e-34
chr4.1389	1843.59	-3.31315	0.26091	-12.6985	6.0309e-37	3.29385e-34
chr22.1711	2608.82	3.37691	0.267511	12.6234	1.56848e-36	8.46798e-34
chr10.3000	2882.75	-4.46704	0.353922	-12.6215	1.60646e-36	8.57449e-34
chr19.1568	827.113	-4.36222	0.345757	-12.6164	1.7145e-36	9.04832e-34
chr17.121	880.62	-4.13595	0.328176	-12.6029	2.03624e-36	1.06269e-33
chr9.167	1001.17	-6.66305	0.529427	-12.5854	2.54025e-36	1.31116e-33
chr24.340	558.389	-6.4228	0.511774	-12.5501	3.97204e-36	2.0279e-33
chr18.1719	1391.58	-5.42896	0.433713	-12.5174	5.99559e-36	3.0281e-33
chr7.3182	2393.7	3.69144	0.294991	12.5138	6.27719e-36	3.13659e-33
chr2.1936	2485.87	-5.20113	0.415984	-12.5032	7.17255e-36	3.54626e-33
chr4.945	947.131	-4.91802	0.395199	-12.4444	1.49981e-35	7.33812e-33
chr10.1283	5439.52	3.78539	0.304239	12.4422	1.54289e-35	7.47107e-33
chr7.2149	679.531	-3.08671	0.249075	-12.3927	2.86397e-35	1.37266e-32
chr11.2823	178.612	-24.9998	2.02067	-12.372	3.70308e-35	1.7569e-32
chr4.2648	1171.27	-8.44296	0.683427	-12.3539	4.64266e-35	2.18066e-32
chr5.115	295.229	-4.56158	0.369357	-12.3501	4.86702e-35	2.2634e-32
chr4.2924	1192.24	2.35734	0.190983	12.3431	5.30405e-35	2.44246e-32
chr10.534	407.528	-3.83544	0.310934	-12.3352	5.85342e-35	2.66927e-32
chr17.716	724.898	-3.75363	0.304417	-12.3306	6.202e-35	2.80104e-32
chr21.275	29182.5	5.93659	0.481854	12.3203	7.04296e-35	3.15055e-32
chr4.1856	955.286	-2.80815	0.228096	-12.3113	7.87389e-35	3.48903e-32
chr5.1848	1470.39	-2.1178	0.172041	-12.3098	8.02037e-35	3.52072e-32
chr5.243	7242.66	-4.58669	0.372752	-12.3049	8.52067e-35	3.7057e-32
chr23.1959	2383.63	5.52247	0.449056	12.298	9.28854e-35	4.0026e-32
chr14.919	1708.26	-3.69549	0.300782	-12.2863	1.07345e-34	4.58152e-32
chr8.3489	308.249	-3.97764	0.323765	-12.2856	1.08271e-34	4.58152e-32
chr21.1491	234.772	-3.37363	0.274713	-12.2806	1.15208e-34	4.83155e-32
chr8.3934	1248.91	3.48495	0.284255	12.26	1.48573e-34	6.17562e-32
chr7.1473	3258.78	2.81883	0.229963	12.2577	1.52712e-34	6.29198e-32
chr10.2454	1721.52	3.62928	0.296624	12.2353	2.01327e-34	8.22288e-32
chr4.175	722.365	-3.49598	0.285794	-12.2325	2.0831e-34	8.43477e-32
chr1.2331	387.66	-3.48746	0.285128	-12.2312	2.1178e-34	8.50196e-32
chr10.3087	2288.6	-3.59677	0.294133	-12.2284	2.19315e-34	8.72985e-32
chr21.1788	17826.9	8.57898	0.703524	12.1943	3.33429e-34	1.31606e-31
chr6.1747	1260.49	-3.47244	0.285001	-12.1839	3.78533e-34	1.48164e-31
chr3.3990	18.7913	-38.2952	3.14694	-12.169	4.54429e-34	1.76401e-31
chr13.2485	5146.43	-3.54027	0.29185	-12.1304	7.28582e-34	2.80504e-31
chr7.2614	369.639	-3.21668	0.265651	-12.1087	9.50323e-34	3.629e-31
chr10.2453	455.421	3.72269	0.307629	12.1012	1.04031e-33	3.94058e-31
chr3.78	888.731	-3.50461	0.29016	-12.0782	1.37725e-33	5.14489e-31
chr22.3381	1025.64	-4.17783	0.345903	-12.078	1.38015e-33	5.14489e-31
chr3.2356	901.174	-4.67889	0.387722	-12.0676	1.5659e-33	5.79137e-31
chr8.2196	12409.3	9.93677	0.824192	12.0564	1.79506e-33	6.58705e-31
chr2.2003	465.599	-3.75567	0.311572	-12.0539	1.84885e-33	6.73184e-31
chr3.1435	558.892	2.82865	0.235128	12.0303	2.46379e-33	8.90187e-31
chr2.505	2243.14	-4.02957	0.335369	-12.0153	2.95291e-33	1.05876e-30
chr18.724	1146.47	-5.95144	0.495552	-12.0097	3.1593e-33	1.12418e-30
chr24.165	90.4556	-3.79832	0.316314	-12.0081	3.22293e-33	1.1382e-30
chr3.2806	4054.8	3.25983	0.272533	11.9613	5.66913e-33	1.98716e-30
chr10.2538	2222.3	-7.89079	0.659987	-11.956	6.04142e-33	2.10197e-30
chr21.691	376.048	-3.96922	0.332505	-11.9373	7.56136e-33	2.61145e-30
chr3.2220	438.196	-3.65061	0.306382	-11.9152	9.86075e-33	3.38072e-30
chr23.1487	2743.14	6.32765	0.531484	11.9056	1.10622e-32	3.76515e-30
chr3.1478	499.166	-5.81818	0.488818	-11.9025	1.14794e-32	3.87906e-30
chr4.872	608.941	-6.26804	0.526711	-11.9003	1.17853e-32	3.95396e-30
chr8.1226	516.765	-3.33423	0.280629	-11.8813	1.48052e-32	4.93193e-30
chr7.2522	364.405	-4.10197	0.34532	-11.8787	1.5264e-32	5.03273e-30
chr10.2115	349.053	-5.05246	0.425347	-11.8784	1.53221e-32	5.03273e-30
chr6.3342	10471.7	4.05861	0.341751	11.8759	1.57877e-32	5.14965e-30
chr20.1318	902.27	-3.89413	0.32792	-11.8753	1.59119e-32	5.15434e-30
chr5.2041	1016.26	-4.54162	0.38258	-11.871	1.67381e-32	5.38486e-30
chr16.3127	478.853	-4.10939	0.346573	-11.8572	1.97438e-32	6.30861e-30
chr15.1636	678.895	-3.75246	0.316676	-11.8495	2.16466e-32	6.86988e-30
chr3.4452	1919.18	-3.75211	0.31692	-11.8393	2.44495e-32	7.70733e-30
chr23.177	375.92	-3.09816	0.262408	-11.8066	3.60757e-32	1.12965e-29
chr24.1654	689.117	-3.28563	0.278554	-11.7953	4.12737e-32	1.28386e-29
chr7.386	431.941	-2.73211	0.23183	-11.785	4.66392e-32	1.44121e-29
chr14.1826	20382.3	8.75361	0.742951	11.7822	4.82113e-32	1.48005e-29
chr1.1095	3214.21	6.41645	0.544791	11.7778	5.07904e-32	1.54911e-29
chr12.879	441.999	-3.09341	0.262709	-11.7751	5.24858e-32	1.59049e-29
chr19.408	13986.6	-4.24692	0.360889	-11.7679	5.71162e-32	1.71971e-29
chr17.287	458.771	-3.93952	0.334933	-11.7621	6.1179e-32	1.8303e-29
chr15.1858	4504.96	-3.26342	0.277475	-11.7612	6.18798e-32	1.83955e-29
chr19.2548	2354.39	-3.5033	0.298397	-11.7404	7.9109e-32	2.33695e-29
chr6.2983	421.074	-4.80259	0.409115	-11.739	8.04483e-32	2.36166e-29
chr11.480	314.9	-6.00696	0.51193	-11.734	8.53784e-32	2.49082e-29
chr2.2378	2893.61	-4.48466	0.38237	-11.7286	9.09563e-32	2.63717e-29
chr17.2984	2316.79	-2.93728	0.250566	-11.7226	9.76389e-32	2.81356e-29
chr19.2401	1933.45	4.31466	0.368258	11.7164	1.05038e-31	3.00832e-29
chr24.443	1580.65	-10.8332	0.925224	-11.7087	1.15014e-31	3.27407e-29
chr14.215	2030.7	-3.66915	0.313387	-11.7081	1.15901e-31	3.27944e-29
chr4.1934	638.243	-5.73677	0.490267	-11.7013	1.25497e-31	3.52971e-29
chr9.584	669.526	-2.65461	0.227063	-11.6911	1.41584e-31	3.95845e-29
chr22.3091	12647.4	3.8414	0.328864	11.6808	1.59733e-31	4.43944e-29
chr2.1012	3301.28	3.57453	0.306094	11.6779	1.65354e-31	4.56863e-29
chr11.2358	1974.27	3.48133	0.298271	11.6717	1.77817e-31	4.88425e-29
chr8.1366	923.817	5.427	0.465315	11.6631	1.96818e-31	5.37473e-29
chr8.2145	100.583	-5.37384	0.460784	-11.6624	1.98414e-31	5.387e-29
chr3.3508	36.6566	-35.3103	3.03007	-11.6533	2.2078e-31	5.9598e-29
chr13.2016	195.159	-6.49771	0.557721	-11.6505	2.28207e-31	6.12508e-29
chr3.3756	2422.76	-4.07375	0.350141	-11.6346	2.74892e-31	7.33618e-29
chr3.1660	672.046	-3.80757	0.327546	-11.6245	3.09333e-31	8.20867e-29
chr24.1867	7406.57	10.5008	0.905151	11.6012	4.06464e-31	1.07256e-28
chr9.2194	4574.3	2.77977	0.23967	11.5983	4.20296e-31	1.10287e-28
chr14.1750	294.997	-4.05736	0.350615	-11.5721	5.70437e-31	1.48852e-28
chr19.2933	787.599	-4.49703	0.388864	-11.5645	6.23346e-31	1.6176e-28
chr3.298	1266.92	-5.67157	0.490511	-11.5626	6.37658e-31	1.64565e-28
chr6.2716	872.864	-26.9786	2.3335	-11.5614	6.46303e-31	1.65884e-28
chr2.1057	665.818	-3.07045	0.267003	-11.4997	1.32427e-30	3.38049e-28
chr20.365	2004.03	-2.62823	0.228714	-11.4913	1.45851e-30	3.70305e-28
chr18.1655	2280.5	-9.39281	0.817614	-11.4881	1.51452e-30	3.82457e-28
chr22.3068	718.601	-2.46842	0.214925	-11.485	1.5686e-30	3.9272e-28
chr7.3206	1330.39	4.31597	0.375797	11.4849	1.57188e-30	3.9272e-28
chr4.676	214.244	-3.67311	0.32011	-11.4745	1.77203e-30	4.40383e-28
chr18.828	4635.36	8.23849	0.718335	11.4689	1.89105e-30	4.67487e-28
chr23.490	3457.57	-2.87418	0.250653	-11.4668	1.93721e-30	4.76392e-28
chr3.1615	1270.37	-4.92668	0.431038	-11.4298	2.96823e-30	7.22371e-28
chr19.250	13543.1	-13.2874	1.1635	-11.4202	3.31462e-30	8.02515e-28
chr17.168	828.535	3.01112	0.263754	11.4164	3.46312e-30	8.34169e-28
chr13.2807	1038.11	-3.35748	0.294227	-11.4112	3.67641e-30	8.76554e-28
chr21.879	731.591	-2.93343	0.257176	-11.4063	3.88884e-30	9.2252e-28
chr20.2817	366.143	-5.46016	0.479302	-11.3919	4.58891e-30	1.08312e-27
chr9.2477	396.147	-3.34305	0.293485	-11.3909	4.64364e-30	1.09056e-27
chr15.2238	230.931	-4.2619	0.374453	-11.3817	5.16081e-30	1.20599e-27
chr23.1780	2612.08	-6.14153	0.540051	-11.3721	5.75622e-30	1.33846e-27
chr12.1220	5078.23	2.71344	0.238814	11.3621	6.45394e-30	1.49331e-27
chr22.818	740.125	3.67674	0.32378	11.3557	6.95112e-30	1.59867e-27
chr24.1368	5908.62	-3.47834	0.306318	-11.3553	6.97739e-30	1.59867e-27
chr24.762	355.747	-5.22645	0.460585	-11.3474	7.63821e-30	1.74159e-27
chr14.828	4189.74	8.59445	0.757681	11.3431	8.02479e-30	1.82089e-27
chr1.1913	1971.38	-2.92045	0.25774	-11.331	9.21368e-30	2.08061e-27
chr2.158	1497.34	-2.85662	0.252338	-11.3206	1.03776e-29	2.33224e-27
chr15.1221	921.521	-3.63595	0.321451	-11.3111	1.15679e-29	2.58736e-27
chr17.1927	210.609	-4.44434	0.393465	-11.2954	1.38287e-29	3.07835e-27
chr13.2260	487.769	-2.39931	0.212739	-11.2782	1.6815e-29	3.72546e-27
chr16.3240	1127.69	-3.18439	0.28244	-11.2746	1.75221e-29	3.8639e-27
chr22.996	107.63	-4.03219	0.357831	-11.2684	1.87952e-29	4.12529e-27
chr10.111	1670.49	-2.96416	0.263585	-11.2456	2.43549e-29	5.3207e-27
chr10.2772	1148.33	-5.67856	0.505297	-11.2381	2.65134e-29	5.76543e-27
chr8.1389	2162.17	2.60371	0.231712	11.2368	2.68831e-29	5.81889e-27
chr11.878	902.006	4.12397	0.367698	11.2156	3.41667e-29	7.36152e-27
chr23.598	152.755	-4.50417	0.40226	-11.1972	4.20957e-29	9.00165e-27
chr19.3564	1883.69	2.43505	0.217473	11.197	4.21623e-29	9.00165e-27
chr3.3124	324.028	-4.01767	0.359108	-11.1879	4.67369e-29	9.93317e-27
chr4.581	980.546	-3.32162	0.296957	-11.1855	4.80083e-29	1.01574e-26
chr12.2312	107.878	-4.20843	0.376436	-11.1797	5.1276e-29	1.08002e-26
chr21.780	2330.75	-3.53503	0.316649	-11.1639	6.12467e-29	1.28427e-26
chr24.756	839.187	-2.61986	0.234911	-11.1525	6.9586e-29	1.45265e-26
chr17.3180	3031.66	4.12425	0.369844	11.1513	7.05529e-29	1.46631e-26
chr9.2040	555.074	-4.12283	0.370069	-11.1407	7.94883e-29	1.64356e-26
chr20.2709	342.075	-2.25136	0.20209	-11.1404	7.9781e-29	1.64356e-26
chr12.770	4598.62	-2.60348	0.234473	-11.1035	1.20621e-28	2.47405e-26
chr22.3835	891.248	-3.3201	0.299666	-11.0793	1.5806e-28	3.2139e-26
chr7.1973	2165.97	6.11259	0.551935	11.0748	1.66185e-28	3.36454e-26
chr1.298	556.907	-4.43565	0.400781	-11.0675	1.80344e-28	3.63551e-26
chr5.140	682.68	-2.33575	0.211065	-11.0665	1.82409e-28	3.66144e-26
chr13.1646	4670.61	2.87572	0.260015	11.0598	1.96455e-28	3.92658e-26
chr2.624	289.873	-3.2271	0.291815	-11.0587	1.98936e-28	3.95933e-26
chr3.825	504.402	-3.88031	0.351199	-11.0487	2.22318e-28	4.40603e-26
chr12.68	4307.16	2.68014	0.242715	11.0423	2.38801e-28	4.69309e-26
chr9.745	162.819	-4.30081	0.38956	-11.0402	2.44523e-28	4.78551e-26
chr18.2885	299.781	-3.8061	0.344918	-11.0348	2.59567e-28	5.05886e-26
chr18.58	726.878	-3.23151	0.292937	-11.0314	2.69539e-28	5.2315e-26
chr16.1331	9565.04	-3.95481	0.358768	-11.0233	2.95038e-28	5.70285e-26
chr8.3541	1663.08	-3.37157	0.306311	-11.007	3.53445e-28	6.80382e-26
chr9.1681	648.63	-5.51215	0.501162	-10.9987	3.87576e-28	7.43039e-26
chr14.304	285.879	-3.53591	0.321597	-10.9949	4.04513e-28	7.72356e-26
chr5.2160	320.523	-3.84568	0.349926	-10.99	4.27035e-28	8.12059e-26
chr4.1345	4108.57	3.86765	0.352033	10.9866	4.43336e-28	8.39656e-26
chr17.2754	2900.25	5.07429	0.461929	10.985	4.51235e-28	8.51185e-26
chr9.603	422.249	-3.3087	0.301271	-10.9824	4.64186e-28	8.72113e-26
chr7.1544	1057.64	-4.1922	0.38193	-10.9764	4.96552e-28	9.29204e-26
chr10.1734	1623.14	-3.10429	0.28286	-10.9747	5.05963e-28	9.43058e-26
chr24.1875	2969.97	2.20167	0.200708	10.9695	5.3551e-28	9.94186e-26
chr23.196	790.612	3.66949	0.33487	10.9579	6.08667e-28	1.12555e-25
chr12.327	367.249	-3.65553	0.333788	-10.9517	6.52355e-28	1.20161e-25
chr16.1849	41.9894	34.8247	3.18218	10.9437	7.12598e-28	1.30745e-25
chr19.3170	165.054	-3.69582	0.338042	-10.933	8.01561e-28	1.46495e-25
chr19.1278	1457.54	-10.625	0.972679	-10.9234	8.90725e-28	1.6216e-25
chr20.1510	818.01	-2.85133	0.261374	-10.909	1.0439e-27	1.89313e-25
chr8.601	3330.86	2.18312	0.200397	10.894	1.23158e-27	2.22489e-25
chr11.521	268.962	-4.82419	0.442887	-10.8926	1.25012e-27	2.24974e-25
chr20.2422	3524.37	-3.59646	0.330242	-10.8904	1.28103e-27	2.29656e-25
chr19.989	843.165	2.32065	0.213152	10.8873	1.32525e-27	2.36681e-25
chr7.1263	3249.99	7.51639	0.690417	10.8867	1.33318e-27	2.37194e-25
chr20.1848	377.214	-3.42336	0.3154	-10.854	1.90798e-27	3.3691e-25
chr17.2204	491.68	-3.65015	0.336701	-10.8409	2.20239e-27	3.87439e-25
chr11.230	644.315	-5.29683	0.488621	-10.8404	2.21618e-27	3.88411e-25
chr3.4239	418.137	-3.00925	0.277656	-10.8381	2.27212e-27	3.96734e-25
chr11.1353	943.838	-3.03431	0.28038	-10.8222	2.70335e-27	4.70283e-25
chr16.3160	1138.79	-2.63123	0.243284	-10.8155	2.90764e-27	5.03955e-25
chr19.1074	2011.16	-3.90025	0.360652	-10.8144	2.9409e-27	5.07847e-25
chr16.954	539.408	-2.45677	0.227184	-10.814	2.95373e-27	5.08194e-25
chr6.2908	1106.43	-3.55564	0.329316	-10.797	3.55445e-27	6.08941e-25
chr13.1570	580.755	-4.0659	0.376585	-10.7968	3.56523e-27	6.08941e-25
chr10.3315	979.63	-2.06274	0.191111	-10.7934	3.69737e-27	6.29223e-25
chr9.1561	2273.73	-5.49064	0.508921	-10.7888	3.88897e-27	6.5944e-25
chr3.643	872.998	-4.37605	0.406042	-10.7773	4.4042e-27	7.4412e-25
chr17.2921	330.875	-4.60195	0.427048	-10.7762	4.45979e-27	7.50811e-25
chr11.1978	939.737	-2.44184	0.226655	-10.7734	4.59743e-27	7.71219e-25
chr2.34	1154.76	-3.3225	0.308509	-10.7695	4.79354e-27	8.01254e-25
chr17.441	98.615	5.66733	0.526628	10.7616	5.22822e-27	8.70814e-25
chr24.399	737.854	-4.30048	0.399738	-10.7582	5.41974e-27	8.99523e-25
chr22.1813	305.341	-3.58967	0.333923	-10.75	5.92578e-27	9.80049e-25
chr8.991	128.993	-3.45397	0.321347	-10.7484	6.02913e-27	9.93643e-25
chr22.491	16356	-3.94606	0.367529	-10.7367	6.84393e-27	1.12398e-24
chr20.2288	264.589	-5.18793	0.484299	-10.7122	8.91758e-27	1.45437e-24
chr24.1570	334.667	22.2559	2.07811	10.7097	9.1673e-27	1.48992e-24
chr8.1010	174.802	-4.4279	0.414271	-10.6884	1.1533e-26	1.86795e-24
chr22.1523	381.415	-4.08484	0.382207	-10.6875	1.16454e-26	1.87967e-24
chr18.1439	1464.99	-7.51091	0.703104	-10.6825	1.22907e-26	1.97704e-24
chr17.1509	1812.5	-2.38865	0.223739	-10.676	1.31791e-26	2.11271e-24
chr7.526	243.034	-4.4405	0.415999	-10.6743	1.34262e-26	2.1343e-24
chr4.2254	1554.06	-3.2031	0.300079	-10.6742	1.34419e-26	2.1343e-24
chr15.1176	940.739	-2.35476	0.220604	-10.6741	1.34502e-26	2.1343e-24
chr10.1261	994.04	2.08649	0.195489	10.6732	1.35852e-26	2.14848e-24
chr4.2006	1081.24	6.14367	0.57573	10.6711	1.38976e-26	2.19051e-24
chr7.442	780.083	-2.18652	0.204955	-10.6683	1.43226e-26	2.24995e-24
chr9.2323	2668.84	3.41413	0.320046	10.6676	1.44239e-26	2.25831e-24
chr22.323	407.789	-4.43739	0.415992	-10.667	1.45243e-26	2.26647e-24
chr5.975	11807.3	6.19552	0.581272	10.6585	1.59067e-26	2.47397e-24
chr7.3802	12517.3	-2.60316	0.244417	-10.6505	1.73448e-26	2.67989e-24
chr4.2757	485.364	-3.60469	0.340529	-10.5856	3.47715e-26	5.30266e-24
chr8.1687	446.57	-3.25516	0.307699	-10.579	3.72737e-26	5.66585e-24
chr4.1168	497.765	-4.48581	0.424083	-10.5777	3.78223e-26	5.73069e-24
chr6.3684	1208.54	-3.201	0.303056	-10.5624	4.45115e-26	6.72252e-24
chr6.3909	2988.39	3.33605	0.315949	10.5588	4.62534e-26	6.96321e-24
chr6.2945	210.366	-4.2787	0.405879	-10.5418	5.54285e-26	8.29133e-24
chr17.240	10878.4	-4.75974	0.451553	-10.5408	5.60084e-26	8.35147e-24
chr9.1114	8.25867	45.2298	4.29432	10.5325	6.12033e-26	9.08365e-24
chr8.124	425.222	5.106	0.484794	10.5323	6.13055e-26	9.08365e-24
chr1.985	2859.99	2.42508	0.230552	10.5186	7.09542e-26	1.04803e-23
chr5.1518	1616.75	-3.00875	0.28626	-10.5105	7.72579e-26	1.13756e-23
chr3.141	595.211	-4.48156	0.426597	-10.5054	8.15887e-26	1.19757e-23
chr7.3947	414.515	-3.42115	0.325811	-10.5004	8.59986e-26	1.25837e-23
chr3.3108	1271.49	-6.39411	0.609512	-10.4905	9.54789e-26	1.39275e-23
chr12.1641	8753.86	-3.79621	0.362049	-10.4853	1.00879e-25	1.46695e-23
chr17.1360	230.748	-4.21832	0.402381	-10.4834	1.02981e-25	1.4929e-23
chr13.1882	3052.94	5.09207	0.485865	10.4804	1.06268e-25	1.53582e-23
chr4.506	1202.05	-4.74101	0.452628	-10.4744	1.13249e-25	1.63168e-23
chr21.1734	523.687	-3.79673	0.362539	-10.4726	1.1542e-25	1.65788e-23
chr22.2167	6135	6.1135	0.583812	10.4717	1.16527e-25	1.66868e-23
chr10.1950	208.001	-5.98894	0.572059	-10.4691	1.19782e-25	1.71008e-23
chr3.4283	218.976	-3.40424	0.325358	-10.4631	1.27657e-25	1.81698e-23
chr13.2301	7.05386	-41.1432	3.9327	-10.4618	1.29379e-25	1.83409e-23
chr16.3146	8985.62	-3.25695	0.311324	-10.4616	1.2964e-25	1.83409e-23
chr22.1909	472.189	-3.1093	0.297226	-10.4611	1.30359e-25	1.83873e-23
chr7.2902	1092.51	-3.04064	0.290748	-10.458	1.34697e-25	1.89423e-23
chr19.268	422.866	-4.49733	0.430163	-10.4549	1.39085e-25	1.9501e-23
chr13.2405	470.296	-3.53599	0.33833	-10.4513	1.44528e-25	2.01904e-23
chr4.275	443.058	-3.9355	0.376564	-10.4511	1.44862e-25	2.01904e-23
chr14.36	100.537	-3.27084	0.313073	-10.4475	1.50417e-25	2.09026e-23
chr3.1594	2884.67	7.10035	0.679783	10.445	1.54431e-25	2.13972e-23
chr19.3183	202.687	-3.92185	0.375792	-10.4362	1.69405e-25	2.34029e-23
chr21.384	1001.87	-7.59384	0.728779	-10.4199	2.01071e-25	2.76959e-23
chr3.3945	398.774	-6.14513	0.589782	-10.4193	2.02394e-25	2.77966e-23
chr16.475	3392.62	-2.71209	0.260355	-10.4169	2.07581e-25	2.84259e-23
chr4.386	211.011	-8.08801	0.77689	-10.4107	2.21476e-25	3.02405e-23
chr12.702	1792.72	-3.74246	0.359525	-10.4094	2.2452e-25	3.05673e-23
chr18.1737	4098.58	-3.9724	0.381873	-10.4024	2.41747e-25	3.2733e-23
chr17.552	808.077	-3.4035	0.327185	-10.4024	2.41821e-25	3.2733e-23
chr16.3116	983.937	-3.68057	0.354367	-10.3863	2.86127e-25	3.86189e-23
chr4.2677	256.102	-2.7714	0.266967	-10.3811	3.0241e-25	4.06997e-23
chr13.1575	581.137	-4.98914	0.480635	-10.3803	3.04817e-25	4.09064e-23
chr8.556	334.19	8.25002	0.795284	10.3737	3.26694e-25	4.37174e-23
chr19.2887	3175.36	-3.41359	0.329768	-10.3515	4.12035e-25	5.49809e-23
chr3.1591	975.203	-4.23209	0.408869	-10.3507	4.15259e-25	5.52541e-23
chr2.1455	443.093	-6.73163	0.650504	-10.3483	4.25835e-25	5.65013e-23
chr6.3782	899.746	-5.0872	0.491975	-10.3404	4.62836e-25	6.12378e-23
chr23.2546	756.654	2.7775	0.268792	10.3333	4.98321e-25	6.57476e-23
chr10.271	802.678	-4.02017	0.389086	-10.3323	5.0316e-25	6.62e-23
chr3.261	2151.23	6.06671	0.587228	10.3311	5.09814e-25	6.68882e-23
chr12.2617	497.058	-3.18275	0.308248	-10.3253	5.41614e-25	7.07065e-23
chr23.1557	948.306	2.56408	0.248332	10.3252	5.41927e-25	7.07065e-23
chr9.1139	1866.1	-2.42662	0.2351	-10.3217	5.62396e-25	7.31737e-23
chr24.1367	10731.4	-7.16795	0.694657	-10.3187	5.80052e-25	7.52626e-23
chr1.1634	786.548	-4.67866	0.453703	-10.3122	6.20906e-25	8.03415e-23
chr20.2701	576.949	-2.72088	0.26401	-10.306	6.62172e-25	8.54456e-23
chr5.868	901.269	-4.21782	0.409348	-10.3038	6.77555e-25	8.71912e-23
chr11.229	538.835	-3.12314	0.303281	-10.2978	7.20647e-25	9.24831e-23
chr1.1485	551.614	-3.53681	0.343499	-10.2964	7.31361e-25	9.35187e-23
chr13.2158	123.485	-3.67741	0.357161	-10.2962	7.32699e-25	9.35187e-23
chr1.300	2316.89	-3.8478	0.374198	-10.2828	8.42451e-25	1.07236e-22
chr13.2199	680.013	-5.20632	0.506549	-10.278	8.85179e-25	1.1237e-22
chr7.3720	1064.54	2.35294	0.229084	10.2711	9.51262e-25	1.20433e-22
chr22.1908	403.772	-3.12615	0.304403	-10.2698	9.64461e-25	1.21776e-22
chr11.2	1641.08	3.72279	0.363424	10.2437	1.26364e-24	1.59124e-22
chr10.703	1899.43	-3.2472	0.317198	-10.2371	1.35162e-24	1.69748e-22
chr20.1191	86.8333	-6.6904	0.653803	-10.233	1.41016e-24	1.76628e-22
chr19.2801	884.197	-2.56258	0.250694	-10.2219	1.58132e-24	1.97539e-22
chr4.300	773.904	-5.69367	0.557065	-10.2208	1.5996e-24	1.99292e-22
chr6.2187	775.237	-5.14333	0.503261	-10.22	1.61353e-24	2.00495e-22
chr20.1336	445.707	-3.40233	0.333354	-10.2064	1.85706e-24	2.30149e-22
chr6.2422	1343.99	-9.63268	0.944086	-10.2032	1.91876e-24	2.37169e-22
chr21.268	1273.55	-3.09067	0.303004	-10.2001	1.98039e-24	2.43528e-22
chr10.2186	669.62	-4.34504	0.42598	-10.2001	1.98058e-24	2.43528e-22
chr3.2433	2710.71	2.82181	0.276862	10.1921	2.15024e-24	2.63699e-22
chr16.2021	71.5695	-4.33628	0.425535	-10.1902	2.19366e-24	2.68323e-22
chr19.723	3599.42	2.62058	0.257183	10.1896	2.20781e-24	2.69353e-22
chr8.3666	1516.02	-3.40683	0.334536	-10.1838	2.34317e-24	2.85127e-22
chr19.2877	1476.77	-2.91465	0.286253	-10.1821	2.38379e-24	2.89319e-22
chr6.2320	3669.11	-4.89978	0.481454	-10.1771	2.51047e-24	3.03129e-22
chr4.1603	1405.96	-2.24822	0.220931	-10.1761	2.53527e-24	3.05337e-22
chr19.3201	281.894	-3.27994	0.322403	-10.1734	2.6054e-24	3.12981e-22
chr4.1184	1363.69	5.45004	0.53615	10.1651	2.83702e-24	3.39771e-22
chr20.217	634.373	-6.05914	0.596082	-10.1649	2.84288e-24	3.39771e-22
chr14.1768	455.995	-4.22782	0.416261	-10.1566	3.09533e-24	3.69004e-22
chr13.1153	2166.09	3.91539	0.385672	10.1521	3.24236e-24	3.85553e-22
chr15.995	1061.01	-3.23769	0.319797	-10.1242	4.31543e-24	5.11858e-22
chr8.3869	1267.19	-7.02291	0.694253	-10.1158	4.70297e-24	5.55022e-22
chr18.2791	100.3	-4.03235	0.399142	-10.1026	5.38236e-24	6.33607e-22
chr9.567	107.786	-4.12597	0.408421	-10.1023	5.39873e-24	6.33946e-22
chr9.210	321.322	-6.23656	0.617361	-10.102	5.4145e-24	6.34212e-22
chr17.3574	182.446	35.505	3.51567	10.0991	5.57676e-24	6.51593e-22
chr20.1951	1418.93	-3.54786	0.351489	-10.0938	5.88441e-24	6.85834e-22
chr23.2744	872.948	-2.53929	0.25167	-10.0898	6.13191e-24	7.1291e-22
chr22.4109	247.449	-2.40895	0.238971	-10.0805	6.73638e-24	7.81254e-22
chr7.3743	8213.63	3.57085	0.354309	10.0784	6.88718e-24	7.96775e-22
chr9.73	362.687	-3.46866	0.344178	-10.0781	6.9051e-24	7.96886e-22
chr16.2948	1335.68	3.0066	0.298394	10.0759	7.05799e-24	8.12533e-22
chr9.189	348.684	-5.28012	0.524128	-10.0741	7.19103e-24	8.25825e-22
chr10.475	487.76	-2.31778	0.230204	-10.0683	7.62474e-24	8.73498e-22
chr10.6	3021.73	-5.62915	0.559151	-10.0673	7.70507e-24	8.80553e-22
chr17.3570	3328.56	5.15467	0.512269	10.0624	8.09816e-24	9.2323e-22
chr7.2415	179.537	-3.53439	0.351879	-10.0443	9.7312e-24	1.10672e-21
chr7.2859	582.017	-2.46462	0.245559	-10.0368	1.05065e-23	1.19201e-21
chr24.1201	106.477	-4.60968	0.459753	-10.0264	1.16646e-23	1.32021e-21
chr19.2454	2392.66	-3.69268	0.368557	-10.0193	1.25428e-23	1.41619e-21
chr6.920	182.139	-3.70672	0.370262	-10.0111	1.36238e-23	1.53456e-21
chr19.3872	110.866	-4.77026	0.476519	-10.0106	1.36859e-23	1.53786e-21
chr8.1922	637.229	-4.56154	0.455805	-10.0076	1.41066e-23	1.58135e-21
chr15.2513	145.48	-4.35809	0.435732	-10.0018	1.49688e-23	1.67401e-21
chr10.2632	152.687	-3.14235	0.314328	-9.99706	1.56987e-23	1.75147e-21
chr20.117	150.873	-3.8812	0.388426	-9.99211	1.65029e-23	1.83683e-21
chr19.2759	222.793	-3.08852	0.309493	-9.97929	1.87804e-23	2.08538e-21
chr19.2490	102.985	-3.51821	0.352739	-9.974	1.98093e-23	2.19445e-21
chr1.635	1892.56	7.10298	0.712184	9.97352	1.99041e-23	2.19976e-21
chr12.139	384.196	-4.91615	0.493031	-9.97127	2.03604e-23	2.2449e-21
chr13.2411	7250.35	3.0972	0.31078	9.96591	2.14891e-23	2.3638e-21
chr22.3536	1132.29	2.0784	0.20865	9.96114	2.25465e-23	2.47344e-21
chr10.3250	71.4424	-3.82571	0.384071	-9.96094	2.25911e-23	2.47344e-21
chr20.1770	977.323	-2.40168	0.241175	-9.95823	2.3216e-23	2.53594e-21
chr6.2548	5180.09	-4.85817	0.487889	-9.95753	2.33802e-23	2.54796e-21
chr2.1980	293.128	3.75575	0.377216	9.9565	2.36223e-23	2.56838e-21
chr22.1297	258.153	-4.60614	0.462641	-9.95619	2.36979e-23	2.57065e-21
chr3.1389	697.976	-5.96382	0.599142	-9.95393	2.42413e-23	2.62354e-21
chr7.3073	632.36	-3.09387	0.310907	-9.95112	2.49367e-23	2.69259e-21
chr11.841	886.419	-3.71289	0.373397	-9.94353	2.69108e-23	2.89909e-21
chr10.210	35.7259	-36.9539	3.71713	-9.94152	2.74608e-23	2.94483e-21
chr10.3244	324.18	-6.20137	0.623922	-9.93933	2.80703e-23	3.00333e-21
chr10.1199	1582.26	2.57693	0.259305	9.93783	2.84959e-23	3.04193e-21
chr12.1644	96.5717	-3.35608	0.337802	-9.93504	2.93046e-23	3.12118e-21
chr20.1251	345.003	-2.04886	0.206274	-9.9327	3.00011e-23	3.18813e-21
chr11.1393	2488.95	3.13144	0.315377	9.92918	3.10795e-23	3.29527e-21
chr4.444	1647.44	-4.01052	0.404113	-9.92427	3.26491e-23	3.45389e-21
chr4.607	7669.23	5.32858	0.537214	9.91892	3.44472e-23	3.63592e-21
chr18.222	2183.96	3.1805	0.320705	9.91719	3.50493e-23	3.69118e-21
chr7.938	495.076	-3.14267	0.317052	-9.91218	3.68523e-23	3.87237e-21
chr1.389	15792.1	6.54185	0.660115	9.91017	3.76023e-23	3.94237e-21
chr8.1209	337.216	-3.00908	0.303888	-9.90194	4.08288e-23	4.27111e-21
chr22.1911	450.007	-3.17765	0.320943	-9.90098	4.12195e-23	4.3024e-21
chr21.237	163.13	-3.52535	0.356131	-9.89901	4.20419e-23	4.37851e-21
chr3.1105	1125.34	-3.34784	0.338314	-9.89566	4.3474e-23	4.51764e-21
chr6.2831	1290.28	-3.47555	0.35131	-9.89311	4.4596e-23	4.624e-21
chr4.1644	790.326	-2.52821	0.255813	-9.88301	4.93307e-23	5.10366e-21
chr24.218	3647.91	2.18326	0.220937	9.88182	4.99182e-23	5.15309e-21
chr15.2456	237.926	-6.68276	0.676375	-9.88026	5.07017e-23	5.2225e-21
chr22.1661	515.167	3.44224	0.348536	9.87627	5.2761e-23	5.42272e-21
chr16.2116	413.77	-2.37943	0.241079	-9.86991	5.62155e-23	5.76516e-21
chr2.1863	3322.62	-6.88902	0.698263	-9.86594	5.84838e-23	5.98471e-21
chr2.1986	1963.84	-2.668	0.270482	-9.86388	5.9696e-23	6.09548e-21
chr13.313	1027.38	6.58313	0.667692	9.85954	6.23344e-23	6.35108e-21
chr24.1646	18.2698	30.4637	3.09066	9.85668	6.41367e-23	6.52056e-21
chr9.1907	460.04	-2.42817	0.246358	-9.85627	6.43987e-23	6.53306e-21
chr10.2516	1200.36	2.39267	0.242781	9.85525	6.50573e-23	6.58565e-21
chr6.1006	1588.96	3.20387	0.325489	9.84324	7.33107e-23	7.40517e-21
chr6.1037	18774.1	6.51136	0.661543	9.84268	7.37231e-23	7.43085e-21
chr13.1373	1530.47	2.72151	0.276523	9.84189	7.43012e-23	7.47307e-21
chr24.385	679.848	-2.59477	0.264037	-9.82729	8.58958e-23	8.62078e-21
chr18.226	1410.6	2.00321	0.203903	9.82433	8.84633e-23	8.84881e-21
chr6.2414	2193.52	9.10561	0.926852	9.82423	8.85446e-23	8.84881e-21
chr8.3589	2665.24	-3.10595	0.316167	-9.82376	8.89595e-23	8.8714e-21
chr4.332	925.22	-3.11523	0.317161	-9.82224	9.03143e-23	8.98742e-21
chr6.1863	1035.29	-4.06618	0.414032	-9.82095	9.14731e-23	9.0835e-21
chr6.3713	181.692	-5.69107	0.579896	-9.81395	9.8049e-23	9.71596e-21
chr1.774	2188.68	3.32014	0.33837	9.81217	9.9799e-23	9.86854e-21
chr18.57	299.701	-3.54515	0.36134	-9.81112	1.00845e-22	9.95108e-21
chr4.2234	315.605	-5.01878	0.511581	-9.81033	1.01635e-22	1.00079e-20
chr3.2421	2636.2	5.38346	0.54879	9.80969	1.02285e-22	1.00509e-20
chr8.1643	152.642	-4.14338	0.422397	-9.80921	1.02765e-22	1.0077e-20
chr9.789	16380.9	5.79981	0.591519	9.80495	1.072e-22	1.049e-20
chr3.4455	2763.47	3.06048	0.312285	9.80027	1.12282e-22	1.09645e-20
chr18.1864	534.521	-2.65182	0.270621	-9.79904	1.13661e-22	1.10761e-20
chr19.3535	443.795	-3.12108	0.31855	-9.79777	1.15099e-22	1.1193e-20
chr24.415	787.006	-3.11485	0.317932	-9.79724	1.15706e-22	1.12287e-20
chr17.2159	815.604	-4.09171	0.417818	-9.79303	1.20625e-22	1.16819e-20
chr20.473	231.288	-3.9245	0.40098	-9.78729	1.27674e-22	1.23392e-20
chr10.723	867.431	-3.65461	0.373463	-9.78573	1.29656e-22	1.2505e-20
chr19.1476	197.288	-4.98119	0.509075	-9.78478	1.30873e-22	1.25966e-20
chr8.120	23261.8	2.96045	0.302572	9.78428	1.31527e-22	1.26336e-20
chr2.2171	7231.29	-6.05491	0.619004	-9.7817	1.34931e-22	1.29341e-20
chr16.73	1656.68	2.41609	0.247021	9.78089	1.36016e-22	1.30115e-20
chr17.264	675.718	-3.39754	0.347468	-9.77798	1.39982e-22	1.33638e-20
chr7.418	402.029	-3.47029	0.355244	-9.76874	1.53347e-22	1.46099e-20
chr10.1345	305.057	-3.26328	0.334132	-9.76645	1.56854e-22	1.49138e-20
chr20.2727	762.729	-3.4982	0.358249	-9.76473	1.59543e-22	1.51388e-20
chr9.1825	964.377	-2.21963	0.227645	-9.75038	1.83776e-22	1.73682e-20
chr6.2784	2788.38	3.15788	0.324118	9.743	1.97637e-22	1.86406e-20
chr7.3157	2198.44	-3.28937	0.337687	-9.74088	2.01795e-22	1.89946e-20
chr6.4135	1115.99	-3.29206	0.338342	-9.72999	2.24625e-22	2.11013e-20
chr3.4416	10.5783	-40.5994	4.17471	-9.72506	2.3576e-22	2.21031e-20
chr22.635	1220.6	-3.95234	0.406508	-9.72266	2.4138e-22	2.25849e-20
chr6.3141	5972.35	2.58388	0.265792	9.72142	2.44345e-22	2.28168e-20
chr13.2374	5012.33	2.21656	0.228195	9.71344	2.64258e-22	2.46274e-20
chr3.2773	6485.37	4.40742	0.453899	9.71014	2.72956e-22	2.53876e-20
chr23.1888	12.0238	31.7494	3.27209	9.70309	2.92508e-22	2.71524e-20
chr7.3939	2084.03	2.00922	0.207143	9.69967	3.02475e-22	2.80221e-20
chr4.2551	26306.6	6.75364	0.696466	9.69701	3.1047e-22	2.87063e-20
chr10.1488	328.292	-3.4093	0.351767	-9.69194	3.26262e-22	3.01071e-20
chr2.382	22644.9	4.38968	0.453004	9.69015	3.32038e-22	3.05801e-20
chr6.3958	1339.02	-2.74575	0.283545	-9.68365	3.53864e-22	3.24629e-20
chr20.1261	2884.42	6.69913	0.692209	9.6779	3.74308e-22	3.42715e-20
chr9.1315	1444.27	-7.0437	0.727916	-9.67653	3.79359e-22	3.46663e-20
chr22.3879	531.805	-2.25906	0.233486	-9.67535	3.83777e-22	3.5002e-20
chr15.2297	317.63	-4.96328	0.513095	-9.67321	3.91872e-22	3.56705e-20
chr10.553	72227.6	2.28712	0.236443	9.67302	3.92626e-22	3.56705e-20
chr17.67	661.834	-2.969	0.307065	-9.66898	4.08439e-22	3.70355e-20
chr3.2431	273.571	-3.35793	0.347297	-9.66876	4.09301e-22	3.70421e-20
chr3.4448	744.892	-3.44033	0.355909	-9.66633	4.1913e-22	3.78587e-20
chr6.4016	582.838	2.21241	0.228888	9.66591	4.20852e-22	3.79307e-20
chr11.2872	3527.27	-3.02962	0.313439	-9.66574	4.21542e-22	3.79307e-20
chr10.998	959.583	4.43932	0.459294	9.66551	4.22495e-22	3.79438e-20
chr14.81	1008.67	-3.13675	0.324994	-9.65173	4.83353e-22	4.33265e-20
chr20.2381	1397.85	2.31029	0.239415	9.64971	4.92965e-22	4.40201e-20
chr9.1448	443.833	-3.468	0.359689	-9.64168	5.33072e-22	4.75112e-20
chr4.1459	486.73	-4.68997	0.486474	-9.64074	5.37983e-22	4.7858e-20
chr13.1664	597.013	-2.04327	0.21195	-9.6403	5.4028e-22	4.79716e-20
chr22.1093	325.36	2.7734	0.287704	9.63977	5.43117e-22	4.81325e-20
chr24.1895	75.1394	-3.74597	0.388842	-9.63365	5.7642e-22	5.09877e-20
chr1.1467	1205.3	-2.10443	0.218517	-9.63052	5.94252e-22	5.24662e-20
chr6.2836	678.426	9.23097	0.958576	9.62988	5.9801e-22	5.26989e-20
chr2.2327	5999.75	4.3972	0.456647	9.62932	6.01272e-22	5.28872e-20
chr3.1647	493.592	-3.80396	0.395376	-9.62113	6.51124e-22	5.7165e-20
chr5.1029	1752.35	-3.094	0.3217	-9.61764	6.7361e-22	5.90288e-20
chr20.3073	588.637	-5.8714	0.610564	-9.61636	6.8203e-22	5.95446e-20
chr23.2612	572.211	-5.06583	0.52686	-9.61514	6.90142e-22	6.0141e-20
chr24.515	514.016	-3.37789	0.351417	-9.61221	7.10112e-22	6.17666e-20
chr4.1861	5293.31	-3.06005	0.318473	-9.60849	7.36184e-22	6.39161e-20
chr7.1693	582.995	-3.39986	0.353925	-9.60616	7.53045e-22	6.51391e-20
chr17.2568	8654.23	10.5447	1.09821	9.60165	7.86731e-22	6.79278e-20
chr15.1231	1113.07	-2.99506	0.311998	-9.5996	8.02559e-22	6.91673e-20
chr19.2813	576.853	-3.02997	0.315643	-9.59937	8.0433e-22	6.9193e-20
chr19.2486	1957.7	5.34838	0.55757	9.5923	8.61394e-22	7.39665e-20
chr16.493	2543.38	3.16494	0.330144	9.58657	9.10662e-22	7.80544e-20
chr13.2693	120.287	-5.3783	0.561557	-9.57747	9.94519e-22	8.50866e-20
chr18.1734	443.29	7.07093	0.738382	9.57625	1.00629e-21	8.59373e-20
chr11.131	683.239	-2.45648	0.256727	-9.56845	1.08526e-21	9.23711e-20
chr14.315	1439.95	-3.78891	0.395981	-9.56842	1.08556e-21	9.23711e-20
chr16.2198	572.744	2.54342	0.266011	9.56133	1.16251e-21	9.87401e-20
chr12.174	830.87	-2.72072	0.284809	-9.55279	1.26249e-21	1.07038e-19
chr7.1843	918.784	-3.65993	0.383466	-9.54435	1.36962e-21	1.15912e-19
chr1.3125	140.94	-4.16911	0.437101	-9.53808	1.45504e-21	1.2292e-19
chr17.3166	1494.03	-2.00219	0.209929	-9.53745	1.46388e-21	1.23445e-19
chr18.800	4805	-2.16089	0.226591	-9.5365	1.4773e-21	1.24352e-19
chr1.362	745.603	-3.14837	0.330521	-9.52548	1.64277e-21	1.38034e-19
chr24.1752	389.739	-3.76809	0.395742	-9.5216	1.70532e-21	1.43034e-19
chr19.2514	400.79	-3.80687	0.400052	-9.51592	1.80104e-21	1.50525e-19
chr2.1981	2596.65	3.74714	0.393854	9.51403	1.83416e-21	1.5302e-19
chr8.12	1440.19	2.47294	0.260189	9.50442	2.01171e-21	1.67535e-19
chr22.4468	953.561	2.43543	0.256279	9.50306	2.03816e-21	1.69287e-19
chr16.1154	780.692	-2.6749	0.281481	-9.50296	2.04001e-21	1.69287e-19
chr13.1331	1239.93	-4.66985	0.49142	-9.50278	2.04356e-21	1.69287e-19
chr16.3085	1569.35	-2.4496	0.257855	-9.4999	2.10096e-21	1.73736e-19
chr7.3024	618.815	-4.37985	0.461196	-9.49672	2.16607e-21	1.78806e-19
chr6.2846	70.119	-4.68064	0.492978	-9.49462	2.21024e-21	1.82132e-19
chr18.2274	1010.3	-2.01248	0.211973	-9.49403	2.22279e-21	1.82845e-19
chr19.2781	577.904	-3.96622	0.417812	-9.49284	2.24817e-21	1.83982e-19
chr17.3405	2593.59	2.26379	0.238473	9.49283	2.24836e-21	1.83982e-19
chr15.1122	621.639	-2.69219	0.28361	-9.49256	2.25427e-21	1.84145e-19
chr7.683	117.23	-3.6581	0.385423	-9.49112	2.28558e-21	1.86378e-19
chr20.2551	292.685	-3.3967	0.358001	-9.48796	2.35609e-21	1.91611e-19
chr2.1347	563.997	-2.30685	0.243137	-9.48788	2.35791e-21	1.91611e-19
chr5.2763	6030.49	-4.01896	0.423707	-9.48522	2.41879e-21	1.96218e-19
chr5.1936	701.016	-2.27149	0.239488	-9.48477	2.42913e-21	1.96718e-19
chr2.462	1298.48	-3.5407	0.373407	-9.48215	2.491e-21	2.01381e-19
chr6.2779	146.829	-3.58824	0.378726	-9.4745	2.68043e-21	2.16323e-19
chr10.387	4328.72	2.57889	0.272323	9.46998	2.79885e-21	2.25492e-19
chr20.150	732.214	-2.60616	0.275376	-9.46397	2.96457e-21	2.38435e-19
chr3.1214	1064.02	2.46458	0.260534	9.45971	3.08791e-21	2.4793e-19
chr11.2607	2852.91	2.45622	0.25976	9.45572	3.20794e-21	2.57128e-19
chr3.4024	778.723	-2.61414	0.276652	-9.44919	3.41447e-21	2.73034e-19
chr23.1423	8661.79	4.88191	0.516654	9.44909	3.41801e-21	2.73034e-19
chr1.3114	140.836	3.45582	0.366151	9.43824	3.79089e-21	3.02305e-19
chr21.719	2860.21	-2.11683	0.224382	-9.43403	3.94647e-21	3.14179e-19
chr17.547	407.859	-3.91073	0.414791	-9.4282	4.17198e-21	3.3157e-19
chr20.2689	1132.19	-2.67272	0.283553	-9.42585	4.26638e-21	3.38315e-19
chr21.1405	114.94	-3.39809	0.360519	-9.42556	4.27817e-21	3.38315e-19
chr2.1538	24.5564	-30.0826	3.1916	-9.42555	4.27846e-21	3.38315e-19
chr11.335	929.824	-4.85349	0.51535	-9.41784	4.60459e-21	3.63492e-19
chr17.2243	541.635	-7.04837	0.748769	-9.41328	4.80903e-21	3.78994e-19
chr10.1566	422.473	-4.15224	0.441394	-9.40711	5.09949e-21	4.0054e-19
chr22.1562	497.147	-3.65701	0.388794	-9.40604	5.15163e-21	4.03444e-19
chr24.1819	1639.44	-3.21438	0.341737	-9.406	5.15363e-21	4.03444e-19
chr3.2665	208.009	-3.21473	0.341946	-9.4013	5.38924e-21	4.21186e-19
chr12.2333	1014.4	-2.95038	0.313903	-9.39901	5.50814e-21	4.29763e-19
chr15.897	138.278	-7.71048	0.82085	-9.3933	5.81512e-21	4.52962e-19
chr8.301	424.03	-3.59491	0.382761	-9.39204	5.88467e-21	4.57621e-19
chr23.2174	1058.27	-5.75002	0.612484	-9.38804	6.1129e-21	4.74584e-19
chr4.585	1083.75	-2.80441	0.298731	-9.38775	6.12937e-21	4.75077e-19
chr20.151	233.296	-3.62855	0.386679	-9.38389	6.35851e-21	4.92025e-19
chr12.924	355.023	-2.89526	0.308542	-9.38367	6.37148e-21	4.92218e-19
chr5.1778	800.952	-3.87139	0.412692	-9.38084	6.5452e-21	5.04808e-19
chr20.2025	274.225	-2.93227	0.312921	-9.37062	7.21072e-21	5.55226e-19
chr10.2075	248.268	-4.47426	0.477495	-9.37028	7.234e-21	5.56107e-19
chr12.1522	641.303	-2.66061	0.284079	-9.36575	7.551e-21	5.79527e-19
chr8.3160	240.689	-3.49269	0.373079	-9.36179	7.83986e-21	6.00715e-19
chr24.2112	1160.48	-2.73506	0.292693	-9.34449	9.23365e-21	7.04066e-19
chr3.650	377.624	-3.76995	0.403704	-9.33839	9.78072e-21	7.44571e-19
chr2.413	192.899	-4.42629	0.474023	-9.33772	9.84308e-21	7.48106e-19
chr15.1340	601.217	-3.72874	0.399418	-9.33541	1.00598e-20	7.6334e-19
chr13.1604	653.952	-3.01202	0.322656	-9.33511	1.0089e-20	7.64325e-19
chr7.3890	1163.65	-3.04984	0.326805	-9.33228	1.03619e-20	7.83734e-19
chr17.1828	519.952	-5.79341	0.621062	-9.32822	1.07663e-20	8.13014e-19
chr5.397	5331.36	2.17832	0.233634	9.32365	1.12401e-20	8.47429e-19
chr11.688	1611.58	5.2571	0.564162	9.31842	1.18086e-20	8.88864e-19
chr6.41	1615.25	-3.51217	0.376952	-9.31731	1.19329e-20	8.96783e-19
chr3.1705	88.9067	-3.98161	0.427422	-9.31542	1.21474e-20	9.1144e-19
chr5.1214	273.528	-4.43311	0.475925	-9.31473	1.22269e-20	9.15943e-19
chr9.1587	6119.83	3.21115	0.344781	9.31361	1.23558e-20	9.24126e-19
chr7.3054	1878.54	-4.6052	0.494482	-9.3132	1.24043e-20	9.2628e-19
chr6.3020	409.19	-3.47244	0.372864	-9.31288	1.24416e-20	9.27594e-19
chr22.3696	2311.28	5.63689	0.605467	9.30999	1.27846e-20	9.51655e-19
chr7.3938	124	-6.92974	0.744469	-9.3083	1.299e-20	9.65409e-19
chr23.534	96.8119	-3.24264	0.3485	-9.30456	1.34549e-20	9.98171e-19
chr24.2219	1724.98	-2.88572	0.310174	-9.30356	1.35823e-20	1.00466e-18
chr4.1725	1226.53	8.34598	0.897269	9.30154	1.3843e-20	1.02073e-18
chr19.2914	590.215	-3.2984	0.355064	-9.2896	1.54874e-20	1.14019e-18
chr7.2523	315.876	-3.47672	0.374559	-9.28218	1.66042e-20	1.2205e-18
chr7.4083	3759.65	2.97306	0.320409	9.27895	1.71158e-20	1.25614e-18
chr10.759	181.093	-3.99644	0.430968	-9.27316	1.80703e-20	1.32e-18
chr12.148	1281.22	-3.9884	0.430305	-9.26879	1.88266e-20	1.37311e-18
chr11.2393	329.087	-2.93625	0.316863	-9.26663	1.92125e-20	1.39755e-18
chr4.1198	219.667	-3.55815	0.383976	-9.26658	1.92211e-20	1.39755e-18
chr5.311	661.115	-3.23225	0.348852	-9.26539	1.94361e-20	1.41099e-18
chr17.2253	123.11	-3.22517	0.348168	-9.26326	1.98283e-20	1.43725e-18
chr16.2746	314.676	-12.7134	1.37277	-9.26115	2.02237e-20	1.46365e-18
chr12.1821	1776.19	2.86474	0.309387	9.2594	2.05579e-20	1.48326e-18
chr13.799	131.579	-3.59192	0.388236	-9.2519	2.20545e-20	1.58637e-18
chr3.1080	349.648	-3.76836	0.407432	-9.24905	2.26487e-20	1.62618e-18
chr19.2372	241.081	-3.83619	0.414778	-9.24879	2.27053e-20	1.62618e-18
chr13.2200	739.514	-2.63045	0.284411	-9.24876	2.27118e-20	1.62618e-18
chr15.1465	1664.7	-10.4879	1.1352	-9.2388	2.49278e-20	1.77942e-18
chr17.1862	17118.3	2.62103	0.283763	9.23668	2.54259e-20	1.81222e-18
chr16.1351	96.8612	-4.30971	0.46678	-9.23285	2.63525e-20	1.87542e-18
chr17.779	487.22	-5.23316	0.566913	-9.23098	2.6816e-20	1.90552e-18
chr3.147	536.897	-3.32471	0.3603	-9.22763	2.76684e-20	1.96312e-18
chr23.2609	1489.76	-3.425	0.371179	-9.22737	2.77366e-20	1.96499e-18
chr12.762	3339.9	-9.49851	1.02952	-9.22612	2.80602e-20	1.98492e-18
chr7.4175	2502.71	-2.955	0.320444	-9.22157	2.92775e-20	2.06792e-18
chr3.2393	2192.21	4.00974	0.435037	9.21701	3.05499e-20	2.15455e-18
chr12.1189	4976.67	4.576	0.496655	9.21365	3.15216e-20	2.21975e-18
chr20.2198	388.832	-2.9961	0.325192	-9.21331	3.16209e-20	2.2234e-18
chr10.2925	8127.62	4.37977	0.475497	9.21095	3.2326e-20	2.26959e-18
chr17.2009	463.928	-3.99505	0.43412	-9.20265	3.49233e-20	2.44828e-18
chr16.1428	434.597	-4.14993	0.45106	-9.20039	3.56637e-20	2.49646e-18
chr22.3750	65.2851	-4.06522	0.441918	-9.19904	3.61159e-20	2.52435e-18
chr9.2088	14907.2	-3.97499	0.4322	-9.1971	3.67747e-20	2.56658e-18
chr24.306	101.952	-4.49137	0.489118	-9.18259	4.20829e-20	2.92835e-18
chr24.1841	629.068	-5.7131	0.622821	-9.17293	4.60344e-20	3.19857e-18
chr1.2899	1127.36	-3.35368	0.365644	-9.172	4.64329e-20	3.2215e-18
chr4.1698	1111.93	-2.51561	0.274406	-9.1675	4.84128e-20	3.35391e-18
chr2.964	816.972	-2.55317	0.278525	-9.16673	4.87603e-20	3.37301e-18
chr15.1665	2416.58	7.26877	0.792973	9.16649	4.8869e-20	3.37556e-18
chr22.4120	1236.87	2.07708	0.226682	9.16297	5.04883e-20	3.48228e-18
chr8.2930	2014.15	-2.56078	0.279503	-9.16189	5.09973e-20	3.51223e-18
chr17.1673	64.3837	-4.95382	0.541248	-9.15259	5.55828e-20	3.82243e-18
chr9.609	175.547	-2.81249	0.30732	-9.15166	5.60629e-20	3.84981e-18
chr6.3184	1108.1	-6.57254	0.718681	-9.14528	5.94754e-20	4.07819e-18
chr10.852	469.19	-2.54995	0.279081	-9.13693	6.42494e-20	4.39912e-18
chr3.3845	925.899	-5.7321	0.627584	-9.1336	6.6256e-20	4.5299e-18
chr17.188	20598.5	2.74006	0.300268	9.12538	7.14873e-20	4.88047e-18
chr3.1452	664.302	-4.0998	0.449557	-9.11964	7.53719e-20	5.1382e-18
chr22.1183	506.595	-2.71221	0.297421	-9.1191	7.57534e-20	5.15672e-18
chr13.1769	2088.33	-5.87037	0.643845	-9.11767	7.67543e-20	5.2173e-18
chr10.1120	10779.4	5.26688	0.577705	9.11691	7.72987e-20	5.24671e-18
chr18.1218	1013.24	-2.58336	0.283439	-9.11436	7.91384e-20	5.36382e-18
chr14.1018	96.7552	-5.63018	0.617848	-9.11258	8.04491e-20	5.44481e-18
chr2.1651	34076.8	8.07971	0.887188	9.10711	8.46085e-20	5.71807e-18
chr6.3642	240.659	-7.95362	0.873823	-9.1021	8.86022e-20	5.97938e-18
chr17.3571	87.575	-3.91959	0.430937	-9.0955	9.41495e-20	6.34462e-18
chr9.2231	368.23	3.30534	0.36352	9.0926	9.6697e-20	6.50696e-18
chr4.2525	162.494	-12.383	1.36255	-9.08816	1.00728e-19	6.76851e-18
chr6.2626	3343.58	3.93858	0.433393	9.08779	1.01077e-19	6.78226e-18
chr6.4168	2554.14	-4.91339	0.540723	-9.0867	1.02094e-19	6.84071e-18
chr23.1645	1282.53	-2.21665	0.244108	-9.08061	1.07969e-19	7.22407e-18
chr16.175	41.944	29.4486	3.24379	9.07846	1.10124e-19	7.35781e-18
chr17.2133	927.302	-3.08489	0.339837	-9.07756	1.11035e-19	7.4081e-18
chr23.2547	331.484	3.23044	0.35588	9.07734	1.11258e-19	7.4107e-18
chr22.2049	1383.54	-2.57445	0.283617	-9.07721	1.11389e-19	7.4107e-18
chr3.455	28408.1	3.37239	0.371628	9.07463	1.14067e-19	7.57814e-18
chr24.2284	235.661	-4.4531	0.490946	-9.07044	1.18535e-19	7.86382e-18
chr12.2759	2934.26	-6.58034	0.725994	-9.0639	1.25869e-19	8.33862e-18
chr3.3436	129.953	-3.90885	0.431269	-9.0636	1.2621e-19	8.34942e-18
chr17.1234	1394.62	-4.07647	0.45036	-9.05158	1.4092e-19	9.2833e-18
chr14.69	9412.54	7.02086	0.775797	9.04987	1.43143e-19	9.41659e-18
chr17.1401	342.378	-4.37097	0.483133	-9.04714	1.46761e-19	9.64105e-18
chr22.1406	15546.5	5.51898	0.611128	9.0308	1.70416e-19	1.11794e-17
chr5.756	581.666	-2.24406	0.248577	-9.02762	1.75443e-19	1.14931e-17
chr12.1091	628.936	3.50244	0.388046	9.02585	1.78309e-19	1.16646e-17
chr22.1764	1613.75	-2.29222	0.254017	-9.02389	1.81534e-19	1.18591e-17
chr8.2965	426.802	-2.36639	0.262281	-9.02234	1.8412e-19	1.20113e-17
chr10.418	2068.49	-4.29863	0.476564	-9.02004	1.88022e-19	1.22488e-17
chr21.2038	1179.79	-4.38827	0.48662	-9.01785	1.91811e-19	1.24783e-17
chr7.291	237.409	-49.154	5.4527	-9.01462	1.97559e-19	1.28345e-17
chr8.481	95.3223	-5.13884	0.570203	-9.01231	2.01767e-19	1.30897e-17
chr23.1958	2096.76	2.70083	0.299746	9.0104	2.05304e-19	1.32712e-17
chr4.3143	452.791	-3.52407	0.391121	-9.01019	2.05694e-19	1.32712e-17
chr11.1562	496.062	-2.97472	0.330257	-9.00728	2.11235e-19	1.361e-17
chr3.4337	1085.67	-4.48756	0.498758	-8.99748	2.30953e-19	1.48601e-17
chr21.369	954.906	-4.17864	0.464433	-8.99729	2.31358e-19	1.48658e-17
chr24.1637	288.318	-2.33496	0.259527	-8.99701	2.31954e-19	1.48837e-17
chr15.460	123.503	-3.80295	0.422804	-8.9946	2.37086e-19	1.51923e-17
chr5.1219	3198.25	2.33635	0.259796	8.99301	2.40546e-19	1.53488e-17
chr8.59	98.9944	-5.80073	0.645033	-8.99292	2.40743e-19	1.53488e-17
chr6.1670	204.549	-5.80014	0.64497	-8.99288	2.40836e-19	1.53488e-17
chr6.2713	174.901	-33.5969	3.73607	-8.99258	2.41484e-19	1.53692e-17
chr2.342	152.177	-4.4228	0.491966	-8.99006	2.47101e-19	1.57055e-17
chr11.1199	702.077	-3.06293	0.340997	-8.98227	2.65228e-19	1.68348e-17
chr8.234	703.281	5.99822	0.668035	8.97891	2.73469e-19	1.73345e-17
chr22.4321	1180.54	-4.00538	0.446119	-8.97827	2.75066e-19	1.74122e-17
chr18.1232	786.216	2.10897	0.235032	8.97311	2.88245e-19	1.82219e-17
chr15.1013	4663.34	3.52171	0.392499	8.97254	2.8976e-19	1.8293e-17
chr1.18	878.278	-5.22682	0.582894	-8.96701	3.04671e-19	1.92086e-17
chr4.1686	1673.34	-7.08931	0.79087	-8.96393	3.13305e-19	1.97264e-17
chr11.1425	915.006	-4.10336	0.457786	-8.96349	3.14557e-19	1.97788e-17
chr2.1324	747.228	-2.95899	0.330888	-8.94258	3.80177e-19	2.3841e-17
chr2.1902	70.545	-4.17875	0.467598	-8.93661	4.01275e-19	2.50971e-17
chr8.3152	838.265	-5.85783	0.656016	-8.92941	4.28299e-19	2.67516e-17
chr5.1722	1438.31	-2.90775	0.325663	-8.9287	4.31029e-19	2.68864e-17
chr13.1560	595.911	-4.97083	0.557224	-8.9207	4.63341e-19	2.88094e-17
chr20.1203	4267.03	-4.17774	0.4684	-8.91917	4.69779e-19	2.91486e-17
chr7.3053	29.427	22.0047	2.46718	8.91896	4.70679e-19	2.9166e-17
chr10.1761	2959.57	3.20083	0.35892	8.91795	4.74978e-19	2.93936e-17
chr1.3199	283.673	-3.01365	0.338012	-8.9158	4.8429e-19	2.99304e-17
chr10.1830	862.311	-2.04664	0.229627	-8.91289	4.972e-19	3.06879e-17
chr16.2863	152.588	-4.74137	0.531993	-8.91247	4.99087e-19	3.07639e-17
chr13.2268	476.779	-3.04671	0.341854	-8.9123	4.9984e-19	3.077e-17
chr19.534	736.881	-3.00406	0.337291	-8.90643	5.27032e-19	3.24014e-17
chr17.1285	212.388	-3.36937	0.378633	-8.89878	5.64656e-19	3.46692e-17
chr21.1155	849.779	6.42736	0.722512	8.89585	5.79754e-19	3.55497e-17
chr22.1647	379.619	-4.68	0.526174	-8.89439	5.87427e-19	3.59264e-17
chr9.1768	189.8	-3.66275	0.411959	-8.89104	6.05384e-19	3.69764e-17
chr12.2156	519.101	-2.52185	0.283703	-8.88907	6.16201e-19	3.75883e-17
chr6.1665	66.7951	-3.39013	0.381394	-8.88879	6.17778e-19	3.76356e-17
chr18.2754	118.378	-2.98777	0.336493	-8.87914	6.73775e-19	4.09408e-17
chr23.2505	4656.61	3.24493	0.365881	8.86881	7.39294e-19	4.4806e-17
chr10.2594	1291.44	2.17873	0.245699	8.86748	7.48167e-19	4.52853e-17
chr22.2824	821.618	-4.31037	0.486271	-8.86411	7.71145e-19	4.65561e-17
chr8.2206	9082.45	3.33649	0.376568	8.86025	7.98353e-19	4.81369e-17
chr10.2567	88.7077	-3.93443	0.444098	-8.85936	8.0478e-19	4.84622e-17
chr12.2823	74.4348	-3.6078	0.407245	-8.85903	8.07117e-19	4.85407e-17
chr21.1633	1478.17	4.09536	0.462718	8.85066	8.70059e-19	5.22592e-17
chr13.1720	135.232	-2.91422	0.32933	-8.84893	8.83601e-19	5.30048e-17
chr1.1257	3593.61	-8.44093	0.95416	-8.84645	9.03439e-19	5.41257e-17
chr17.2524	18247	9.99362	1.12981	8.84537	9.12261e-19	5.45846e-17
chr16.2561	1044.26	2.58434	0.292277	8.84211	9.39294e-19	5.61306e-17
chr18.1215	507.121	-3.09813	0.350675	-8.83477	1.00309e-18	5.98666e-17
chr19.3036	225.167	-2.24768	0.254595	-8.82843	1.06154e-18	6.32749e-17
chr11.1413	70.1885	-4.53753	0.514047	-8.82706	1.07465e-18	6.39748e-17
chr14.856	612.966	-2.53865	0.287665	-8.82502	1.09438e-18	6.50673e-17
chr17.1082	457.957	2.8684	0.325199	8.82042	1.14031e-18	6.77125e-17
chr23.1285	75.7549	-4.76093	0.540015	-8.8163	1.18304e-18	7.01607e-17
chr17.3000	3415.44	-3.50946	0.398136	-8.81472	1.19983e-18	7.10671e-17
chr14.1851	293.014	-2.62017	0.297317	-8.8127	1.22166e-18	7.22688e-17
chr9.993	571.731	-2.38723	0.270968	-8.81001	1.25133e-18	7.37452e-17
chr23.2288	2484.96	5.62589	0.638657	8.80893	1.26344e-18	7.43658e-17
chr12.877	89.3694	-2.77968	0.315565	-8.80858	1.26745e-18	7.45083e-17
chr3.1025	645.85	-2.98151	0.338545	-8.80683	1.28734e-18	7.55828e-17
chr3.1653	222.439	-4.26185	0.484064	-8.80431	1.31661e-18	7.7205e-17
chr1.386	11941.3	9.91059	1.12575	8.80352	1.32586e-18	7.76505e-17
chr21.57	1060.53	-3.44875	0.391821	-8.80185	1.34579e-18	7.87193e-17
chr6.3520	367.924	-2.65363	0.301585	-8.79895	1.38098e-18	8.05772e-17
chr22.3208	333.079	-8.61988	0.979778	-8.79779	1.39539e-18	8.13168e-17
chr24.315	9249.96	-3.97421	0.451833	-8.79575	1.42097e-18	8.27052e-17
chr10.596	1975.53	2.16128	0.245872	8.79026	1.49216e-18	8.67413e-17
chr13.1747	638.648	-4.55526	0.5183	-8.78886	1.51091e-18	8.77223e-17
chr23.2059	218.891	-3.67939	0.418762	-8.78635	1.54496e-18	8.95888e-17
chr3.623	755.811	-3.20014	0.364293	-8.78452	1.57031e-18	9.09464e-17
chr4.688	614.668	4.785	0.544977	8.78019	1.63204e-18	9.43802e-17
chr13.697	587.327	-2.08729	0.237731	-8.78008	1.63362e-18	9.43802e-17
chr13.2341	601.813	-2.48997	0.283601	-8.77983	1.63716e-18	9.44683e-17
chr14.1528	574.117	2.24964	0.256234	8.77965	1.63978e-18	9.45037e-17
chr3.1649	131.326	-3.41273	0.388772	-8.77823	1.66072e-18	9.55929e-17
chr8.723	1201.25	-2.52882	0.288107	-8.77734	1.67387e-18	9.62323e-17
chr1.388	16556.7	5.63853	0.642545	8.77531	1.70434e-18	9.78641e-17
chr11.522	675.757	-3.69984	0.421698	-8.77367	1.72929e-18	9.91754e-17
chr1.1648	6040.58	4.51519	0.515043	8.76664	1.84077e-18	1.0544e-16
chr4.1809	2854.12	6.81261	0.77764	8.76062	1.94184e-18	1.11094e-16
chr23.1845	2648.47	-16.4815	1.88163	-8.75918	1.96679e-18	1.12385e-16
chr20.2846	754.914	-3.2463	0.370641	-8.75861	1.97674e-18	1.12816e-16
chr6.3370	111.423	-4.18085	0.477423	-8.75711	2.00313e-18	1.14183e-16
chr7.3034	396.623	-4.28364	0.48923	-8.75589	2.02498e-18	1.15289e-16
chr22.264	677.665	-5.22947	0.597396	-8.75377	2.06343e-18	1.17336e-16
chr23.2094	1332.5	7.81983	0.893613	8.7508	2.11842e-18	1.20317e-16
chr3.3767	68.5802	-4.39544	0.502375	-8.74931	2.14656e-18	1.21768e-16
chr20.676	22939.4	3.32581	0.380157	8.74852	2.16166e-18	1.22477e-16
chr6.4167	62.3325	-4.70872	0.538487	-8.74436	2.24289e-18	1.26926e-16
chr11.2009	120.112	-5.51746	0.631242	-8.74064	2.31785e-18	1.3101e-16
chr11.286	2914.06	4.81736	0.551329	8.73773	2.37849e-18	1.33954e-16
chr8.3549	1826.84	-3.04091	0.348873	-8.71637	2.87274e-18	1.61596e-16
chr3.1698	261.001	-2.86712	0.329064	-8.71296	2.96039e-18	1.66327e-16
chr12.2670	850.915	-2.7038	0.310443	-8.70951	3.05182e-18	1.71259e-16
chr8.343	138.298	-5.17032	0.593656	-8.70928	3.05811e-18	1.71407e-16
chr6.137	813.109	-2.60038	0.298743	-8.7044	3.19262e-18	1.78521e-16
chr5.3041	286.395	-2.68906	0.30897	-8.70331	3.22331e-18	1.80022e-16
chr18.283	72.1947	-5.02184	0.577017	-8.7031	3.22936e-18	1.80146e-16
chr6.3099	119.812	-6.04844	0.695368	-8.69818	3.37235e-18	1.879e-16
chr6.2973	62.8576	-4.22775	0.486244	-8.6947	3.47735e-18	1.9352e-16
chr14.829	5769.05	7.73058	0.889491	8.69101	3.59219e-18	1.99675e-16
chr7.2288	907.738	-2.86441	0.329748	-8.68668	3.73185e-18	2.07099e-16
chr20.2383	118.454	-4.75204	0.547055	-8.6866	3.73457e-18	2.07099e-16
chr1.1840	969.683	2.94111	0.338704	8.68341	3.84067e-18	2.12731e-16
chr23.2392	1577.09	-2.85302	0.328674	-8.68039	3.94429e-18	2.18213e-16
chr13.2212	6385.13	-3.23804	0.373077	-8.6793	3.98216e-18	2.20049e-16
chr17.276	1006.21	-7.14606	0.823592	-8.67669	4.0744e-18	2.24882e-16
chr6.1091	2164.86	-2.89462	0.333707	-8.67414	4.1668e-18	2.29712e-16
chr8.3995	23414.9	4.8218	0.555994	8.6724	4.23112e-18	2.32984e-16
chr15.2115	4833.6	-2.56245	0.295591	-8.66889	4.36339e-18	2.39987e-16
chr2.2087	182.534	-2.57977	0.297684	-8.66612	4.47103e-18	2.45226e-16
chr14.20	745.624	-2.94268	0.339694	-8.66275	4.60525e-18	2.52108e-16
chr6.3683	1674.43	-5.24397	0.60544	-8.66143	4.65897e-18	2.54708e-16
chr24.786	732.208	-5.06129	0.584356	-8.66131	4.66358e-18	2.54708e-16
chr22.2924	105.303	36.1649	4.17628	8.65958	4.73495e-18	2.58305e-16
chr6.3071	781.696	-2.78385	0.321547	-8.65768	4.8146e-18	2.62345e-16
chr5.2058	647.19	-3.07399	0.355106	-8.65654	4.86291e-18	2.64671e-16
chr17.853	733.105	-2.74494	0.317278	-8.65152	5.08187e-18	2.76268e-16
chr6.1568	234.135	-2.04595	0.236493	-8.6512	5.09627e-18	2.7673e-16
chr1.1450	207.299	-2.08665	0.241305	-8.64734	5.27143e-18	2.85911e-16
chr3.4380	33.7435	-3.78517	0.43774	-8.64706	5.28442e-18	2.86285e-16
chr17.1106	708.314	-4.7284	0.546958	-8.6449	5.38514e-18	2.91405e-16
chr22.4227	68.1613	-5.63887	0.652605	-8.64056	5.59402e-18	3.0236e-16
chr10.1221	5501.1	4.11641	0.47643	8.64011	5.6158e-18	3.03188e-16
chr8.3522	625.876	-9.97936	1.15619	-8.63123	6.06964e-18	3.27314e-16
chr3.3985	106.354	-5.94581	0.688985	-8.6298	6.14574e-18	3.31039e-16
chr16.1250	190.906	-2.54525	0.29513	-8.62416	6.45667e-18	3.47388e-16
chr7.2604	344.047	-2.91886	0.338497	-8.623	6.52219e-18	3.50512e-16
chr18.56	2840.08	3.18437	0.369431	8.61966	6.71555e-18	3.60491e-16
chr23.2307	109.237	-3.54048	0.410882	-8.61677	6.88701e-18	3.69273e-16
chr7.2566	14567.1	-3.54312	0.411256	-8.61537	6.97166e-18	3.73385e-16
chr18.2013	444.262	-2.11974	0.246045	-8.61524	6.97961e-18	3.73385e-16
chr19.3918	1174.89	2.35534	0.27349	8.61215	7.16999e-18	3.83133e-16
chr8.1330	61.23	-4.96047	0.576129	-8.61	7.30617e-18	3.89967e-16
chr10.2904	1930.17	-3.65125	0.424099	-8.60943	7.3425e-18	3.91461e-16
chr10.2450	1480.44	-2.74556	0.318922	-8.60888	7.37758e-18	3.92885e-16
chr7.2977	708.634	-3.30086	0.383673	-8.60331	7.74501e-18	4.11519e-16
chr7.3016	3695.81	3.10113	0.360772	8.59581	8.26761e-18	4.37801e-16
chr4.539	3866.47	2.4783	0.288321	8.59563	8.28096e-18	4.38014e-16
chr20.2847	7147.51	-3.90214	0.454117	-8.59282	8.48596e-18	4.48353e-16
chr14.1133	1438.68	2.52078	0.293395	8.59177	8.5641e-18	4.51973e-16
chr2.2554	2434.7	-5.0893	0.592356	-8.59163	8.57469e-18	4.52024e-16
chr13.2193	1412.67	-2.73685	0.318792	-8.58508	9.0773e-18	4.77983e-16
chr17.1420	885.528	-2.82319	0.328949	-8.58245	9.28715e-18	4.88485e-16
chr19.1322	174.182	-4.23602	0.493682	-8.58046	9.44923e-18	4.96454e-16
chr1.3260	1381.22	-3.301	0.384746	-8.57969	9.51323e-18	4.99258e-16
chr24.2246	91.7968	-4.32899	0.504586	-8.57929	9.54568e-18	5.00402e-16
chr7.2639	2092.12	4.06446	0.474088	8.57321	1.00638e-17	5.26976e-16
chr5.972	566.334	4.4389	0.51783	8.57212	1.01596e-17	5.314e-16
chr12.1009	990.33	3.37561	0.393825	8.57134	1.02286e-17	5.34415e-16
chr4.2653	1403.82	-5.26607	0.614516	-8.56946	1.03968e-17	5.42595e-16
chr7.2903	677.532	-2.43981	0.284767	-8.56774	1.0554e-17	5.50191e-16
chr6.4118	101.832	-3.84353	0.448673	-8.56644	1.06733e-17	5.55795e-16
chr22.3335	70.7521	-4.02205	0.469541	-8.56591	1.07221e-17	5.57716e-16
chr10.3207	6054.95	-4.07351	0.475604	-8.56492	1.0815e-17	5.61303e-16
chr15.1223	98.5007	-5.46837	0.638587	-8.56325	1.09734e-17	5.68896e-16
chr12.23	1420.01	-2.43841	0.28493	-8.55794	1.149e-17	5.95023e-16
chr10.1513	711.305	-3.42843	0.400727	-8.55551	1.17349e-17	6.07038e-16
chr4.840	266.963	-3.01684	0.352652	-8.55474	1.18137e-17	6.1044e-16
chr3.3649	2254.05	2.71222	0.317094	8.55336	1.19554e-17	6.17084e-16
chr22.2728	2314.55	-10.528	1.23148	-8.54903	1.24128e-17	6.39284e-16
chr13.1369	13330.3	7.88586	0.922856	8.54507	1.28464e-17	6.60168e-16
chr16.1723	44.6484	-4.66055	0.545648	-8.5413	1.32716e-17	6.80531e-16
chr20.2969	4848.44	2.38054	0.278792	8.53877	1.35652e-17	6.9483e-16
chr7.4066	609.791	6.95389	0.814826	8.53421	1.41121e-17	7.22056e-16
chr6.4060	141.213	-3.85	0.451203	-8.53275	1.42913e-17	7.29914e-16
chr6.1606	84.3364	-3.23942	0.379647	-8.5327	1.42968e-17	7.29914e-16
chr17.2938	880.917	-2.78409	0.326409	-8.52945	1.47051e-17	7.49944e-16
chr1.1914	94.392	-3.30999	0.388151	-8.52758	1.49447e-17	7.60705e-16
chr10.156	987.158	-6.105	0.715915	-8.52755	1.49485e-17	7.60705e-16
chr4.371	1072.12	-2.29691	0.269405	-8.52585	1.51695e-17	7.71115e-16
chr22.2439	1238.64	-2.63952	0.30961	-8.52532	1.52385e-17	7.73786e-16
chr11.298	390.173	-2.26046	0.265197	-8.52373	1.54502e-17	7.83687e-16
chr24.2084	307.512	-7.72526	0.90653	-8.52179	1.57105e-17	7.96031e-16
chr13.2185	147.247	4.60455	0.540341	8.52157	1.57408e-17	7.9671e-16
chr3.2609	2396.24	-4.48986	0.527135	-8.51748	1.63066e-17	8.24458e-16
chr7.3989	1017.2	-2.71741	0.319509	-8.50494	1.81688e-17	9.1762e-16
chr18.1432	1448.05	-2.73367	0.321457	-8.50399	1.83177e-17	9.2415e-16
chr8.1033	394.01	8.1522	0.958678	8.50358	1.83825e-17	9.26423e-16
chr4.1125	832.024	-3.38662	0.39859	-8.4965	1.95391e-17	9.82602e-16
chr22.2289	331.917	-6.05776	0.713032	-8.49578	1.96614e-17	9.85589e-16
chr18.2074	74.4309	-4.58359	0.539596	-8.49449	1.98812e-17	9.95545e-16
chr17.820	293.382	-2.39583	0.282075	-8.49361	2.0031e-17	1.00198e-15
chr4.778	1165.04	-4.2545	0.500954	-8.49279	2.01727e-17	1.00799e-15
chr21.586	325.309	-3.7145	0.437531	-8.48969	2.07181e-17	1.03305e-15
chr4.3066	482.949	-13.4477	1.58417	-8.4888	2.08781e-17	1.03992e-15
chr17.2302	444.072	-3.69351	0.43529	-8.48516	2.15416e-17	1.07183e-15
chr14.71	1126.8	-2.92614	0.344985	-8.48195	2.21447e-17	1.09951e-15
chr18.173	300.41	-4.35385	0.513849	-8.47301	2.39141e-17	1.18486e-15
chr10.3241	174.558	-4.10267	0.484503	-8.46779	2.50097e-17	1.23783e-15
chr20.2703	119.069	-3.34307	0.394834	-8.46702	2.51751e-17	1.24471e-15
chr16.1205	177.315	-3.91777	0.462786	-8.46563	2.54782e-17	1.25837e-15
chr19.255	93.9645	-5.72675	0.676506	-8.46518	2.55755e-17	1.26185e-15
chr16.1029	339.977	4.63833	0.54794	8.46503	2.56097e-17	1.26221e-15
chr22.3860	18.6613	21.7881	2.57531	8.46038	2.665e-17	1.31211e-15
chr13.1052	256.068	-3.48789	0.412477	-8.45597	2.76767e-17	1.35855e-15
chr17.3134	133.217	-4.63107	0.54767	-8.45596	2.76801e-17	1.35855e-15
chr4.2165	1458	-3.30792	0.391211	-8.45558	2.77705e-17	1.36156e-15
chr18.1025	4593.97	14.9953	1.774	8.45283	2.84328e-17	1.39258e-15
chr19.1699	1031.35	-3.45971	0.409333	-8.45207	2.86179e-17	1.40019e-15
chr13.659	853.097	-2.82684	0.334522	-8.45037	2.90376e-17	1.41925e-15
chr1.2663	1008.27	2.22693	0.263549	8.44977	2.91877e-17	1.4251e-15
chr3.1726	2344.21	-2.8995	0.343202	-8.44839	2.95348e-17	1.43819e-15
chr19.219	462.836	-4.59433	0.543814	-8.44834	2.95477e-17	1.43819e-15
chr3.3157	71.2112	-2.94273	0.348343	-8.44781	2.96816e-17	1.44321e-15
chr8.3604	11.355	-18.9114	2.23937	-8.44498	3.04096e-17	1.47708e-15
chr6.3434	577.745	4.52028	0.53529	8.44455	3.05209e-17	1.48096e-15
chr11.2369	4697.22	3.83082	0.453723	8.44307	3.09107e-17	1.49832e-15
chr23.1246	708.662	-2.81695	0.333781	-8.4395	3.18704e-17	1.54325e-15
chr17.2110	471.016	4.49311	0.532572	8.43663	3.26623e-17	1.57997e-15
chr14.1332	6205.07	-3.47909	0.412562	-8.43288	3.3727e-17	1.62812e-15
chr6.3889	1313.55	2.18809	0.259544	8.43053	3.4411e-17	1.65779e-15
chr10.669	1499.27	4.779	0.566869	8.43052	3.44122e-17	1.65779e-15
chr6.3563	2008.52	2.00261	0.23755	8.43027	3.44883e-17	1.65975e-15
chr6.4389	609.351	-2.15784	0.255993	-8.4293	3.47735e-17	1.67176e-15
chr1.418	1238.68	2.5618	0.303964	8.42795	3.5176e-17	1.68938e-15
chr8.2436	107.786	-19.6391	2.33066	-8.42642	3.56399e-17	1.70991e-15
chr7.2652	435.951	-8.39732	0.996772	-8.42452	3.62235e-17	1.73614e-15
chr19.3682	308.553	-2.04621	0.243017	-8.42003	3.76385e-17	1.80028e-15
chr13.1751	2918.07	-3.71697	0.441611	-8.41684	3.86765e-17	1.84805e-15
chr22.1282	362.471	-4.24356	0.504279	-8.4151	3.92544e-17	1.87376e-15
chr19.3694	98.7811	-4.69133	0.557971	-8.40783	4.17651e-17	1.98956e-15
chr11.843	3801.17	-3.30729	0.393369	-8.4076	4.1847e-17	1.99144e-15
chr10.2598	4123.52	-3.75719	0.446937	-8.40653	4.22336e-17	2.00781e-15
chr22.3138	127.532	-3.32727	0.395846	-8.40548	4.26131e-17	2.0238e-15
chr10.2456	1317.97	-2.56452	0.305171	-8.40355	4.33163e-17	2.05512e-15
chr1.3115	6374.38	3.53722	0.421072	8.4005	4.44591e-17	2.10721e-15
chr17.2559	57.9399	35.4883	4.22902	8.39162	4.79495e-17	2.26806e-15
chr24.713	1545.06	3.5783	0.426705	8.38588	5.03471e-17	2.37669e-15
chr19.1412	7867.88	9.43743	1.12572	8.3835	5.13772e-17	2.4156e-15
chr4.2635	795.072	3.56894	0.425748	8.38274	5.17111e-17	2.42887e-15
chr9.1131	1377.71	-2.84533	0.339744	-8.3749	5.52704e-17	2.59087e-15
chr19.417	281.021	-3.80922	0.454902	-8.3737	5.58374e-17	2.61484e-15
chr23.674	9763.6	6.22288	0.743291	8.37207	5.66171e-17	2.64825e-15
chr22.3190	106.827	-3.21882	0.384476	-8.37197	5.66636e-17	2.64825e-15
chr4.2596	3381.46	-9.34214	1.11605	-8.37072	5.72686e-17	2.67387e-15
chr10.73	63.0352	-3.95376	0.472512	-8.36754	5.88313e-17	2.74137e-15
chr19.1682	381.303	3.86321	0.461867	8.36435	6.04494e-17	2.81398e-15
chr22.1298	685.092	-2.47875	0.296468	-8.36091	6.22338e-17	2.89132e-15
chr12.2152	308.343	-3.00124	0.359256	-8.35404	6.59684e-17	3.0618e-15
chr2.1650	9493.95	7.34949	0.879811	8.35348	6.62802e-17	3.07323e-15
chr6.1473	476.084	5.19327	0.621959	8.34985	6.83486e-17	3.16601e-15
chr24.1421	439.049	-7.62257	0.913997	-8.33982	7.44025e-17	3.43965e-15
chr16.1813	1078.77	2.31815	0.278094	8.33585	7.69454e-17	3.55135e-15
chr24.628	788.124	-3.98313	0.477833	-8.33581	7.69698e-17	3.55135e-15
chr9.252	626.107	2.728	0.327338	8.33391	7.82126e-17	3.60515e-15
chr4.648	4621.8	-2.23465	0.268207	-8.33178	7.96339e-17	3.66706e-15
chr3.1056	5021.09	-3.64719	0.437865	-8.3295	8.11833e-17	3.73475e-15
chr19.2835	739.914	-2.75883	0.331224	-8.3292	8.13879e-17	3.73684e-15
chr21.143	132.545	-4.73225	0.5682	-8.32849	8.18779e-17	3.75567e-15
chr4.574	183.847	-2.3049	0.276788	-8.32733	8.26832e-17	3.78842e-15
chr4.746	664.03	-3.18999	0.38319	-8.32482	8.44569e-17	3.86265e-15
chr15.1265	6612.85	5.62976	0.676416	8.32292	8.58206e-17	3.9212e-15
chr1.3022	8762.57	6.56708	0.789163	8.32158	8.68013e-17	3.96215e-15
chr8.1466	324.976	-2.7944	0.336161	-8.31267	9.35732e-17	4.26298e-15
chr17.2131	208.667	7.81939	0.940743	8.31193	9.41572e-17	4.28543e-15
chr18.1083	3215.11	2.41247	0.290254	8.31157	9.44481e-17	4.29451e-15
chr4.2314	295.935	-5.00816	0.602799	-8.30817	9.71867e-17	4.41476e-15
chr17.1286	997.85	-2.14818	0.258675	-8.30455	1.00196e-16	4.54708e-15
chr21.1269	255.862	-4.37293	0.526971	-8.29824	1.05662e-16	4.79049e-15
chr13.2285	382.553	-3.70882	0.447168	-8.29402	1.09481e-16	4.95405e-15
chr11.2494	299.263	-3.59701	0.433889	-8.29017	1.13091e-16	5.10756e-15
chr17.1288	605.074	-2.02144	0.243875	-8.28884	1.14361e-16	5.15999e-15
chr8.3910	796.117	-2.1646	0.261339	-8.28272	1.2039e-16	5.42678e-15
chr8.1343	509.642	-2.12169	0.256309	-8.27784	1.25427e-16	5.64844e-15
chr20.3121	4495.82	3.4105	0.412111	8.27569	1.27718e-16	5.74607e-15
chr4.2016	323.715	-2.43033	0.293724	-8.27421	1.29312e-16	5.81224e-15
chr2.1	66.3196	-4.04636	0.489129	-8.27258	1.31088e-16	5.88644e-15
chr17.2102	1214.54	6.44225	0.778782	8.27221	1.315e-16	5.89928e-15
chr3.646	1540.94	-2.19212	0.265138	-8.26785	1.36392e-16	6.11289e-15
chr7.3077	1980.06	-6.52599	0.789532	-8.26564	1.38953e-16	6.22176e-15
chr16.1268	1191.44	6.64857	0.804471	8.26452	1.40254e-16	6.27083e-15
chr6.1637	511.436	3.0476	0.368759	8.26447	1.40316e-16	6.27083e-15
chr23.1502	883.444	-3.46152	0.41886	-8.26414	1.40705e-16	6.28224e-15
chr4.1810	781.708	5.02832	0.608628	8.26173	1.43575e-16	6.4043e-15
chr22.1687	2643.6	5.82951	0.705781	8.25967	1.46079e-16	6.50981e-15
chr5.1767	919.051	-2.2062	0.267169	-8.25769	1.48515e-16	6.61207e-15
chr20.1312	701.452	-3.68292	0.446087	-8.25604	1.50581e-16	6.6914e-15
chr2.1387	787.103	2.30817	0.279789	8.2497	1.58793e-16	7.04963e-15
chr16.1661	479.827	-3.21522	0.390004	-8.24405	1.66472e-16	7.38357e-15
chr13.2283	1556.47	-2.75213	0.333854	-8.24352	1.67223e-16	7.40985e-15
chr23.1654	237.004	-2.52229	0.305988	-8.2431	1.67801e-16	7.42849e-15
chr7.3171	404.373	-3.10468	0.376648	-8.24292	1.68058e-16	7.43037e-15
chr3.1350	274.419	2.43424	0.295316	8.24284	1.68168e-16	7.43037e-15
chr8.3258	986.414	-2.03781	0.247225	-8.24273	1.68318e-16	7.43037e-15
chr21.1186	10145.3	3.40736	0.413562	8.23906	1.73573e-16	7.64794e-15
chr23.1191	264.37	-4.28912	0.520786	-8.23587	1.78254e-16	7.84685e-15
chr18.12	559.763	-2.31585	0.281307	-8.23246	1.83401e-16	8.0632e-15
chr19.1480	551.248	-2.91766	0.354412	-8.23239	1.83512e-16	8.0632e-15
chr2.1689	1493.81	3.68444	0.447643	8.23075	1.86038e-16	8.16656e-15
chr2.1191	539.685	-3.7288	0.453275	-8.22635	1.9301e-16	8.46467e-15
chr4.3147	64.4471	-3.40035	0.413491	-8.22352	1.97612e-16	8.65036e-15
chr4.1573	3223.86	2.96845	0.360988	8.22314	1.98251e-16	8.66365e-15
chr18.1565	628.307	-2.74459	0.333765	-8.22312	1.98284e-16	8.66365e-15
chr4.475	550.696	-2.74655	0.334087	-8.22104	2.01741e-16	8.80648e-15
chr7.4039	347.714	2.0669	0.251519	8.21765	2.07526e-16	9.04219e-15
chr2.2556	305.715	6.9175	0.841831	8.21721	2.08299e-16	9.06748e-15
chr9.1777	33.1467	23.6678	2.88086	8.21555	2.11201e-16	9.1853e-15
chr3.2917	418.258	3.13766	0.382084	8.21198	2.17577e-16	9.45383e-15
chr12.1248	87.7953	-2.96939	0.361762	-8.20812	2.24684e-16	9.74863e-15
chr1.625	45.3347	-4.72492	0.575644	-8.20807	2.24777e-16	9.74863e-15
chr17.1329	372.328	-3.12814	0.381257	-8.20479	2.30991e-16	1.00089e-14
chr13.191	1284.63	-2.46406	0.300389	-8.20289	2.3468e-16	1.01594e-14
chr4.777	71.2582	-4.47265	0.54535	-8.20144	2.37533e-16	1.02734e-14
chr2.1406	521.139	3.5329	0.430945	8.19803	2.44359e-16	1.05492e-14
chr3.2840	92.0873	-3.1302	0.381901	-8.19637	2.4776e-16	1.06764e-14
chr17.2087	1252.06	-2.22062	0.271048	-8.19272	2.55394e-16	1.09852e-14
chr1.1214	1089.31	-2.48554	0.303403	-8.1922	2.56505e-16	1.10229e-14
chr12.117	1095.35	-2.45886	0.300177	-8.19138	2.58239e-16	1.10873e-14
chr19.736	81.9315	-4.69282	0.572928	-8.19095	2.59175e-16	1.11173e-14
chr6.1132	1236.38	-8.29547	1.0129	-8.1898	2.61665e-16	1.12139e-14
chr5.999	532.225	-3.67576	0.449112	-8.18452	2.73389e-16	1.17056e-14
chr21.1929	190.565	-4.08097	0.498681	-8.18354	2.7563e-16	1.17908e-14
chr2.1923	743.258	-3.21565	0.39298	-8.18272	2.77501e-16	1.18601e-14
chr11.1042	580.983	-3.04505	0.372159	-8.18213	2.78866e-16	1.19076e-14
chr3.4363	50.7345	-4.20804	0.514422	-8.18012	2.83557e-16	1.20969e-14
chr11.1573	1590.35	3.14769	0.384811	8.17984	2.84226e-16	1.21144e-14
chr10.665	626.397	-2.71363	0.331976	-8.17416	2.97932e-16	1.26756e-14
chr11.621	48.4355	-5.18578	0.634534	-8.17258	3.01859e-16	1.28195e-14
chr4.1654	673.068	-3.2352	0.396249	-8.16455	3.2263e-16	1.36645e-14
chr9.2574	16368	2.25676	0.276426	8.16405	3.23983e-16	1.37094e-14
chr2.2314	2577.29	-3.41523	0.418333	-8.1639	3.24381e-16	1.37139e-14
chr6.3964	1123.59	-2.28357	0.279763	-8.16249	3.28193e-16	1.38626e-14
chr2.1076	323.65	-2.12624	0.260813	-8.15238	3.56838e-16	1.5032e-14
chr12.843	552.901	-5.9244	0.727024	-8.14883	3.6746e-16	1.54518e-14
chr5.232	1521.01	-3.55659	0.436479	-8.14836	3.689e-16	1.54984e-14
chr5.194	384.126	3.85567	0.473266	8.14692	3.73299e-16	1.56692e-14
chr22.3488	13303.7	2.33472	0.286622	8.14563	3.77304e-16	1.58091e-14
chr21.3	59.4205	3.08419	0.378678	8.14464	3.80399e-16	1.59245e-14
chr9.2038	1618.21	-2.06268	0.253305	-8.14305	3.85457e-16	1.61219e-14
chr3.3930	13162.7	-3.07502	0.377661	-8.14227	3.87925e-16	1.62107e-14
chr18.2352	11472.7	-3.53875	0.434642	-8.14176	3.89586e-16	1.62512e-14
chr11.736	157.946	-3.43913	0.422516	-8.13963	3.96472e-16	1.65238e-14
chr4.1484	58.1087	-3.66058	0.449739	-8.13934	3.97441e-16	1.65495e-14
chr2.2085	608.77	-3.01634	0.37069	-8.1371	4.04842e-16	1.68427e-14
chr22.2415	154.149	-2.57353	0.316326	-8.13569	4.09595e-16	1.70254e-14
chr17.1896	1009.22	-3.07244	0.377692	-8.13476	4.12759e-16	1.71417e-14
chr23.1008	272.046	-2.43822	0.299767	-8.13371	4.16346e-16	1.72602e-14
chr1.2883	1262.72	-19.9465	2.45366	-8.12929	4.31819e-16	1.78858e-14
chr11.1193	53.1158	-5.18756	0.638284	-8.12734	4.388e-16	1.8159e-14
chr8.635	9894.9	-3.85383	0.474917	-8.11475	4.86802e-16	2.00923e-14
chr2.2052	1570.74	2.07748	0.25602	8.11452	4.87725e-16	2.01128e-14
chr24.654	138.69	-3.02926	0.37334	-8.11395	4.90006e-16	2.01891e-14
chr19.3905	63.3277	-5.97458	0.736998	-8.10664	5.20382e-16	2.14219e-14
chr23.368	994.522	-2.33917	0.288584	-8.10568	5.24513e-16	2.1573e-14
chr20.70	6578.15	5.08914	0.627984	8.10394	5.32056e-16	2.18641e-14
chr15.2493	97.1975	-4.32969	0.534354	-8.10267	5.37648e-16	2.20746e-14
chr7.4155	2109.98	2.09927	0.25911	8.10186	5.41251e-16	2.22031e-14
chr10.1588	7588.15	5.32191	0.657063	8.09954	5.51668e-16	2.26107e-14
chr19.3142	2287.25	6.56075	0.810159	8.0981	5.58263e-16	2.2861e-14
chr7.1939	503.889	-2.22394	0.274667	-8.09685	5.63996e-16	2.30757e-14
chr11.290	29425.3	2.19367	0.270975	8.09547	5.70429e-16	2.33087e-14
chr15.2246	1315.28	-2.96829	0.366663	-8.09542	5.70684e-16	2.33087e-14
chr9.54	165.308	-11.5439	1.42605	-8.09505	5.72412e-16	2.3359e-14
chr6.2539	3695.11	2.22778	0.275297	8.09227	5.85617e-16	2.38652e-14
chr7.1040	570.064	2.56667	0.317198	8.0917	5.88389e-16	2.39486e-14
chr2.1338	894.479	-2.41349	0.298515	-8.08499	6.21704e-16	2.52608e-14
chr13.2079	116.221	-3.58624	0.44383	-8.08021	6.46555e-16	2.62025e-14
chr1.2000	154.603	-2.34151	0.289841	-8.07863	6.54995e-16	2.64988e-14
chr9.2437	11546.5	3.64286	0.450947	8.07824	6.5706e-16	2.65595e-14
chr5.1361	1698.11	-2.95853	0.366493	-8.07255	6.88427e-16	2.77796e-14
chr12.2534	603.733	-3.59244	0.445327	-8.06696	7.20692e-16	2.90566e-14
chr11.351	116.506	-3.25924	0.404028	-8.06685	7.2137e-16	2.90589e-14
chr24.1840	516.69	-3.97995	0.493404	-8.06632	7.24482e-16	2.91593e-14
chr23.1648	272.029	-2.90373	0.360089	-8.06391	7.38931e-16	2.96822e-14
chr13.1900	1107.15	-2.95287	0.366186	-8.06384	7.3937e-16	2.96822e-14
chr3.1557	744	-3.16041	0.392006	-8.06214	7.49721e-16	3.00464e-14
chr14.322	116.217	-4.03501	0.5005	-8.06195	7.50878e-16	3.00671e-14
chr20.607	4841.26	-4.52873	0.561832	-8.06065	7.58908e-16	3.03628e-14
chr19.3765	2660.7	-3.02758	0.375607	-8.0605	7.59808e-16	3.03729e-14
chr2.203	2233.98	-3.07519	0.381581	-8.05908	7.68691e-16	3.07019e-14
chr18.2827	663.312	-3.01677	0.374395	-8.05773	7.77245e-16	3.09908e-14
chr6.3869	57.0359	-5.88062	0.729864	-8.05714	7.80982e-16	3.11134e-14
chr13.1507	9021.37	-2.1065	0.261491	-8.05572	7.90108e-16	3.14503e-14
chr16.293	8394.03	3.29427	0.409012	8.05421	7.99911e-16	3.18135e-14
chr10.1895	4126.69	4.22777	0.525145	8.05067	8.23391e-16	3.27197e-14
chr16.3149	889.293	6.1192	0.760364	8.04773	8.43471e-16	3.3461e-14
chr12.1507	781.39	-2.09988	0.261106	-8.04224	8.82082e-16	3.49337e-14
chr1.757	349.008	-7.34258	0.913123	-8.04117	8.89834e-16	3.5211e-14
chr3.306	308.069	-3.64918	0.453888	-8.03984	8.99542e-16	3.55652e-14
chr11.45	891.252	-3.1142	0.387416	-8.03839	9.1027e-16	3.59591e-14
chr18.2608	412.936	-2.20594	0.274446	-8.0378	9.14647e-16	3.61016e-14
chr1.202	641.167	2.14293	0.266691	8.03522	9.34077e-16	3.68376e-14
chr4.65	731.891	-2.36468	0.294459	-8.03057	9.70208e-16	3.82304e-14
chr22.311	59.4268	-5.25503	0.654776	-8.02569	1.00958e-15	3.97056e-14
chr19.3160	4997.82	2.32416	0.289593	8.02562	1.01018e-15	3.97056e-14
chr3.329	589.838	-3.21811	0.401271	-8.0198	1.05917e-15	4.15964e-14
chr7.1467	220.578	-3.64023	0.453955	-8.01892	1.06675e-15	4.18592e-14
chr9.374	1015.71	-5.33505	0.665373	-8.01814	1.07356e-15	4.20909e-14
chr1.838	573.641	6.66715	0.831643	8.01683	1.08507e-15	4.24855e-14
chr2.2279	936.077	2.56135	0.319498	8.01679	1.08543e-15	4.24855e-14
chr4.3234	600.7	-6.2308	0.777255	-8.01642	1.08868e-15	4.25772e-14
chr11.1563	257.806	-3.56171	0.444322	-8.01605	1.09203e-15	4.26727e-14
chr9.1579	755.637	5.07647	0.633348	8.0153	1.09871e-15	4.28981e-14
chr14.355	1552.76	-4.43791	0.553835	-8.01305	1.11894e-15	4.36191e-14
chr12.619	4559.45	2.17861	0.271883	8.01304	1.11903e-15	4.36191e-14
chr6.4369	419.797	-5.72719	0.714926	-8.01089	1.13884e-15	4.43544e-14
chr2.297	1315.01	2.12012	0.264831	8.00556	1.18925e-15	4.61645e-14
chr1.823	4583.63	5.83433	0.728872	8.00461	1.19848e-15	4.64844e-14
chr7.2499	527.616	-8.93158	1.11605	-8.00286	1.21563e-15	4.71108e-14
chr21.330	2675.08	2.34984	0.293721	8.00023	1.2419e-15	4.80889e-14
chr2.865	3826.76	3.0443	0.380553	7.99967	1.24749e-15	4.82659e-14
chr16.2592	315.462	-2.4367	0.304649	-7.99838	1.26069e-15	4.86962e-14
chr10.2518	47.1359	-4.38168	0.547981	-7.99606	1.28469e-15	4.95824e-14
chr22.4046	4591.15	2.20384	0.275644	7.99523	1.29337e-15	4.98764e-14
chr19.2870	3379.69	-7.76007	0.970611	-7.99504	1.29531e-15	4.99105e-14
chr24.316	588.811	-3.22542	0.403724	-7.98915	1.35869e-15	5.23094e-14
chr21.1611	241.524	3.63666	0.455212	7.98893	1.3611e-15	5.23595e-14
chr17.860	79.9283	33.9298	4.24721	7.98872	1.36342e-15	5.24058e-14
chr13.1053	3048.99	-2.92863	0.366678	-7.98692	1.38346e-15	5.31327e-14
chr19.1414	1912.04	5.83747	0.730937	7.98628	1.39071e-15	5.33674e-14
chr8.206	385.99	2.68364	0.336097	7.98473	1.40835e-15	5.40001e-14
chr24.463	436.944	-3.24506	0.406417	-7.98454	1.41043e-15	5.40358e-14
chr19.3876	585.165	-2.68093	0.335844	-7.98266	1.43219e-15	5.48246e-14
chr15.2398	1364.89	-2.41793	0.30296	-7.98102	1.45126e-15	5.55096e-14
chr20.1444	301.948	5.76441	0.722284	7.9808	1.45387e-15	5.55639e-14
chr4.1864	464.279	-4.47546	0.560983	-7.97788	1.48864e-15	5.68465e-14
chr2.1613	109.368	-5.60671	0.702839	-7.97723	1.4965e-15	5.71004e-14
chr10.2631	507.094	-3.01256	0.377655	-7.97701	1.49915e-15	5.71551e-14
chr17.1932	387.039	-2.98152	0.373782	-7.97663	1.50383e-15	5.72406e-14
chr4.92	19576.3	3.88045	0.486713	7.97277	1.55155e-15	5.89616e-14
chr3.2843	609.394	-3.68048	0.461649	-7.97245	1.55558e-15	5.90667e-14
chr13.1458	583.07	-2.13122	0.267435	-7.96912	1.59814e-15	6.06339e-14
chr24.667	70.8227	-5.72889	0.718947	-7.96844	1.60684e-15	6.09146e-14
chr22.2911	20231.1	-3.51484	0.441112	-7.96812	1.61106e-15	6.10254e-14
chr7.2796	362.168	-3.3107	0.415521	-7.9676	1.6179e-15	6.12352e-14
chr24.901	9308.06	-3.0804	0.38664	-7.9671	1.62447e-15	6.14343e-14
chr6.3995	12121.1	5.37711	0.675136	7.96449	1.65908e-15	6.26926e-14
chr14.1113	3644.74	5.64338	0.708597	7.96416	1.66354e-15	6.28107e-14
chr19.3886	324.149	-2.88753	0.362766	-7.95974	1.72398e-15	6.50403e-14
chr10.113	194.665	-3.04039	0.38217	-7.95561	1.78257e-15	6.71969e-14
chr16.2197	434.495	-3.18623	0.40054	-7.95483	1.79376e-15	6.75291e-14
chr19.3771	7033.56	2.52616	0.317564	7.9548	1.79426e-15	6.75291e-14
chr19.3127	296.218	-2.89808	0.364357	-7.95396	1.8064e-15	6.78773e-14
chr11.1820	396.983	-4.09669	0.515104	-7.95313	1.81851e-15	6.82778e-14
chr19.1537	268.039	-2.76771	0.348119	-7.95047	1.858e-15	6.97046e-14
chr7.2606	2338.49	2.35761	0.296563	7.94978	1.86839e-15	7.00384e-14
chr17.869	425.901	-3.07319	0.386712	-7.94697	1.91135e-15	7.1592e-14
chr5.3053	3235.11	-3.95923	0.498627	-7.94025	2.01772e-15	7.54557e-14
chr5.2447	1412.05	2.08834	0.263042	7.9392	2.03497e-15	7.60402e-14
chr3.3935	6914.32	-2.57578	0.324449	-7.93894	2.03919e-15	7.61374e-14
chr14.974	3775.92	2.68838	0.33866	7.93827	2.05014e-15	7.64248e-14
chr23.813	1274.84	9.85497	1.2418	7.93604	2.08742e-15	7.76912e-14
chr1.307	304.588	-2.26204	0.285052	-7.93554	2.09574e-15	7.79388e-14
chr13.2534	293.071	-4.65376	0.586465	-7.93528	2.10026e-15	7.80453e-14
chr3.4502	12764.9	6.26955	0.790228	7.93385	2.12463e-15	7.88883e-14
chr7.1020	789.463	-3.24679	0.409258	-7.93336	2.13294e-15	7.91346e-14
chr13.2705	19768.4	-3.76013	0.473971	-7.93325	2.13492e-15	7.91455e-14
chr8.3325	967.529	3.57064	0.450168	7.93178	2.16019e-15	7.99558e-14
chr21.705	13121.4	4.57364	0.57685	7.92864	2.21556e-15	8.1896e-14
chr22.4336	1813.81	-2.562	0.323134	-7.92861	2.21609e-15	8.1896e-14
chr7.3124	4096.13	2.20508	0.278401	7.92052	2.36526e-15	8.71342e-14
chr13.2162	3150.77	2.3656	0.298679	7.9202	2.37121e-15	8.72851e-14
chr2.683	3093.76	2.24704	0.283723	7.91985	2.37802e-15	8.74671e-14
chr23.2403	58.4031	-4.98722	0.629725	-7.91969	2.38113e-15	8.7513e-14
chr13.2145	2936.98	4.14871	0.523859	7.91951	2.38442e-15	8.75653e-14
chr19.2242	70.8839	-6.27384	0.792409	-7.91743	2.42473e-15	8.89761e-14
chr3.1348	169.917	-4.05783	0.513186	-7.90713	2.63394e-15	9.64271e-14
chr2.1019	3782.68	11.3887	1.44148	7.90069	2.77359e-15	1.01382e-13
chr22.2945	219.1	4.62554	0.585589	7.89895	2.81255e-15	1.02726e-13
chr7.3176	305.42	5.06739	0.641776	7.89589	2.88255e-15	1.05201e-13
chr17.1172	515.858	-2.07952	0.263402	-7.89486	2.90648e-15	1.05992e-13
chr14.230	338.978	2.17919	0.276191	7.89018	3.01761e-15	1.09959e-13
chr8.1536	193.669	4.00683	0.507879	7.88934	3.0379e-15	1.10612e-13
chr5.974	191.078	-2.57422	0.326301	-7.88909	3.04404e-15	1.1075e-13
chr10.1465	175.521	2.49375	0.316107	7.88895	3.04734e-15	1.10785e-13
chr22.843	340.808	-3.45918	0.438789	-7.88347	3.18403e-15	1.15575e-13
chr17.988	678.254	4.15969	0.52772	7.88239	3.21189e-15	1.16496e-13
chr4.1368	118.29	-3.75712	0.476775	-7.88026	3.26694e-15	1.18401e-13
chr1.162	431.408	-2.53264	0.321428	-7.87934	3.29123e-15	1.1919e-13
chr17.3277	288.364	-3.41714	0.433709	-7.87887	3.30349e-15	1.19542e-13
chr9.515	340.738	-3.48864	0.443191	-7.87166	3.49975e-15	1.26351e-13
chr24.1563	2023.12	2.09233	0.26585	7.87034	3.53667e-15	1.27586e-13
chr12.1190	109.676	-3.55196	0.451371	-7.86927	3.56719e-15	1.28588e-13
chr4.1380	914.635	-3.24253	0.412115	-7.86802	3.6029e-15	1.29776e-13
chr20.648	4659.23	-2.82775	0.359414	-7.86768	3.61292e-15	1.30037e-13
chr13.237	31.9021	28.7997	3.66082	7.86701	3.63228e-15	1.30634e-13
chr8.664	658.421	-2.13101	0.270889	-7.86674	3.64002e-15	1.30812e-13
chr11.1204	10321.9	-2.0161	0.256472	-7.8609	3.81377e-15	1.36847e-13
chr7.2128	13397.8	2.8074	0.357207	7.85932	3.86216e-15	1.38477e-13
chr19.2519	765.424	-2.55176	0.324704	-7.85873	3.88048e-15	1.38943e-13
chr3.4043	628.611	3.86814	0.492211	7.85871	3.88107e-15	1.38943e-13
chr2.277	3137.47	-4.38367	0.558002	-7.85602	3.96533e-15	1.41852e-13
chr20.85	118.528	-4.14818	0.528196	-7.85349	4.0461e-15	1.44631e-13
chr22.1671	360.327	-3.58583	0.456698	-7.85165	4.10598e-15	1.46334e-13
chr4.804	1706.98	-3.81427	0.485793	-7.85164	4.10619e-15	1.46334e-13
chr10.1982	2639.84	4.82904	0.615081	7.85106	4.12523e-15	1.46901e-13
chr22.2494	1386.62	-3.61295	0.460595	-7.84409	4.36112e-15	1.55066e-13
chr6.2851	7744.86	3.1539	0.402105	7.84348	4.38217e-15	1.55696e-13
chr22.293	263.451	-2.60276	0.33195	-7.84081	4.47639e-15	1.58924e-13
chr16.1570	2715.55	4.98964	0.636404	7.84036	4.4927e-15	1.59382e-13
chr12.2588	1237.01	-2.8497	0.363528	-7.839	4.5415e-15	1.60992e-13
chr13.2512	526.796	-2.95952	0.377631	-7.83708	4.61155e-15	1.63352e-13
chr4.84	7176.79	2.46543	0.314665	7.83508	4.68533e-15	1.6584e-13
chr4.730	59.5428	-5.03409	0.642646	-7.83338	4.74914e-15	1.67972e-13
chr8.2429	520.31	4.3173	0.551298	7.83116	4.83385e-15	1.70711e-13
chr19.1662	595.744	2.19436	0.280248	7.83007	4.87595e-15	1.72069e-13
chr12.2447	9957.33	-3.93708	0.502853	-7.82948	4.89879e-15	1.72707e-13
chr3.4056	925.008	2.02139	0.258179	7.82942	4.90139e-15	1.72707e-13
chr3.1247	1250.01	5.31431	0.67882	7.82874	4.928e-15	1.73514e-13
chr9.1300	1979.32	8.63233	1.10282	7.82754	4.97522e-15	1.75046e-13
chr22.508	302.698	2.6154	0.334308	7.82333	5.14439e-15	1.80727e-13
chr17.1500	197.504	2.85889	0.365494	7.82197	5.20022e-15	1.82477e-13
chr18.1249	2201.99	2.11128	0.269919	7.82193	5.20198e-15	1.82477e-13
chr22.1729	127.394	-4.49527	0.574794	-7.82067	5.25426e-15	1.84174e-13
chr3.3045	1804.11	-2.92356	0.373963	-7.81778	5.37649e-15	1.88317e-13
chr19.4016	263.473	-4.65075	0.59493	-7.8173	5.39689e-15	1.88891e-13
chr12.1551	455.311	-2.46446	0.315302	-7.8162	5.44408e-15	1.90401e-13
chr20.2811	768.128	-2.74597	0.351347	-7.81554	5.47282e-15	1.91264e-13
chr20.1946	714.302	-2.76647	0.353981	-7.81531	5.48288e-15	1.91473e-13
chr22.2838	10741.5	-2.2958	0.293778	-7.81476	5.50687e-15	1.92168e-13
chr1.1981	1507.16	2.89207	0.370175	7.81269	5.59783e-15	1.95052e-13
chr4.2547	740.528	-3.1342	0.401199	-7.81208	5.62513e-15	1.95858e-13
chr14.1112	3210.2	5.67101	0.726	7.81131	5.65985e-15	1.96921e-13
chr15.542	507.355	-2.45496	0.314304	-7.81078	5.68348e-15	1.97597e-13
chr12.71	271.173	-2.01723	0.258292	-7.80988	5.72418e-15	1.98865e-13
chr7.540	494.299	-3.26327	0.417859	-7.80948	5.74235e-15	1.99348e-13
chr21.2021	64.3643	-5.35316	0.685507	-7.80906	5.76175e-15	1.99874e-13
chr4.1880	7453.52	-3.52985	0.452097	-7.80773	5.82283e-15	2.01844e-13
chr22.706	813.141	-4.91946	0.630204	-7.80613	5.89687e-15	2.0426e-13
chr24.1195	1382.68	-2.6101	0.334435	-7.8045	5.97397e-15	2.06625e-13
chr22.4226	76.6782	-4.82857	0.618798	-7.80314	6.03864e-15	2.08709e-13
chr22.183	868.624	2.4342	0.311973	7.80259	6.06488e-15	2.09461e-13
chr6.873	642.633	2.76135	0.354027	7.79982	6.19977e-15	2.13963e-13
chr21.1720	65.6992	-4.89021	0.627052	-7.79872	6.25363e-15	2.15663e-13
chr21.907	3634.29	-3.82874	0.491143	-7.79558	6.41152e-15	2.20784e-13
chr1.1275	69.9242	-5.62925	0.722259	-7.79396	6.49432e-15	2.23471e-13
chr16.1900	121.614	-3.01354	0.386671	-7.79356	6.5149e-15	2.24015e-13
chr1.2746	2072.23	8.44815	1.08424	7.79178	6.60731e-15	2.26861e-13
chr24.1854	28973.7	4.44845	0.571049	7.78996	6.70309e-15	2.29981e-13
chr23.2327	1581.65	2.03494	0.26123	7.78982	6.71055e-15	2.30069e-13
chr9.1867	69.4171	-4.4099	0.566184	-7.7888	6.76483e-15	2.31592e-13
chr2.778	683.028	4.35663	0.559476	7.78699	6.86249e-15	2.34593e-13
chr4.2571	2946.74	-2.08343	0.267591	-7.78586	6.92394e-15	2.36522e-13
chr13.2051	10093.6	2.05744	0.264285	7.78491	6.97635e-15	2.38139e-13
chr7.3893	987.055	3.53256	0.453808	7.78427	7.01172e-15	2.39173e-13
chr6.1273	57.3672	-7.22857	0.928841	-7.78236	7.11847e-15	2.42343e-13
chr15.46	1464.86	-3.13875	0.403317	-7.78233	7.12014e-15	2.42343e-13
chr4.1811	250.614	4.55057	0.584948	7.77943	7.28499e-15	2.47595e-13
chr10.1905	3157.23	2.06893	0.265999	7.77799	7.36873e-15	2.5026e-13
chr10.2738	1296.34	3.90893	0.50267	7.77634	7.46518e-15	2.53169e-13
chr13.2361	172.302	5.44362	0.700325	7.77299	7.66524e-15	2.59766e-13
chr19.1371	485.074	-2.38886	0.307349	-7.77247	7.69727e-15	2.60664e-13
chr2.2479	2648.3	-3.17168	0.40825	-7.76895	7.91394e-15	2.67615e-13
chr19.2470	2378.43	2.90658	0.37418	7.76788	7.98122e-15	2.69696e-13
chr6.331	71.2772	-3.75355	0.483304	-7.76643	8.07261e-15	2.72588e-13
chr15.139	1763.12	-5.43943	0.700627	-7.76366	8.2515e-15	2.78429e-13
chr3.533	614.662	2.51143	0.323759	7.7571	8.68952e-15	2.92999e-13
chr5.2722	2543.08	-2.95942	0.381555	-7.75619	8.75213e-15	2.94898e-13
chr5.1418	8109.3	4.44942	0.573677	7.75598	8.76636e-15	2.95165e-13
chr17.1611	365.583	-2.15602	0.278284	-7.74755	9.36831e-15	3.14918e-13
chr3.3177	111.558	5.03585	0.650214	7.74491	9.56468e-15	3.21124e-13
chr11.2739	255.094	-3.59079	0.463647	-7.74466	9.58367e-15	3.21532e-13
chr22.704	847.211	-4.70461	0.607755	-7.74097	9.86591e-15	3.30765e-13
chr8.2358	12505.2	2.769	0.357735	7.74037	9.91267e-15	3.32096e-13
chr10.1063	707.203	-4.69402	0.606801	-7.73568	1.02855e-14	3.44339e-13
chr14.744	266.633	-2.45017	0.316769	-7.73486	1.0352e-14	3.46307e-13
chr2.443	106.955	-2.39283	0.309472	-7.73197	1.05894e-14	3.53758e-13
chr17.2130	1873.22	5.22024	0.675385	7.72928	1.08157e-14	3.61062e-13
chr16.1591	108.253	-5.66045	0.732394	-7.72869	1.08663e-14	3.62492e-13
chr16.3124	449.789	-3.28119	0.424591	-7.72788	1.09354e-14	3.64539e-13
chr3.3351	3580.73	5.19118	0.671817	7.72707	1.10047e-14	3.6622e-13
chr8.2889	163.697	-5.51253	0.713409	-7.72703	1.10087e-14	3.6622e-13
chr6.4225	1909.56	2.14647	0.277859	7.72502	1.11836e-14	3.71757e-13
chr9.2026	283.3	2.72084	0.352312	7.72282	1.13782e-14	3.77958e-13
chr12.2826	1766.15	2.2061	0.285798	7.71911	1.17146e-14	3.88859e-13
chr6.2463	95.6605	3.41937	0.44299	7.71884	1.17391e-14	3.89398e-13
chr13.2443	2077.82	-2.01256	0.260744	-7.71855	1.17657e-14	3.90003e-13
chr23.2836	1181.66	-7.46344	0.968625	-7.70519	1.30653e-14	4.32167e-13
chr2.45	140.032	-6.27061	0.814219	-7.70138	1.346e-14	4.44596e-13
chr18.1259	310.325	4.12347	0.535527	7.69983	1.36245e-14	4.49713e-13
chr3.4512	107.962	-3.9172	0.509087	-7.69456	1.41982e-14	4.68321e-13
chr13.1640	771.368	3.17956	0.413342	7.69232	1.44492e-14	4.7593e-13
chr16.1138	5516.06	7.07185	0.919393	7.69186	1.45011e-14	4.77307e-13
chr17.819	3700.73	3.0192	0.392549	7.69126	1.45689e-14	4.79023e-13
chr6.3229	786.302	2.3803	0.309482	7.69122	1.45736e-14	4.79023e-13
chr9.1803	251.907	-3.41802	0.444616	-7.68756	1.49965e-14	4.92232e-13
chr8.2084	24611	-3.45453	0.449486	-7.68551	1.52386e-14	4.99831e-13
chr7.1585	974.198	3.66525	0.477016	7.68371	1.54549e-14	5.05865e-13
chr1.758	333.04	-7.28475	0.9482	-7.68272	1.5575e-14	5.0944e-13
chr8.201	181.394	3.94451	0.513526	7.68122	1.57582e-14	5.15074e-13
chr2.858	4043.23	3.29036	0.428543	7.67802	1.61561e-14	5.27347e-13
chr12.1250	72.3544	-3.69972	0.4819	-7.67736	1.62396e-14	5.29705e-13
chr23.537	332.03	-3.08393	0.40183	-7.67471	1.65788e-14	5.40005e-13
chr12.1615	3563.86	-5.85673	0.763129	-7.67463	1.65899e-14	5.40005e-13
chr3.1272	60.402	-4.75333	0.619378	-7.67436	1.66242e-14	5.40746e-13
chr21.1704	171.856	-2.94325	0.383551	-7.67369	1.6712e-14	5.43227e-13
chr13.1977	810.53	-3.0417	0.396643	-7.66861	1.73876e-14	5.64798e-13
chr1.1238	4157.47	4.7472	0.61908	7.66815	1.74498e-14	5.66426e-13
chr17.1471	2476.64	3.39812	0.44321	7.66708	1.75959e-14	5.70774e-13
chr18.2604	1673.85	-3.33321	0.434818	-7.66575	1.77786e-14	5.76303e-13
chr20.1696	466.293	-2.34592	0.306049	-7.66519	1.78573e-14	5.78453e-13
chr8.1704	279.612	4.15457	0.542022	7.66496	1.78892e-14	5.79086e-13
chr23.641	232.545	-6.45829	0.842771	-7.66316	1.81414e-14	5.86847e-13
chr17.3220	1525.59	3.53139	0.460999	7.66029	1.85509e-14	5.99267e-13
chr12.2607	133.139	-3.27503	0.427706	-7.6572	1.90032e-14	6.12713e-13
chr19.1437	816.643	-2.73492	0.35717	-7.65718	1.90062e-14	6.12713e-13
chr19.1958	1891.25	-2.36192	0.30859	-7.65389	1.94986e-14	6.28155e-13
chr11.1091	606.66	-2.97483	0.388735	-7.65259	1.96974e-14	6.34124e-13
chr12.1708	67.3682	-4.09356	0.535026	-7.65114	1.992e-14	6.40414e-13
chr20.3145	85.6457	-2.55734	0.334338	-7.64898	2.02573e-14	6.50811e-13
chr13.222	355.378	-2.79131	0.365043	-7.64653	2.06473e-14	6.62886e-13
chr17.2535	13804.6	3.57068	0.46699	7.64616	2.07064e-14	6.64332e-13
chr12.467	340.607	-12.2489	1.60361	-7.63832	2.20078e-14	7.05121e-13
chr3.3259	247.717	-2.99108	0.391642	-7.63729	2.21837e-14	7.10271e-13
chr2.523	492.377	-4.42756	0.580077	-7.63271	2.29867e-14	7.35481e-13
chr13.680	4454.93	-3.30636	0.433281	-7.63098	2.32968e-14	7.44895e-13
chr21.1977	246.129	-4.70746	0.616996	-7.62965	2.35398e-14	7.52153e-13
chr22.3957	3905.12	2.53898	0.332787	7.62944	2.35777e-14	7.52852e-13
chr1.759	294.667	-6.97916	0.91478	-7.62933	2.35975e-14	7.529e-13
chr3.3938	8878.29	-2.67445	0.350552	-7.62926	2.36113e-14	7.529e-13
chr22.1287	1658.65	-2.10866	0.276496	-7.62636	2.4147e-14	7.6946e-13
chr8.101	779.235	-2.79645	0.366707	-7.62583	2.4246e-14	7.72092e-13
chr22.3019	3767.71	6.72522	0.881937	7.62551	2.43073e-14	7.73518e-13
chr5.561	567.473	-4.45058	0.583669	-7.62517	2.43717e-14	7.75043e-13
chr11.1883	61.3256	-4.39953	0.577014	-7.62465	2.44698e-14	7.77635e-13
chr24.2294	1384.28	-2.20567	0.289312	-7.62385	2.46218e-14	7.81938e-13
chr3.281	9471.59	-4.18114	0.548551	-7.62216	2.49467e-14	7.90653e-13
chr16.2531	603.989	-4.35155	0.570916	-7.62206	2.49667e-14	7.90753e-13
chr24.1619	5386.57	4.9517	0.649686	7.62168	2.50401e-14	7.92544e-13
chr4.1421	1607.52	2.02936	0.26628	7.62117	2.51391e-14	7.95142e-13
chr16.873	72.6875	-3.42876	0.449905	-7.62107	2.51585e-14	7.95218e-13
chr19.683	455.371	-3.74555	0.491662	-7.61815	2.57335e-14	8.12847e-13
chr17.3393	2560.29	2.76399	0.362894	7.61653	2.60578e-14	8.21469e-13
chr4.3315	462.878	-2.76997	0.363679	-7.61653	2.60589e-14	8.21469e-13
chr16.1054	328.001	-8.86097	1.16366	-7.61477	2.64164e-14	8.3218e-13
chr3.1234	2005.38	2.94339	0.386774	7.6101	2.73889e-14	8.62235e-13
chr6.3916	1534.62	5.20846	0.684501	7.60914	2.75924e-14	8.68059e-13
chr23.2809	1064.18	-2.32394	0.305475	-7.60763	2.79159e-14	8.77063e-13
chr22.2974	47.4829	-6.51197	0.856273	-7.60501	2.84882e-14	8.94447e-13
chr23.1842	2634.63	-9.1974	1.2095	-7.60429	2.86482e-14	8.98868e-13
chr14.1662	659.447	2.97532	0.391286	7.60395	2.87216e-14	8.99705e-13
chr15.1932	727.405	-4.33481	0.570077	-7.60391	2.87323e-14	8.99705e-13
chr23.2308	740.626	-2.29912	0.302382	-7.60338	2.88491e-14	9.0276e-13
chr6.239	881.595	3.08468	0.405804	7.60141	2.92928e-14	9.16033e-13
chr20.2407	301.161	-2.23865	0.294543	-7.6004	2.9521e-14	9.22554e-13
chr21.908	94.6177	-8.39924	1.10517	-7.59993	2.9629e-14	9.25314e-13
chr14.1761	158.975	-3.32356	0.437332	-7.59962	2.96999e-14	9.26914e-13
chr7.432	85.8763	-3.21229	0.422782	-7.59797	3.00815e-14	9.38201e-13
chr5.778	8115.03	-4.57782	0.602835	-7.59382	3.1061e-14	9.68107e-13
chr4.500	1946.69	-2.17118	0.285948	-7.59293	3.12761e-14	9.74165e-13
chr1.733	734.161	-2.36171	0.311065	-7.59234	3.14172e-14	9.77267e-13
chr20.2862	326.671	-3.81357	0.502291	-7.59234	3.14173e-14	9.77267e-13
chr3.3927	9008.54	-2.70272	0.356161	-7.5885	3.23639e-14	1.00604e-12
chr17.16	68.5912	-5.2171	0.687555	-7.5879	3.25138e-14	1.01003e-12
chr6.2260	1492.75	4.38471	0.578445	7.58016	3.45127e-14	1.07001e-12
chr8.2681	466.617	-4.7861	0.631458	-7.57944	3.47056e-14	1.07528e-12
chr4.1172	674.717	4.20772	0.55517	7.57915	3.47836e-14	1.07699e-12
chr23.507	2573.43	3.07171	0.405301	7.57883	3.48677e-14	1.07888e-12
chr3.3926	5074.2	-2.29856	0.3033	-7.5785	3.49562e-14	1.08061e-12
chr2.2004	81.0584	-4.662	0.615165	-7.57845	3.49696e-14	1.08061e-12
chr8.2742	2784.17	-19.5791	2.58369	-7.57796	3.51033e-14	1.08403e-12
chr8.1827	263.757	4.14303	0.546732	7.57782	3.5142e-14	1.08451e-12
chr24.1866	295.227	-2.41706	0.319013	-7.57667	3.54529e-14	1.09338e-12
chr11.1969	355.235	-3.31681	0.4378	-7.57609	3.56121e-14	1.09757e-12
chr12.2461	672.937	-2.43809	0.321883	-7.57445	3.60643e-14	1.11078e-12
chr14.1308	791.393	6.56311	0.867235	7.56785	3.79441e-14	1.16715e-12
chr11.1478	895.737	-4.78206	0.631965	-7.56696	3.8205e-14	1.1744e-12
chr22.2984	41.3709	-6.49802	0.859315	-7.56187	3.97323e-14	1.21759e-12
chr21.509	174.074	-6.91802	0.914937	-7.5612	3.99381e-14	1.22288e-12
chr14.1192	75.527	5.93168	0.784536	7.56075	4.00762e-14	1.2263e-12
chr10.2963	224.124	-5.25682	0.69545	-7.55887	4.06595e-14	1.24334e-12
chr13.423	423.104	-2.43247	0.321865	-7.55742	4.11145e-14	1.25644e-12
chr7.2193	117.848	-4.23061	0.560009	-7.55453	4.20361e-14	1.2821e-12
chr3.397	312.028	-3.81268	0.504731	-7.55388	4.22477e-14	1.28772e-12
chr23.1840	3232.45	-8.54206	1.13085	-7.55365	4.23211e-14	1.28912e-12
chr19.1492	708.29	-2.29439	0.303842	-7.55126	4.31067e-14	1.31135e-12
chr19.3665	4070.99	3.96837	0.525877	7.54619	4.48173e-14	1.36074e-12
chr22.3712	174.426	-3.30944	0.438563	-7.54609	4.4851e-14	1.36089e-12
chr23.1841	3186.82	-8.47698	1.12346	-7.5454	4.50917e-14	1.3673e-12
chr17.1050	57.5006	-4.44477	0.589132	-7.5446	4.53674e-14	1.37389e-12
chr11.2457	1227.46	5.05397	0.669963	7.54364	4.57022e-14	1.38314e-12
chr13.1945	142.455	-2.73792	0.362971	-7.54309	4.58972e-14	1.38815e-12
chr6.1853	320.911	3.49241	0.46307	7.54187	4.63273e-14	1.40025e-12
chr9.1804	1042.38	-3.20639	0.425202	-7.54087	4.6686e-14	1.41019e-12
chr4.1540	419.04	6.78614	0.900192	7.53855	4.7524e-14	1.43458e-12
chr24.530	259.615	4.28448	0.568538	7.53596	4.84755e-14	1.46048e-12
chr2.2567	4684.06	-3.43445	0.455748	-7.53586	4.8514e-14	1.46071e-12
chr6.2132	4291.02	3.45879	0.45912	7.53353	4.9387e-14	1.48414e-12
chr20.706	810.905	2.95808	0.392668	7.53329	4.94784e-14	1.48593e-12
chr8.1216	1331.44	-5.26177	0.698721	-7.53057	5.05188e-14	1.51621e-12
chr6.3636	63.3813	-5.60118	0.743804	-7.53045	5.05673e-14	1.5167e-12
chr3.3077	10055.4	2.78021	0.369273	7.52888	5.11785e-14	1.53405e-12
chr19.869	511.712	-4.89473	0.650146	-7.52866	5.1264e-14	1.53563e-12
chr7.2355	3122.15	-10.6421	1.41358	-7.52846	5.1341e-14	1.53696e-12
chr17.163	1004.49	-2.15707	0.286556	-7.52757	5.16915e-14	1.54646e-12
chr12.2575	1597.87	-2.32499	0.30889	-7.52694	5.19425e-14	1.55298e-12
chr20.3144	91.3663	-2.51044	0.333635	-7.5245	5.29213e-14	1.5808e-12
chr2.2590	424.476	-2.54126	0.337733	-7.52446	5.294e-14	1.5808e-12
chr19.670	34.1171	-21.1085	2.80595	-7.52278	5.3625e-14	1.60023e-12
chr6.2259	2513.31	4.95076	0.658231	7.52132	5.4227e-14	1.61717e-12
chr22.2650	666.598	-4.01772	0.534435	-7.5177	5.57503e-14	1.66154e-12
chr24.1616	2329.22	2.33679	0.310943	7.51516	5.68434e-14	1.69305e-12
chr15.2491	981.007	-3.76354	0.500986	-7.51226	5.8116e-14	1.72876e-12
chr15.2117	750.952	-8.9043	1.18532	-7.51214	5.81706e-14	1.72929e-12
chr3.4082	1024.49	-3.5063	0.466776	-7.51174	5.83473e-14	1.73344e-12
chr23.1314	444.761	-2.83353	0.377262	-7.51078	5.87769e-14	1.744e-12
chr24.1690	293.476	3.98208	0.530219	7.51026	5.90105e-14	1.74982e-12
chr2.2343	2306.67	2.70404	0.360144	7.50822	5.99358e-14	1.77614e-12
chr3.3936	6941.72	-2.58327	0.344142	-7.50642	6.07666e-14	1.79963e-12
chr6.3924	22752.6	-2.16744	0.288771	-7.50572	6.10919e-14	1.80812e-12
chr1.302	638.63	-4.02352	0.536101	-7.50516	6.13556e-14	1.81478e-12
chr20.1782	355.143	-3.7661	0.501818	-7.5049	6.14737e-14	1.81713e-12
chr24.1260	437.17	-5.24147	0.698601	-7.50281	6.24623e-14	1.84519e-12
chr10.2408	4361.5	3.29478	0.439203	7.50173	6.29812e-14	1.85935e-12
chr12.2817	1181.92	-2.73527	0.364695	-7.50016	6.37376e-14	1.8805e-12
chr12.2515	638.738	3.0097	0.401337	7.49917	6.42225e-14	1.89362e-12
chr16.1748	48.9569	-5.47306	0.730225	-7.49503	6.62847e-14	1.95319e-12
chr19.1747	916.276	-10.5359	1.40624	-7.49225	6.7703e-14	1.99374e-12
chr12.1457	63.0389	-3.42588	0.457262	-7.49216	6.77497e-14	1.99386e-12
chr12.1381	1063.35	2.45431	0.327653	7.49059	6.85646e-14	2.01658e-12
chr11.1397	270.844	-6.13916	0.819748	-7.48908	6.93574e-14	2.03862e-12
chr4.266	4224	4.68829	0.626111	7.48796	6.99549e-14	2.0549e-12
chr23.2054	4437.72	-4.07896	0.544839	-7.48654	7.0712e-14	2.07584e-12
chr19.479	568.049	-4.93199	0.658809	-7.48622	7.08861e-14	2.07965e-12
chr20.1614	3053.38	6.88296	0.919431	7.4861	7.09492e-14	2.0802e-12
chr6.3775	1387.55	2.44641	0.326827	7.48533	7.13694e-14	2.08963e-12
chr15.2408	921.571	-5.28973	0.706684	-7.48529	7.13884e-14	2.08963e-12
chr23.1261	64.7285	-4.8594	0.649196	-7.48526	7.14041e-14	2.08963e-12
chr6.2332	5499.21	-3.92402	0.524305	-7.48423	7.19663e-14	2.10477e-12
chr4.3006	1299.6	6.19354	0.827587	7.48385	7.21753e-14	2.10957e-12
chr1.768	1047.69	-4.42505	0.591298	-7.48363	7.2297e-14	2.11181e-12
chr16.341	939.84	3.97424	0.531105	7.48297	7.26616e-14	2.12055e-12
chr4.370	1421.26	-4.9056	0.655572	-7.48292	7.26864e-14	2.12055e-12
chr9.1898	85.127	-4.4904	0.600206	-7.48143	7.35173e-14	2.14213e-12
chr21.692	44.9105	-5.41578	0.72416	-7.47871	7.50583e-14	2.18567e-12
chr8.2646	284.649	2.20321	0.29474	7.47511	7.71415e-14	2.24494e-12
chr16.1353	4116.1	-4.95537	0.662979	-7.4744	7.75563e-14	2.25562e-12
chr3.3638	521.762	3.92085	0.524742	7.47197	7.90019e-14	2.29482e-12
chr13.2105	889.352	-3.74789	0.501639	-7.47128	7.94166e-14	2.30401e-12
chr6.136	731.239	-6.00601	0.803922	-7.47089	7.96518e-14	2.30941e-12
chr5.1891	61.5645	-8.04378	1.07693	-7.46919	8.06901e-14	2.33807e-12
chr19.1894	3142.66	4.9656	0.664841	7.46885	8.09011e-14	2.34274e-12
chr6.2188	1226.92	-2.03356	0.272422	-7.46476	8.34493e-14	2.41504e-12
chr8.592	1624.05	2.05562	0.275384	7.46455	8.35862e-14	2.41751e-12
chr16.1647	1056.88	-2.07374	0.277823	-7.46426	8.37682e-14	2.42129e-12
chr5.939	2314.88	2.75761	0.369481	7.46349	8.42629e-14	2.43409e-12
chr5.2537	668.752	-2.35394	0.315459	-7.46196	8.52467e-14	2.46099e-12
chr7.4042	1278.91	-2.98674	0.40041	-7.4592	8.70482e-14	2.50992e-12
chr17.2763	503.212	-3.14825	0.422121	-7.45817	8.7733e-14	2.52811e-12
chr5.2405	1432.13	-3.42494	0.459268	-7.45738	8.82592e-14	2.54171e-12
chr19.1654	2804.33	2.14627	0.287839	7.45649	8.88546e-14	2.55729e-12
chr11.17	252.639	-2.14662	0.287898	-7.45618	8.90672e-14	2.56184e-12
chr19.3166	16564.8	-2.2761	0.30537	-7.45359	9.0834e-14	2.60946e-12
chr4.2270	60.5858	-4.55621	0.611366	-7.4525	9.15862e-14	2.62786e-12
chr6.2509	754.433	-3.71013	0.497936	-7.45101	9.26304e-14	2.6562e-12
chr8.3241	52.9353	-3.85511	0.517445	-7.45028	9.31415e-14	2.6676e-12
chr19.2413	1951.26	-2.72706	0.366066	-7.44963	9.36032e-14	2.67919e-12
chr10.3108	2380.28	-3.10041	0.416294	-7.44765	9.502e-14	2.71808e-12
chr1.993	1456.15	-2.5532	0.342878	-7.44638	9.59363e-14	2.74262e-12
chr11.2047	205.174	-2.5018	0.336031	-7.44514	9.68429e-14	2.76517e-12
chr2.1230	201.224	6.30325	0.846635	7.44506	9.69015e-14	2.76517e-12
chr10.329	2513.79	-2.94701	0.395987	-7.44219	9.90282e-14	2.82414e-12
chr22.3510	652.508	-4.84536	0.651105	-7.44176	9.93521e-14	2.83166e-12
chr15.1425	2723.62	5.16158	0.693625	7.44145	9.95842e-14	2.83655e-12
chr12.2774	2397.3	3.91174	0.525724	7.44067	1.00177e-13	2.85171e-12
chr4.2339	818.28	3.22392	0.43336	7.43937	1.01169e-13	2.87821e-12
chr1.2517	348.01	-6.1274	0.823709	-7.4388	1.01607e-13	2.88892e-12
chr18.559	639.008	-2.41788	0.325075	-7.43792	1.02281e-13	2.90632e-12
chr18.2551	2739.36	-5.81047	0.781258	-7.43732	1.02747e-13	2.9165e-12
chr6.1623	151.733	-2.4851	0.33414	-7.4373	1.02764e-13	2.9165e-12
chr17.3161	4076.45	3.20265	0.430645	7.43686	1.03108e-13	2.92451e-12
chr4.2516	192.687	-4.13233	0.555676	-7.43658	1.03326e-13	2.92892e-12
chr4.251	128.808	-7.39015	0.993963	-7.43504	1.04538e-13	2.96148e-12
chr12.2731	382.874	-4.04736	0.544438	-7.43401	1.05351e-13	2.98271e-12
chr17.966	162.856	4.90881	0.660333	7.43385	1.05479e-13	2.98456e-12
chr4.2755	112.3	-3.78651	0.509394	-7.43336	1.05872e-13	2.99206e-12
chr9.347	2476.41	8.23	1.10745	7.43149	1.07377e-13	3.03278e-12
chr10.190	6264.34	3.11117	0.418703	7.43048	1.08203e-13	3.05426e-12
chr18.227	978.904	4.48453	0.604014	7.42454	1.1317e-13	3.19062e-12
chr2.2593	560.443	-5.7757	0.777929	-7.42445	1.1325e-13	3.19098e-12
chr22.3647	203.76	3.5786	0.482021	7.42417	1.13489e-13	3.1958e-12
chr16.1418	457.009	-2.71181	0.365315	-7.4232	1.14324e-13	3.21544e-12
chr1.1900	351.93	-2.27534	0.30655	-7.4224	1.1502e-13	3.23309e-12
chr1.1460	313	-3.64911	0.491641	-7.4223	1.151e-13	3.23339e-12
chr7.1521	1208.36	-4.99559	0.673079	-7.42199	1.15372e-13	3.23909e-12
chr7.2225	69.2817	-4.80287	0.647134	-7.42176	1.15576e-13	3.24289e-12
chr17.10	688.234	-2.54729	0.343271	-7.42062	1.16575e-13	3.26702e-12
chr11.2646	255.172	6.51293	0.877767	7.41989	1.17222e-13	3.28319e-12
chr4.2992	105.585	-4.78731	0.645292	-7.41882	1.18165e-13	3.30764e-12
chr3.3130	170.57	-6.10248	0.822606	-7.41847	1.1848e-13	3.31448e-12
chr17.2878	349.233	5.35768	0.722601	7.41444	1.22137e-13	3.41272e-12
chr13.557	5420.03	3.49039	0.470763	7.41432	1.22246e-13	3.41374e-12
chr2.471	884.016	3.7753	0.509325	7.41236	1.24072e-13	3.46186e-12
chr2.251	4485.94	2.27434	0.306945	7.40959	1.26692e-13	3.52618e-12
chr10.863	1513.82	-3.37885	0.456012	-7.40956	1.26723e-13	3.52618e-12
chr7.2979	1455.04	-2.4517	0.331025	-7.4064	1.29772e-13	3.60887e-12
chr6.3937	4552.95	-2.68745	0.362913	-7.4052	1.30948e-13	3.63943e-12
chr6.2029	1269.7	2.27555	0.307347	7.40386	1.32279e-13	3.67207e-12
chr7.3045	535.985	-2.56423	0.346374	-7.40307	1.33068e-13	3.69179e-12
chr8.3977	329.976	4.7256	0.638633	7.39955	1.36643e-13	3.78428e-12
chr17.756	41.3073	-4.00837	0.541747	-7.39897	1.37245e-13	3.7987e-12
chr20.1029	2681.17	2.2125	0.299038	7.39871	1.37513e-13	3.80389e-12
chr23.2192	3662.19	4.41292	0.596495	7.39808	1.38169e-13	3.81977e-12
chr7.1289	770.37	3.70266	0.500667	7.39547	1.4091e-13	3.89097e-12
chr3.1874	6263.61	4.25316	0.575454	7.39096	1.45776e-13	4.02296e-12
chr11.528	358.311	-2.60061	0.351879	-7.39063	1.46129e-13	4.03036e-12
chr4.2179	11005.5	-3.76493	0.509478	-7.38977	1.47079e-13	4.05417e-12
chr20.1953	63.3146	-9.21072	1.2466	-7.38866	1.48313e-13	4.08579e-12
chr4.2260	956.227	5.94638	0.804828	7.38839	1.48618e-13	4.09178e-12
chr10.914	698.416	-2.16396	0.29289	-7.3883	1.48719e-13	4.09217e-12
chr15.1174	600.043	-2.92793	0.39642	-7.38593	1.51396e-13	4.16263e-12
chr7.1421	157.456	-3.04704	0.412549	-7.38587	1.51457e-13	4.16263e-12
chr23.1568	1621.03	4.60037	0.622968	7.3846	1.52913e-13	4.2002e-12
chr21.1931	373.424	-3.58017	0.484835	-7.3843	1.53252e-13	4.20705e-12
chr23.2114	2212.32	6.78815	0.9193	7.38404	1.53553e-13	4.21285e-12
chr3.3014	340.3	-3.94891	0.535215	-7.37819	1.60461e-13	4.39979e-12
chr13.2142	145.948	-3.93086	0.532839	-7.37721	1.61645e-13	4.42968e-12
chr19.1424	1111.88	4.79128	0.64962	7.3755	1.63726e-13	4.4841e-12
chr15.2122	7370.16	-4.33675	0.58813	-7.37379	1.65845e-13	4.53948e-12
chr19.3976	6954.72	3.64898	0.495027	7.37128	1.68994e-13	4.62028e-12
chr23.2874	1171.87	3.6543	0.495809	7.37038	1.70139e-13	4.6489e-12
chr10.1451	2582.3	2.39655	0.325195	7.36956	1.71196e-13	4.67505e-12
chr2.2531	383.369	-2.08526	0.282963	-7.36939	1.71405e-13	4.67627e-12
chr2.2197	200.713	-3.38909	0.459889	-7.36937	1.7144e-13	4.67627e-12
chr16.957	293.422	-3.31348	0.449708	-7.36808	1.73104e-13	4.71891e-12
chr9.1733	2918.56	8.25563	1.12055	7.3675	1.73861e-13	4.73679e-12
chr14.926	1507.45	-3.66465	0.497473	-7.36654	1.75114e-13	4.76816e-12
chr15.1264	848.234	-4.01226	0.544706	-7.36591	1.75942e-13	4.78795e-12
chr7.2583	785.575	2.56054	0.34771	7.364	1.78478e-13	4.85416e-12
chr21.1821	331.502	-2.45807	0.333833	-7.36318	1.79577e-13	4.88122e-12
chr24.1718	107.184	4.66799	0.634021	7.36252	1.80476e-13	4.9028e-12
chr8.802	146.257	-3.04824	0.414224	-7.35893	1.8539e-13	5.03339e-12
chr4.3101	58.4136	-4.01586	0.545828	-7.35737	1.87569e-13	5.08962e-12
chr8.3249	1055.28	-2.85098	0.387505	-7.35727	1.87704e-13	5.09034e-12
chr1.962	869.381	2.27677	0.309583	7.3543	1.91935e-13	5.19907e-12
chr11.971	869.239	2.03157	0.276276	7.35343	1.93182e-13	5.22983e-12
chr10.3011	72.4069	-3.40351	0.462879	-7.35291	1.93936e-13	5.24722e-12
chr18.2261	614.257	-2.35268	0.320094	-7.34998	1.98237e-13	5.35741e-12
chr11.2824	14.4457	-21.3222	2.90157	-7.34848	2.00468e-13	5.4146e-12
chr18.2854	3638.23	-7.36199	1.00201	-7.34719	2.02415e-13	5.46403e-12
chr13.351	2690.62	2.06545	0.281132	7.34689	2.02873e-13	5.47325e-12
chr17.3160	2142.84	2.56234	0.348827	7.34558	2.04863e-13	5.52378e-12
chr3.828	5845.2	3.32874	0.453341	7.34268	2.09364e-13	5.64189e-12
chr12.346	892.683	-4.45026	0.60609	-7.34258	2.09516e-13	5.64276e-12
chr22.2359	922.359	-3.23845	0.441082	-7.34205	2.10341e-13	5.66172e-12
chr15.62	257.224	-3.21611	0.438171	-7.33986	2.13825e-13	5.7522e-12
chr19.1776	6585.3	3.35568	0.457293	7.33815	2.1657e-13	5.82271e-12
chr8.1567	3120.78	2.06871	0.281981	7.33633	2.19524e-13	5.89204e-12
chr7.1607	2707.2	6.32181	0.861802	7.33557	2.20775e-13	5.92222e-12
chr12.2537	3203.8	-6.09565	0.831466	-7.33121	2.28092e-13	6.11499e-12
chr18.1958	69.5318	-3.81908	0.520983	-7.33053	2.29236e-13	6.14217e-12
chr3.1875	701.132	-4.00838	0.546909	-7.32915	2.31614e-13	6.19881e-12
chr15.1389	467.051	12.8127	1.74837	7.32839	2.32932e-13	6.23054e-12
chr17.2539	130.518	-2.43264	0.332011	-7.32698	2.35401e-13	6.28941e-12
chr1.1042	73.36	-3.9186	0.534847	-7.32658	2.36097e-13	6.30084e-12
chr14.774	369.187	-4.39156	0.599591	-7.32425	2.40235e-13	6.40764e-12
chr19.1363	774.219	-3.07116	0.419437	-7.32209	2.44141e-13	6.50812e-12
chr3.3105	1250.48	-2.61557	0.357248	-7.32145	2.45304e-13	6.53542e-12
chr20.506	1020.55	2.14314	0.292798	7.31952	2.48851e-13	6.62614e-12
chr18.174	1361.79	3.26381	0.445927	7.31915	2.4954e-13	6.64074e-12
chr18.326	2646.43	5.00198	0.683612	7.31699	2.53589e-13	6.74467e-12
chr12.2712	5965.57	2.44849	0.33464	7.31677	2.54001e-13	6.75181e-12
chr2.222	8854.34	-3.69768	0.50544	-7.31577	2.55915e-13	6.79883e-12
chr13.253	371.554	-3.36169	0.4597	-7.31278	2.61665e-13	6.94372e-12
chr23.1838	3342.87	-9.96872	1.36365	-7.31032	2.6651e-13	7.06431e-12
chr23.1839	3123.39	-8.37332	1.14575	-7.30815	2.70853e-13	7.17111e-12
chr23.116	1727.71	-3.78959	0.518555	-7.30799	2.71173e-13	7.17174e-12
chr14.657	1230.97	-2.52411	0.345406	-7.30766	2.71831e-13	7.18508e-12
chr10.3127	19891	3.29063	0.450435	7.30546	2.76314e-13	7.29946e-12
chr8.1185	618.374	-4.68811	0.642192	-7.30016	2.87417e-13	7.58425e-12
chr5.242	3855.81	-5.42546	0.743232	-7.29983	2.88132e-13	7.59886e-12
chr22.2435	9467.88	-5.84727	0.801083	-7.29921	2.89459e-13	7.62957e-12
chr5.1852	4415.07	2.43045	0.332991	7.29885	2.90237e-13	7.64579e-12
chr4.998	136.084	-3.80589	0.521545	-7.29733	2.93526e-13	7.72376e-12
chr12.2224	4381.46	3.81253	0.522483	7.29695	2.9437e-13	7.74163e-12
chr14.634	452.526	8.34822	1.1444	7.29487	2.98954e-13	7.85779e-12
chr24.758	453.569	-3.88315	0.532327	-7.29466	2.99413e-13	7.86544e-12
chr15.1054	67.671	-7.95012	1.09031	-7.29163	3.06225e-13	8.03991e-12
chr4.1436	88.6074	-4.20837	0.577256	-7.2903	3.09261e-13	8.11507e-12
chr22.3226	165.111	-2.25728	0.309826	-7.28562	3.20185e-13	8.39704e-12
chr7.1640	68.9998	-3.15948	0.433769	-7.2838	3.24555e-13	8.50689e-12
chr6.4115	2192.16	3.84305	0.527744	7.28203	3.28833e-13	8.60941e-12
chr19.1292	119.456	-3.80497	0.522523	-7.28193	3.29088e-13	8.61128e-12
chr23.1952	2118.38	2.30554	0.316624	7.28164	3.29778e-13	8.62455e-12
chr13.1370	13219.3	10.1356	1.39198	7.28144	3.30281e-13	8.6329e-12
chr23.2639	568.638	-2.59036	0.356012	-7.27606	3.43708e-13	8.97886e-12
chr6.2892	2237.12	-6.58976	0.90602	-7.27331	3.50784e-13	9.15353e-12
chr5.1708	392.56	-2.40001	0.330023	-7.27226	3.53529e-13	9.22001e-12
chr14.205	858.888	-3.57633	0.491801	-7.2719	3.54459e-13	9.23915e-12
chr6.2751	194.892	-2.525	0.34753	-7.26556	3.71496e-13	9.67249e-12
chr6.590	385.098	-3.48159	0.479208	-7.2653	3.72211e-13	9.68573e-12
chr6.3957	732.693	-3.86344	0.53191	-7.26334	3.77658e-13	9.82202e-12
chr4.1402	51.0623	-3.71488	0.511492	-7.26283	3.79062e-13	9.85309e-12
chr3.1663	325.299	-3.18127	0.43805	-7.26235	3.8041e-13	9.88268e-12
chr22.3882	224.152	-2.14071	0.294802	-7.26154	3.82718e-13	9.93714e-12
chr23.1881	3731.63	4.22424	0.581834	7.26021	3.86502e-13	1.00298e-11
chr8.3859	250.672	-5.30266	0.730525	-7.2587	3.90837e-13	1.01311e-11
chr13.2789	347.504	-3.23497	0.445739	-7.25754	3.94181e-13	1.02122e-11
chr17.126	541.409	-2.20212	0.303477	-7.25629	3.97838e-13	1.03012e-11
chr20.2293	672.903	-2.40063	0.330852	-7.25591	3.98984e-13	1.03252e-11
chr1.1069	1599.8	-2.50949	0.346187	-7.24894	4.20048e-13	1.08524e-11
chr7.4027	646.817	4.64375	0.640763	7.24722	4.25417e-13	1.09851e-11
chr11.1716	6478.83	4.3531	0.600687	7.24687	4.26513e-13	1.10073e-11
chr2.993	1069.35	2.39654	0.330733	7.24616	4.28757e-13	1.10591e-11
chr13.85	132.696	7.23346	0.998299	7.24579	4.29936e-13	1.10835e-11
chr4.1689	1592.15	-2.03235	0.280503	-7.24538	4.31237e-13	1.11109e-11
chr8.3568	181.667	-3.03357	0.41897	-7.24055	4.46883e-13	1.15014e-11
chr13.2617	12405.3	-3.56344	0.492332	-7.23787	4.55772e-13	1.17173e-11
chr7.3163	440.17	3.66589	0.506496	7.23776	4.56156e-13	1.17208e-11
chr16.1929	359.707	2.67505	0.369692	7.23589	4.62496e-13	1.18772e-11
chr17.3634	225.665	2.07934	0.287459	7.23351	4.70655e-13	1.20736e-11
chr10.3193	3595.36	-3.96098	0.547686	-7.2322	4.75241e-13	1.21845e-11
chr21.138	38.6318	-4.7268	0.653613	-7.2318	4.76631e-13	1.22135e-11
chr18.501	5372.1	2.74589	0.379745	7.2309	4.79803e-13	1.22881e-11
chr3.4302	482.096	-2.28753	0.31636	-7.23077	4.80274e-13	1.22887e-11
chr23.1843	2610.86	-8.43832	1.16701	-7.23075	4.80351e-13	1.22887e-11
chr13.604	1972.69	2.99608	0.414389	7.23013	4.82524e-13	1.23376e-11
chr12.1815	70.7631	-3.67513	0.50834	-7.22967	4.8417e-13	1.23729e-11
chr24.676	1366	-2.72197	0.376597	-7.22781	4.90861e-13	1.25371e-11
chr2.208	1192.22	-2.74914	0.380512	-7.22486	5.01635e-13	1.28036e-11
chr23.1829	760.976	-3.20002	0.442922	-7.2248	5.01839e-13	1.28036e-11
chr9.1577	4435.93	-2.55171	0.353267	-7.22317	5.07911e-13	1.29465e-11
chr17.1439	408.539	-4.64838	0.64354	-7.22314	5.07993e-13	1.29465e-11
chr19.3136	1243.13	2.06357	0.285757	7.22141	5.14512e-13	1.31056e-11
chr10.382	749.176	-2.76588	0.383047	-7.22072	5.17134e-13	1.31652e-11
chr19.241	763.4	-4.03685	0.559132	-7.21986	5.20416e-13	1.32344e-11
chr24.1476	916.995	2.25482	0.312373	7.21835	5.2622e-13	1.33748e-11
chr14.1668	92.864	-2.90453	0.402481	-7.21657	5.33134e-13	1.35432e-11
chr14.189	333.986	-2.39144	0.331391	-7.21638	5.33907e-13	1.35555e-11
chr3.3192	69.6182	-6.92681	0.959887	-7.21628	5.34297e-13	1.3558e-11
chr3.3617	4972.18	-2.7162	0.37643	-7.21567	5.36692e-13	1.36041e-11
chr22.182	599.629	2.45293	0.339972	7.2151	5.38934e-13	1.36462e-11
chr21.118	1326.32	-5.01139	0.694912	-7.21154	5.53232e-13	1.39932e-11
chr9.1983	1053.34	3.2656	0.452864	7.21098	5.55487e-13	1.40426e-11
chr23.2499	20460.8	7.45964	1.03457	7.21038	5.57976e-13	1.4098e-11
chr1.2286	3947.86	2.89455	0.401645	7.20674	5.73072e-13	1.44716e-11
chr23.2112	1083.93	7.14618	0.991759	7.20556	5.78047e-13	1.45894e-11
chr22.2678	7812.05	3.0031	0.416796	7.20519	5.79618e-13	1.46212e-11
chr23.1438	1197.09	6.08841	0.845237	7.2032	5.88148e-13	1.48284e-11
chr20.647	4477.34	-2.41651	0.335487	-7.20299	5.89071e-13	1.48437e-11
chr19.1426	4978.55	3.27201	0.454399	7.20074	5.98854e-13	1.5074e-11
chr3.3568	28066.1	4.52954	0.629343	7.19725	6.14385e-13	1.54402e-11
chr9.2298	335.993	-2.53021	0.351668	-7.19489	6.25131e-13	1.57018e-11
chr1.2174	144.305	-3.1481	0.437589	-7.1942	6.28299e-13	1.5773e-11
chr17.1144	189.516	-5.45164	0.758071	-7.19146	6.41042e-13	1.60843e-11
chr2.2202	417.926	12.6556	1.76103	7.18649	6.64799e-13	1.66625e-11
chr10.1552	292.938	4.32107	0.601384	7.18522	6.71012e-13	1.68093e-11
chr18.1757	1762.37	2.55305	0.355361	7.18439	6.75086e-13	1.69024e-11
chr2.1312	1788.78	-2.57419	0.35832	-7.18405	6.76755e-13	1.69351e-11
chr24.425	1805.87	-2.19175	0.305172	-7.18202	6.86898e-13	1.71798e-11
chr14.1678	223.404	-3.47307	0.483608	-7.18159	6.89077e-13	1.72251e-11
chr10.1174	852.887	5.3422	0.743998	7.18039	6.95138e-13	1.73673e-11
chr7.2851	1883.11	3.00976	0.41941	7.17618	7.16839e-13	1.7881e-11
chr22.4246	531.874	-4.06198	0.566069	-7.17577	7.19029e-13	1.79166e-11
chr24.1435	299.761	-2.40475	0.335162	-7.17489	7.23655e-13	1.80128e-11
chr13.1858	696.489	-2.10378	0.293362	-7.17128	7.43008e-13	1.84847e-11
chr24.1290	2305.4	-2.3082	0.321902	-7.17051	7.47174e-13	1.85785e-11
chr24.1116	3610.21	-2.42848	0.338711	-7.16979	7.51112e-13	1.86567e-11
chr21.852	834.27	-2.09361	0.292031	-7.16914	7.54701e-13	1.87359e-11
chr19.3760	857.111	2.77045	0.38652	7.16767	7.6284e-13	1.89279e-11
chr16.1866	636.552	-2.13872	0.298441	-7.1663	7.70539e-13	1.91089e-11
chr22.4184	631.416	-2.65034	0.369894	-7.16514	7.77086e-13	1.92509e-11
chr3.3917	1152.45	-3.07146	0.428672	-7.16505	7.77564e-13	1.92526e-11
chr5.1666	980.128	-2.35648	0.32889	-7.16495	7.78163e-13	1.92573e-11
chr19.52	700.343	-3.27491	0.457084	-7.16477	7.79154e-13	1.92716e-11
chr2.932	5675.36	4.33827	0.605565	7.16401	7.83517e-13	1.93694e-11
chr21.1690	330.707	-6.51727	0.909789	-7.1635	7.86411e-13	1.94205e-11
chr2.555	757.954	-3.30818	0.461829	-7.16322	7.88049e-13	1.94507e-11
chr8.2934	5231.87	-3.1659	0.442019	-7.16237	7.92914e-13	1.954e-11
chr18.1615	1792.83	-2.54041	0.354771	-7.1607	8.02668e-13	1.97503e-11
chr18.2320	68.1044	4.96037	0.692722	7.16069	8.0271e-13	1.97503e-11
chr17.1793	72.3206	-5.42419	0.757573	-7.15996	8.07032e-13	1.98462e-11
chr17.784	64.7715	-3.39572	0.474373	-7.15835	8.16549e-13	2.00697e-11
chr21.639	664.173	-2.02308	0.282625	-7.15818	8.17567e-13	2.00843e-11
chr24.636	399.933	-2.4987	0.349148	-7.15657	8.27216e-13	2.0306e-11
chr2.2333	452.166	-2.8494	0.398154	-7.15653	8.27458e-13	2.0306e-11
chr19.1080	369.347	-2.92378	0.408637	-7.15496	8.3698e-13	2.05182e-11
chr10.1289	5024	7.40313	1.03533	7.1505	8.64632e-13	2.1163e-11
chr24.1793	209.91	2.79582	0.391077	7.14901	8.74033e-13	2.1382e-11
chr3.29	87.7294	-5.5649	0.778558	-7.1477	8.8245e-13	2.15654e-11
chr17.79	91.705	2.64072	0.369569	7.14542	8.97217e-13	2.19035e-11
chr8.1196	33.3984	20.1284	2.81715	7.14494	9.00358e-13	2.19687e-11
chr9.255	1878.65	2.70879	0.379128	7.1448	9.01296e-13	2.19802e-11
chr4.1895	1432.16	-4.0656	0.569146	-7.14334	9.10914e-13	2.22032e-11
chr19.2132	2498.23	2.06913	0.289686	7.14266	9.15449e-13	2.23022e-11
chr3.986	1753.38	6.29643	0.881838	7.14012	9.3247e-13	2.26933e-11
chr12.487	1684.52	2.15686	0.302085	7.13991	9.33902e-13	2.27164e-11
chr13.416	167.396	-9.09691	1.27416	-7.13952	9.36572e-13	2.27696e-11
chr9.760	779.555	-2.84237	0.398173	-7.13852	9.43388e-13	2.29234e-11
chr22.3211	321.601	-3.52402	0.493684	-7.1382	9.45631e-13	2.2966e-11
chr24.259	163.824	-2.40206	0.336772	-7.13258	9.85019e-13	2.38979e-11
chr1.3086	297.868	-2.87555	0.403211	-7.13161	9.92047e-13	2.40463e-11
chr11.104	2368.97	-4.32197	0.606032	-7.13159	9.92158e-13	2.40463e-11
chr8.1653	5326.67	4.88008	0.684481	7.12961	1.00656e-12	2.43827e-11
chr15.185	252.964	4.11645	0.57752	7.12781	1.01981e-12	2.46909e-11
chr9.891	1420.42	2.24744	0.315341	7.12702	1.02569e-12	2.48204e-11
chr22.771	765.742	-3.58649	0.503237	-7.12686	1.02688e-12	2.48365e-11
chr24.1285	2696.68	-2.50903	0.352075	-7.12642	1.03011e-12	2.49017e-11
chr4.2040	262.294	-11.5316	1.61834	-7.12558	1.03643e-12	2.50417e-11
chr3.4308	23890.2	3.22078	0.452093	7.12416	1.04715e-12	2.52878e-11
chr1.2765	963.307	5.81772	0.816737	7.12313	1.05506e-12	2.54657e-11
chr12.1245	66.805	-6.53228	0.918416	-7.11255	1.13914e-12	2.7481e-11
chr15.2358	127.617	-5.19309	0.730282	-7.11107	1.15145e-12	2.77495e-11
chr2.1333	1816.44	-3.05526	0.4297	-7.11021	1.15867e-12	2.79091e-11
chr7.2318	16295	-2.18281	0.307062	-7.1087	1.17138e-12	2.82007e-11
chr17.712	175.2	-2.67285	0.376087	-7.10702	1.18578e-12	2.85329e-11
chr7.2599	3255.69	4.49304	0.632474	7.10391	1.21272e-12	2.91513e-11
chr13.245	216.972	-2.46582	0.347112	-7.1038	1.21369e-12	2.91595e-11
chr1.2199	36870.8	2.33164	0.32823	7.10368	1.21478e-12	2.91708e-11
chr1.3253	122.348	-3.35473	0.472396	-7.10151	1.23404e-12	2.96181e-11
chr17.1209	1424.39	-2.10175	0.295998	-7.10055	1.24265e-12	2.98095e-11
chr15.2450	335.281	-2.80806	0.395564	-7.09886	1.2579e-12	3.01602e-11
chr1.525	291.326	-3.17903	0.447936	-7.09707	1.27427e-12	3.05214e-11
chr4.1051	560.232	4.2636	0.600765	7.09694	1.27546e-12	3.05343e-11
chr17.2866	127.624	-3.90691	0.550721	-7.09417	1.30132e-12	3.11217e-11
chr18.596	83.5423	-3.19432	0.450278	-7.0941	1.302e-12	3.11222e-11
chr19.3669	402.788	-2.89307	0.408333	-7.08508	1.38965e-12	3.31665e-11
chr4.3157	2233.46	6.33683	0.894429	7.08478	1.39268e-12	3.32221e-11
chr13.1459	2682.01	-3.09817	0.437312	-7.08458	1.39465e-12	3.3252e-11
chr3.311	103.267	-3.31143	0.467554	-7.08245	1.41632e-12	3.37517e-11
chr3.4284	564.051	-2.44198	0.344861	-7.08106	1.4306e-12	3.4067e-11
chr22.1014	128.545	-2.597	0.366833	-7.07951	1.4466e-12	3.44209e-11
chr17.3202	275.07	-2.9313	0.414268	-7.07586	1.48521e-12	3.53038e-11
chr23.976	327.678	-2.94481	0.416225	-7.07504	1.49403e-12	3.54956e-11
chr19.3210	1193.48	-2.7433	0.387802	-7.07396	1.50572e-12	3.57551e-11
chr22.2585	458.136	-2.63472	0.372572	-7.07171	1.53031e-12	3.63206e-11
chr14.61	746.751	-2.81048	0.397466	-7.071	1.53821e-12	3.64898e-11
chr14.1295	951.754	-3.16391	0.447498	-7.07022	1.54689e-12	3.66737e-11
chr1.516	662.185	-3.54067	0.500808	-7.06991	1.55032e-12	3.67213e-11
chr12.2365	108.213	2.44535	0.345907	7.06938	1.55627e-12	3.68437e-11
chr5.1112	120.57	-5.70331	0.806855	-7.06857	1.56536e-12	3.70403e-11
chr4.3314	762.112	-6.87489	0.972736	-7.06758	1.57659e-12	3.72873e-11
chr20.2152	77.2257	-9.53437	1.34933	-7.06601	1.59452e-12	3.76923e-11
chr11.2604	8428.65	4.95345	0.701091	7.06534	1.60221e-12	3.7855e-11
chr3.2460	414.704	-4.03258	0.570932	-7.06315	1.62764e-12	3.84101e-11
chr22.1906	594.297	-3.52472	0.499033	-7.06311	1.62816e-12	3.84101e-11
chr13.2166	1215.17	4.26487	0.60397	7.06139	1.64842e-12	3.88687e-11
chr19.3926	2161.78	6.23768	0.883567	7.05966	1.66912e-12	3.93369e-11
chr22.2723	103.866	-3.55061	0.503129	-7.05706	1.70061e-12	4.00591e-11
chr18.1896	466.742	4.54585	0.644205	7.05652	1.70722e-12	4.01945e-11
chr2.2185	1409.21	-4.52865	0.64185	-7.05563	1.71821e-12	4.0433e-11
chr14.89	696.191	-3.28071	0.465007	-7.05518	1.72376e-12	4.05433e-11
chr10.1894	52805	-4.38267	0.621212	-7.05504	1.72548e-12	4.05636e-11
chr20.504	359.096	7.6937	1.09083	7.05304	1.75049e-12	4.11308e-11
chr21.664	1988.46	3.23539	0.458729	7.05294	1.7518e-12	4.11411e-11
chr6.2753	465.797	-3.44496	0.488542	-7.05152	1.7698e-12	4.15222e-11
chr9.2317	1177.58	-2.32099	0.329242	-7.04948	1.7959e-12	4.21137e-11
chr8.1763	4333.82	5.98778	0.849524	7.04839	1.80999e-12	4.24227e-11
chr4.570	1610.98	-3.55932	0.50502	-7.04787	1.81675e-12	4.256e-11
chr23.1014	1592.98	2.00978	0.285228	7.04621	1.8385e-12	4.30481e-11
chr16.3112	353.987	-2.78605	0.395415	-7.04588	1.84292e-12	4.313e-11
chr12.121	319.746	3.44425	0.488883	7.04514	1.85276e-12	4.33388e-11
chr11.391	144.303	-2.95164	0.419089	-7.04301	1.88136e-12	4.39639e-11
chr12.2414	105.39	2.44573	0.347425	7.03961	1.92782e-12	4.49825e-11
chr2.568	1544.75	4.14332	0.588591	7.03938	1.93091e-12	4.50321e-11
chr10.1447	1635.98	2.06585	0.293486	7.03902	1.93602e-12	4.5129e-11
chr15.44	2883.7	-3.2397	0.460284	-7.03848	1.94343e-12	4.52792e-11
chr7.1090	62.9528	10.9065	1.54981	7.03732	1.95971e-12	4.5636e-11
chr17.3536	1486.89	2.56449	0.364455	7.03651	1.97121e-12	4.58581e-11
chr17.3305	1389.83	2.55557	0.363224	7.0358	1.9812e-12	4.60678e-11
chr6.377	146.894	-5.05599	0.718728	-7.03463	1.99796e-12	4.64345e-11
chr11.2098	1056.72	3.33307	0.473961	7.03238	2.03045e-12	4.71429e-11
chr2.455	429.643	-2.36536	0.336374	-7.03193	2.03689e-12	4.72692e-11
chr3.191	843.194	-3.20674	0.456185	-7.02947	2.07326e-12	4.80893e-11
chr20.2238	529.681	-3.29429	0.468705	-7.02849	2.08779e-12	4.84026e-11
chr16.481	127.199	-4.99083	0.710104	-7.0283	2.09062e-12	4.84333e-11
chr2.930	2755.76	6.46949	0.920496	7.02826	2.09118e-12	4.84333e-11
chr6.3820	2343.18	2.11604	0.301088	7.02797	2.09553e-12	4.85101e-11
chr23.2419	960.631	-4.09709	0.583044	-7.02708	2.10902e-12	4.87984e-11
chr6.1498	573.059	2.41408	0.343593	7.026	2.12542e-12	4.91537e-11
chr24.2223	957.424	-2.00868	0.286022	-7.02282	2.17442e-12	5.02372e-11
chr17.795	2527.35	7.04912	1.00386	7.02202	2.18681e-12	5.0474e-11
chr24.650	352.815	-2.48084	0.353304	-7.02184	2.18964e-12	5.05145e-11
chr5.2956	1654.98	-5.42583	0.772722	-7.02172	2.19159e-12	5.05347e-11
chr13.2390	362.198	7.20797	1.0266	7.02122	2.19944e-12	5.06907e-11
chr2.2138	667.73	-3.91687	0.557914	-7.02058	2.20956e-12	5.08989e-11
chr8.3924	94.0872	-29.5822	4.21404	-7.01991	2.22009e-12	5.11164e-11
chr4.131	1023.66	3.34863	0.477125	7.01834	2.24514e-12	5.16679e-11
chr1.984	858.231	3.01888	0.430147	7.01826	2.24655e-12	5.16751e-11
chr12.2656	1032.55	-3.65491	0.520864	-7.01702	2.26643e-12	5.21069e-11
chr19.908	588.218	-3.13354	0.446575	-7.01683	2.2695e-12	5.2152e-11
chr7.2163	6859.51	-2.29995	0.327942	-7.01328	2.32796e-12	5.34691e-11
chr9.433	4937.87	4.9245	0.702287	7.01209	2.34779e-12	5.38982e-11
chr10.1603	859.939	2.74329	0.391404	7.00886	2.40259e-12	5.50755e-11
chr4.1041	1128.95	-2.1552	0.30757	-7.00718	2.43161e-12	5.57135e-11
chr19.3617	365.248	-2.66989	0.381087	-7.00598	2.45257e-12	5.61664e-11
chr9.806	164.78	-2.61126	0.37278	-7.00483	2.47292e-12	5.66049e-11
chr13.426	1101.49	-2.48191	0.354576	-6.99965	2.566e-12	5.87069e-11
chr4.474	14.7916	-19.6019	2.80059	-6.9992	2.57436e-12	5.88694e-11
chr18.2524	493.326	6.44429	0.920918	6.99768	2.60242e-12	5.94301e-11
chr3.3997	867.209	2.02839	0.289867	6.99766	2.60267e-12	5.94301e-11
chr13.2261	317.904	-3.23812	0.46287	-6.99574	2.63866e-12	6.02225e-11
chr3.463	551.317	-2.09389	0.299317	-6.99556	2.64205e-12	6.02705e-11
chr8.1740	1456.69	2.68095	0.383248	6.99533	2.6463e-12	6.03381e-11
chr15.1148	44176.2	-2.53211	0.361999	-6.9948	2.6564e-12	6.05391e-11
chr17.2022	5226.76	2.61881	0.374598	6.99099	2.72952e-12	6.21452e-11
chr18.1952	3727.93	2.28551	0.326998	6.98939	2.76082e-12	6.28173e-11
chr5.2907	569.313	5.56126	0.796099	6.98564	2.83561e-12	6.44356e-11
chr12.2203	48.4454	-8.8273	1.26371	-6.9852	2.84445e-12	6.45932e-11
chr21.1157	3129.98	-4.71668	0.675243	-6.98516	2.84529e-12	6.45932e-11
chr14.342	1052.39	-2.29871	0.329192	-6.9829	2.89154e-12	6.55796e-11
chr24.1863	1077.48	4.43	0.634449	6.98244	2.90087e-12	6.57595e-11
chr7.3841	233.847	-2.53832	0.363565	-6.98177	2.91485e-12	6.60447e-11
chr4.1067	1975.81	-2.75172	0.394352	-6.97784	2.99756e-12	6.78206e-11
chr23.1375	6582.99	-5.96308	0.854658	-6.97715	3.01221e-12	6.80863e-11
chr19.1774	4559.96	2.28169	0.327035	6.9769	3.01764e-12	6.81763e-11
chr24.128	317.434	-4.74401	0.679978	-6.9767	3.02183e-12	6.82134e-11
chr3.642	932.16	-2.65198	0.38012	-6.97669	3.02219e-12	6.82134e-11
chr4.1958	505.872	-2.63202	0.377303	-6.97589	3.03943e-12	6.85697e-11
chr1.1969	497.477	2.46247	0.35302	6.97544	3.04922e-12	6.87574e-11
chr20.314	344.883	-3.05999	0.439006	-6.97028	3.16309e-12	7.11885e-11
chr13.2144	30408.8	2.17334	0.311848	6.96925	3.18637e-12	7.16781e-11
chr16.397	880.933	-2.53678	0.364051	-6.96819	3.21049e-12	7.21514e-11
chr13.1423	178.087	2.71805	0.39033	6.96346	3.3201e-12	7.4508e-11
chr22.1907	369.275	-2.69285	0.386936	-6.95942	3.41678e-12	7.66409e-11
chr23.772	209.624	2.14836	0.308754	6.95816	3.44747e-12	7.72555e-11
chr22.830	514.845	-2.50879	0.360575	-6.95774	3.45774e-12	7.74487e-11
chr19.2595	696.288	-2.00202	0.287806	-6.95615	3.49692e-12	7.82891e-11
chr22.2613	166.394	-2.36006	0.339318	-6.95532	3.51765e-12	7.87156e-11
chr8.880	50.8536	-9.06698	1.30405	-6.95293	3.57786e-12	8.00091e-11
chr21.223	459.724	-4.08089	0.586934	-6.95289	3.57886e-12	8.00091e-11
chr2.115	8359.44	3.06403	0.441019	6.94761	3.7152e-12	8.29781e-11
chr2.2597	57.0942	-3.32061	0.477978	-6.94719	3.72622e-12	8.31847e-11
chr24.644	5422.83	2.19504	0.316016	6.94596	3.75897e-12	8.38759e-11
chr9.2300	1504.93	-2.4515	0.353003	-6.9447	3.79268e-12	8.4588e-11
chr22.4005	206.543	-9.73926	1.40242	-6.9446	3.79521e-12	8.46042e-11
chr15.50	1921.74	3.23916	0.466449	6.9443	3.80341e-12	8.47468e-11
chr18.2187	527.551	-2.66584	0.383956	-6.94307	3.83663e-12	8.54465e-11
chr7.1794	2228.47	-2.76141	0.397773	-6.94217	3.86127e-12	8.59544e-11
chr6.3622	255.013	-2.1935	0.316077	-6.93975	3.92785e-12	8.72712e-11
chr16.1977	598.361	-5.0949	0.734208	-6.93931	3.9402e-12	8.7504e-11
chr12.1824	108.817	10.0527	1.44868	6.9392	3.94327e-12	8.75309e-11
chr8.1011	246.937	-2.61433	0.376768	-6.93883	3.95347e-12	8.77158e-11
chr22.1699	1058.65	-6.36054	0.917247	-6.93438	4.07999e-12	9.03949e-11
chr23.1695	107.809	-29.4106	4.24139	-6.93418	4.08583e-12	9.04816e-11
chr9.1142	531.046	2.42442	0.349682	6.9332	4.11412e-12	9.10651e-11
chr11.2774	6543.06	-2.58569	0.373013	-6.93189	4.15243e-12	9.18697e-11
chr8.2818	1538.47	-2.12935	0.307263	-6.93005	4.20691e-12	9.29875e-11
chr8.3392	111.325	-6.42041	0.926502	-6.92974	4.21625e-12	9.31503e-11
chr17.156	1734.52	-2.46971	0.356438	-6.92886	4.2425e-12	9.36861e-11
chr20.3075	126.388	8.71063	1.25724	6.92836	4.2574e-12	9.3971e-11
chr1.980	824.887	2.1869	0.315691	6.92736	4.28771e-12	9.45955e-11
chr18.1209	1780.06	-3.03092	0.437648	-6.92546	4.34557e-12	9.5827e-11
chr22.3161	791.081	-3.15137	0.455336	-6.92097	4.48556e-12	9.87749e-11
chr19.1939	90.7795	-2.57893	0.372654	-6.92044	4.50243e-12	9.90998e-11
chr2.1976	1367.5	-2.53117	0.365765	-6.92023	4.50922e-12	9.92027e-11
chr2.169	1657.78	4.33278	0.626175	6.91945	4.53414e-12	9.97043e-11
chr22.2649	40.8058	-4.39741	0.635528	-6.91929	4.53913e-12	9.97675e-11
chr13.249	1253.7	-3.89509	0.563035	-6.91803	4.57978e-12	1.00567e-10
chr17.1060	92.6395	-3.96488	0.573147	-6.91773	4.58948e-12	1.00733e-10
chr18.1619	276.299	-2.74913	0.397469	-6.91659	4.62628e-12	1.01493e-10
chr24.852	4098.06	-3.11162	0.449967	-6.91522	4.67136e-12	1.02434e-10
chr16.1006	110.524	3.66187	0.529717	6.91288	4.74923e-12	1.04093e-10
chr5.1614	632.952	8.71604	1.26092	6.91242	4.76447e-12	1.04378e-10
chr1.86	3603.67	-4.06028	0.587445	-6.91176	4.78662e-12	1.04815e-10
chr19.134	9346.21	2.25554	0.326352	6.91137	4.80001e-12	1.05059e-10
chr22.3717	148.132	2.4389	0.352982	6.90942	4.86655e-12	1.06416e-10
chr19.3217	786.452	-4.82594	0.698576	-6.90825	4.9068e-12	1.07246e-10
chr15.838	2424.7	10.0146	1.44972	6.90795	4.91695e-12	1.07418e-10
chr9.2419	540.141	-6.1286	0.887252	-6.90739	4.93661e-12	1.07797e-10
chr3.4233	411.389	-2.74977	0.398127	-6.90677	4.95816e-12	1.08218e-10
chr19.3319	737.531	2.86213	0.414416	6.90642	4.97021e-12	1.0843e-10
chr7.1253	1134.17	-2.59755	0.37613	-6.90599	4.98555e-12	1.08715e-10
chr16.199	38.1562	-5.65161	0.818424	-6.90548	5.00349e-12	1.09055e-10
chr24.2280	6480.28	4.68075	0.677945	6.90431	5.04468e-12	1.09851e-10
chr12.1433	640.844	-2.54079	0.368261	-6.89944	5.22091e-12	1.13583e-10
chr19.435	2693.27	3.3862	0.490816	6.89913	5.23235e-12	1.13727e-10
chr2.164	316.607	-2.36864	0.343433	-6.89694	5.31337e-12	1.15242e-10
chr15.1041	1459.59	-2.02761	0.293995	-6.89676	5.32032e-12	1.15319e-10
chr2.1436	18462.6	2.45584	0.356128	6.89595	5.35052e-12	1.1592e-10
chr15.2521	6597.81	4.55187	0.660161	6.89509	5.38318e-12	1.1652e-10
chr15.805	1097.67	8.98146	1.30294	6.89325	5.45303e-12	1.17923e-10
chr2.2396	46.5524	-3.23879	0.469977	-6.89139	5.52502e-12	1.19315e-10
chr8.499	164.69	-2.89579	0.420571	-6.88538	5.76316e-12	1.24286e-10
chr4.1955	1070.16	3.85106	0.559316	6.8853	5.76663e-12	1.24304e-10
chr6.678	1056.79	-2.00116	0.290664	-6.88477	5.7883e-12	1.24714e-10
chr4.187	1074.87	2.0197	0.293393	6.88392	5.82265e-12	1.25397e-10
chr24.1205	74.2603	-6.88891	1.00087	-6.88294	5.863e-12	1.26208e-10
chr4.644	1182.92	2.51355	0.365201	6.88265	5.87489e-12	1.26301e-10
chr22.4392	1373.81	2.31311	0.336078	6.88265	5.87498e-12	1.26301e-10
chr22.4431	246.004	-2.64532	0.384347	-6.88264	5.87538e-12	1.26301e-10
chr13.2249	1697.47	-4.71806	0.685622	-6.88143	5.92543e-12	1.27318e-10
chr2.2530	49.0293	-4.54275	0.660177	-6.8811	5.93908e-12	1.27553e-10
chr4.1003	783.899	-2.91247	0.423323	-6.88001	5.98494e-12	1.28479e-10
chr16.3230	10755.1	-2.38614	0.346857	-6.87932	6.01399e-12	1.29044e-10
chr12.2192	9296.76	4.18815	0.608952	6.87762	6.0859e-12	1.30527e-10
chr6.4111	876.734	4.59271	0.667847	6.87689	6.11743e-12	1.31144e-10
chr6.3088	1520.18	-2.77593	0.403718	-6.87592	6.15921e-12	1.31979e-10
chr17.1870	504.085	-2.49319	0.362647	-6.87497	6.20013e-12	1.32735e-10
chr8.374	4397.47	2.32305	0.337907	6.87482	6.20686e-12	1.32818e-10
chr13.902	1340.86	-11.2127	1.63104	-6.87456	6.21836e-12	1.33004e-10
chr8.218	1130.91	4.54879	0.66192	6.87212	6.32545e-12	1.35171e-10
chr4.1933	1059.6	-2.1407	0.311623	-6.86951	6.44241e-12	1.37545e-10
chr4.708	3291.37	-4.5635	0.664395	-6.86865	6.48133e-12	1.38314e-10
chr24.2045	1130.7	2.07954	0.302808	6.86753	6.53246e-12	1.39341e-10
chr11.134	184.504	-2.96428	0.431724	-6.86614	6.59618e-12	1.40637e-10
chr21.546	181.742	-5.13053	0.747229	-6.86607	6.59938e-12	1.40641e-10
chr6.976	456.492	2.02012	0.294229	6.86579	6.61227e-12	1.40852e-10
chr3.292	45.9821	-4.82412	0.702655	-6.86556	6.62318e-12	1.4102e-10
chr24.2230	75.0287	-5.78017	0.841945	-6.86525	6.63726e-12	1.41256e-10
chr19.1660	1771.36	2.29353	0.334113	6.86453	6.67085e-12	1.41907e-10
chr4.642	9794.46	3.29072	0.479497	6.86287	6.74915e-12	1.43507e-10
chr14.598	130.514	-4.82725	0.703398	-6.86276	6.7542e-12	1.4355e-10
chr19.737	92.9784	-2.548	0.371462	-6.85939	6.91533e-12	1.46709e-10
chr6.3055	747.642	3.34306	0.487408	6.85886	6.94138e-12	1.47195e-10
chr19.2518	943.654	3.33734	0.486615	6.85828	6.96952e-12	1.47658e-10
chr5.1226	1115.9	-2.01242	0.293434	-6.85817	6.97475e-12	1.47702e-10
chr22.3886	2678.39	-6.50364	0.94844	-6.8572	7.02233e-12	1.48643e-10
chr16.2674	5137.06	3.2988	0.481153	6.85603	7.08004e-12	1.49797e-10
chr22.3163	1492.41	2.12748	0.310322	6.8557	7.09629e-12	1.50073e-10
chr11.2328	62.5708	5.22571	0.762314	6.85506	7.12806e-12	1.50677e-10
chr5.1564	70.1632	-3.78048	0.551508	-6.85481	7.14081e-12	1.50879e-10
chr5.540	4852.34	-2.82247	0.411796	-6.85405	7.1786e-12	1.51609e-10
chr8.328	3625.37	5.51199	0.804671	6.84999	7.38535e-12	1.55906e-10
chr12.613	616.957	-8.72052	1.27332	-6.84865	7.455e-12	1.57305e-10
chr8.115	226.697	-3.00328	0.438543	-6.84831	7.47285e-12	1.57611e-10
chr17.1567	36.7001	-4.6251	0.675406	-6.84789	7.49492e-12	1.57942e-10
chr13.1584	387.367	2.89506	0.422767	6.84788	7.49525e-12	1.57942e-10
chr10.1140	198.861	2.16144	0.315683	6.84686	7.54877e-12	1.58998e-10
chr22.3554	79.9143	-5.53607	0.808593	-6.84654	7.56563e-12	1.59282e-10
chr22.192	715.312	-3.69601	0.539885	-6.84593	7.59819e-12	1.59896e-10
chr3.2350	285.388	-3.91246	0.571529	-6.84559	7.61592e-12	1.60125e-10
chr4.2595	1132.47	-6.62979	0.968525	-6.84524	7.63458e-12	1.60446e-10
chr4.3173	56.1361	-3.91668	0.572199	-6.84497	7.64909e-12	1.60679e-10
chr11.268	81.4225	-2.65201	0.387451	-6.84477	7.66006e-12	1.60837e-10
chr19.1479	8579.18	4.33036	0.632666	6.84463	7.66763e-12	1.60924e-10
chr2.1063	4106.81	-2.31428	0.338186	-6.84321	7.74383e-12	1.62451e-10
chr15.2013	257.646	6.06093	0.885695	6.84314	7.74762e-12	1.62458e-10
chr15.2080	36500.7	2.36746	0.346012	6.84212	7.8029e-12	1.63544e-10
chr24.1924	1683.5	3.00071	0.438658	6.84067	7.88249e-12	1.65065e-10
chr1.1260	2428.98	-2.20666	0.32259	-6.84045	7.89452e-12	1.65243e-10
chr8.1914	1289.63	3.7275	0.545008	6.83935	7.95517e-12	1.66439e-10
chr17.1460	347.035	3.45769	0.50561	6.83864	7.99465e-12	1.6719e-10
chr16.1305	651.644	-4.18511	0.612028	-6.83809	8.02535e-12	1.67683e-10
chr7.3839	235.232	-2.36709	0.346196	-6.83743	8.06273e-12	1.68314e-10
chr7.2436	5616.07	3.53856	0.517575	6.83681	8.09771e-12	1.68969e-10
chr12.1317	68.7201	-4.2821	0.626677	-6.83303	8.31417e-12	1.73409e-10
chr10.336	640.004	-3.21816	0.470997	-6.83266	8.3356e-12	1.73779e-10
chr2.2289	1401.93	-5.08689	0.744556	-6.83211	8.36772e-12	1.74371e-10
chr11.1831	287.052	-2.67341	0.391331	-6.8316	8.39754e-12	1.74915e-10
chr22.1125	10699.5	4.374	0.640284	6.83134	8.41228e-12	1.75144e-10
chr3.2610	678.185	-2.19668	0.321799	-6.82627	8.71507e-12	1.81287e-10
chr15.837	2355.34	9.80484	1.43774	6.81963	9.12758e-12	1.89532e-10
chr7.1769	28.6695	-4.28329	0.628102	-6.81941	9.14129e-12	1.89733e-10
chr10.2335	10335.2	-3.58189	0.5254	-6.81746	9.26655e-12	1.92163e-10
chr3.1064	683.127	-2.74076	0.402051	-6.81695	9.29932e-12	1.92758e-10
chr6.4275	804.396	-2.92978	0.429797	-6.81665	9.31861e-12	1.93072e-10
chr22.3036	704.801	2.30496	0.338163	6.81613	9.35262e-12	1.93668e-10
chr8.3137	320.9	-3.26414	0.478888	-6.81608	9.35562e-12	1.93668e-10
chr19.2811	801.126	-2.76969	0.406367	-6.81573	9.37858e-12	1.93962e-10
chr22.4268	9770.96	-3.3528	0.491925	-6.81568	9.38214e-12	1.93962e-10
chr5.432	550.017	-4.42066	0.648934	-6.81219	9.61267e-12	1.98465e-10
chr8.1331	59.2432	-9.12043	1.33899	-6.81142	9.66416e-12	1.99265e-10
chr7.3312	349.984	-2.29729	0.337308	-6.81065	9.71556e-12	2.0011e-10
chr5.760	395.482	-3.22292	0.473219	-6.81062	9.71795e-12	2.0011e-10
chr18.507	7647.55	-2.52045	0.370112	-6.80996	9.76288e-12	2.00948e-10
chr10.659	320.678	-2.19744	0.322805	-6.80734	9.94176e-12	2.04361e-10
chr3.4143	1167.63	-2.18113	0.320456	-6.80634	1.00116e-11	2.05617e-10
chr10.2064	386.599	-2.38467	0.35047	-6.80421	1.01604e-11	2.08581e-10
chr14.1494	561.508	-3.2585	0.479143	-6.80069	1.04119e-11	2.13652e-10
chr7.3686	1528.62	-2.4649	0.362651	-6.7969	1.06897e-11	2.19256e-10
chr14.1468	1025.85	2.09867	0.308788	6.79649	1.07195e-11	2.19675e-10
chr24.1294	660.839	4.86778	0.716225	6.79643	1.07242e-11	2.19676e-10
chr12.1064	16265.9	3.69076	0.543325	6.79291	1.09893e-11	2.25007e-10
chr3.275	1066.87	-2.3493	0.345899	-6.79186	1.10694e-11	2.26548e-10
chr22.1707	136.303	4.82405	0.710297	6.79159	1.10906e-11	2.26885e-10
chr22.4069	3154.04	2.58152	0.380114	6.79142	1.11036e-11	2.2705e-10
chr7.1706	621.027	-2.136	0.314559	-6.79048	1.11762e-11	2.28436e-10
chr22.4148	114.654	-2.0791	0.306256	-6.78875	1.1311e-11	2.3109e-10
chr22.506	532.233	-2.43765	0.359088	-6.78843	1.13358e-11	2.31496e-10
chr5.2599	1400.87	-2.65594	0.391405	-6.78566	1.15559e-11	2.35889e-10
chr2.1451	1314.06	4.13166	0.609001	6.78432	1.16634e-11	2.37876e-10
chr22.368	294.673	-4.11953	0.607231	-6.78413	1.16791e-11	2.38093e-10
chr15.839	1697.8	8.93999	1.31811	6.78243	1.18171e-11	2.40697e-10
chr3.2477	1438.94	2.56264	0.377988	6.77969	1.2043e-11	2.45087e-10
chr3.3968	1913.09	6.11489	0.902019	6.77912	1.20911e-11	2.45958e-10
chr16.2252	3575.96	7.57274	1.11775	6.77495	1.24445e-11	2.52601e-10
chr7.2104	6734.12	5.40355	0.797712	6.77381	1.25437e-11	2.54395e-10
chr19.2400	4455.99	2.95805	0.436713	6.77343	1.25768e-11	2.54955e-10
chr17.1287	596.289	-2.87038	0.423777	-6.77333	1.25854e-11	2.5502e-10
chr2.453	71.5197	-5.082	0.750309	-6.77322	1.2595e-11	2.55103e-10
chr24.1585	4644.73	-3.34498	0.493981	-6.77148	1.27473e-11	2.57942e-10
chr22.2596	524.218	-2.42271	0.357784	-6.77142	1.27521e-11	2.57942e-10
chr5.2801	396.668	2.30837	0.340902	6.77137	1.27571e-11	2.57942e-10
chr6.2024	148.543	-10.3696	1.5314	-6.77127	1.27653e-11	2.57998e-10
chr18.150	4122.22	7.43835	1.09858	6.77089	1.2799e-11	2.58523e-10
chr2.739	18086.6	4.29188	0.633882	6.77078	1.28088e-11	2.58544e-10
chr16.910	524.169	-3.31074	0.489482	-6.76376	1.34459e-11	2.7117e-10
chr14.96	89.204	-3.13501	0.46351	-6.76363	1.34581e-11	2.71299e-10
chr6.406	32.1134	5.41809	0.801146	6.76292	1.35241e-11	2.72397e-10
chr24.1883	1617.25	4.49606	0.664881	6.7622	1.3591e-11	2.73625e-10
chr6.3237	1009.48	2.24164	0.3315	6.7621	1.36005e-11	2.737e-10
chr19.1876	52.7063	-4.61122	0.681946	-6.76185	1.36239e-11	2.74054e-10
chr8.505	875.963	3.66895	0.542881	6.7583	1.39623e-11	2.80501e-10
chr23.1633	2248.52	2.06466	0.30554	6.75741	1.40476e-11	2.82094e-10
chr17.50	3932.09	4.51029	0.667579	6.75619	1.41665e-11	2.84237e-10
chr17.2566	530.049	-3.64905	0.54032	-6.7535	1.44319e-11	2.89315e-10
chr9.1222	83.4735	2.79576	0.414046	6.75229	1.45533e-11	2.91625e-10
chr3.2507	50.635	5.28682	0.7831	6.75113	1.46693e-11	2.93824e-10
chr6.1047	966.876	-3.68268	0.545634	-6.74936	1.48502e-11	2.97066e-10
chr6.3508	458.674	4.93363	0.731811	6.74168	1.56566e-11	3.128e-10
chr20.613	3933.25	2.72572	0.40452	6.73815	1.60419e-11	3.19953e-10
chr9.2348	2198.35	-6.26594	0.930133	-6.73661	1.62127e-11	3.23221e-10
chr24.771	306.514	-2.41831	0.359006	-6.73614	1.62653e-11	3.24132e-10
chr14.1728	233.747	4.67008	0.693577	6.73333	1.65826e-11	3.30175e-10
chr19.1064	1087.58	-3.08342	0.458032	-6.7319	1.67463e-11	3.33294e-10
chr2.38	541.213	-2.49723	0.371028	-6.73058	1.68993e-11	3.36133e-10
chr13.2095	113.521	-4.79791	0.712856	-6.73054	1.69033e-11	3.36133e-10
chr21.1417	152.642	-4.41311	0.655692	-6.73046	1.69124e-11	3.36143e-10
chr8.3252	2433.17	-7.95354	1.18173	-6.73041	1.69181e-11	3.36143e-10
chr22.2673	793.987	-3.74894	0.55746	-6.72504	1.75539e-11	3.48039e-10
chr19.847	709.744	2.23021	0.331685	6.72388	1.76952e-11	3.50694e-10
chr13.541	4522.51	3.06448	0.455868	6.72229	1.7889e-11	3.54235e-10
chr17.1669	1475.16	2.28313	0.339719	6.72065	1.80915e-11	3.57944e-10
chr11.622	57.319	-4.0807	0.607224	-6.72025	1.81411e-11	3.58773e-10
[truncated: 6,522 more rows]

## Sheet: Table S6
Table S6. Differentially expressed genes between T2 and T3 stages with KEGG and GO annotations.
ID	baseMean	log2FoldChange	lfcSE	stat	pvalue	padj
chr8.419	125.795	-46.9771	2.70639	-17.3578	1.72051e-67	7.92087e-63
chr22.52	156.444	-42.8831	2.53707	-16.9027	4.3008e-64	9.9e-60
chr6.1082	11.0914	44.2864	2.72486	16.2527	2.13749e-59	3.28019e-55
chr10.2410	54.9953	-40.9471	2.65299	-15.4343	9.61997e-54	1.10721e-49
chr7.3905	476.58	-44.15	2.91335	-15.1544	7.08863e-52	6.52693e-48
chr21.669	19.7792	37.7766	2.57685	14.66	1.16295e-48	8.92329e-45
chr22.1144	420.68	-3.95805	0.271811	-14.5618	4.91699e-48	3.23384e-44
chr13.2260	487.769	-2.82371	0.215516	-13.1021	3.20294e-39	1.84321e-35
chr20.3017	975.436	-3.26237	0.267093	-12.2144	2.60415e-34	1.33211e-30
chr6.3937	4552.95	-4.2969	0.364697	-11.7821	4.82633e-32	2.1596e-28
chr11.1558	44.9822	-19.7657	1.67841	-11.7765	5.15999e-32	2.1596e-28
chr15.1832	1435.38	-29.2117	2.50131	-11.6786	1.64019e-31	6.29257e-28
chr20.72	318.452	-2.70665	0.248052	-10.9116	1.01421e-27	3.26276e-24
chr10.2538	2222.3	-7.15934	0.656377	-10.9074	1.06307e-27	3.26276e-24
chr16.1318	284.996	-2.23907	0.205797	-10.88	1.43573e-27	4.13112e-24
chr22.996	107.63	-3.67769	0.341561	-10.7673	4.91115e-27	1.33e-23
chr2.1863	3322.62	-7.44476	0.699899	-10.6369	2.00683e-26	4.93047e-23
chr9.118	441.022	-3.06001	0.287713	-10.6356	2.03482e-26	4.93047e-23
chr24.165	90.4556	-2.78198	0.263376	-10.5628	4.4339e-26	1.02064e-22
chr8.379	397.368	-20.7087	1.9631	-10.549	5.13606e-26	1.08326e-22
chr19.2887	3175.36	-3.45964	0.329823	-10.4894	9.66611e-26	1.93482e-22
chr7.1962	40.6768	-34.2143	3.30566	-10.3502	4.17503e-25	8.00876e-22
chr6.3858	1787.02	-3.75247	0.368542	-10.1819	2.3873e-24	4.39626e-21
chr10.1734	1623.14	-2.86783	0.282327	-10.1578	3.05805e-24	5.41487e-21
chr3.3563	679.693	-3.88362	0.38409	-10.1112	4.92731e-24	8.10156e-21
chr9.1114	8.25867	43.347	4.3254	10.0215	1.22611e-23	1.94648e-20
chr3.319	1239.15	-6.09597	0.611696	-9.96568	2.15385e-23	3.3053e-20
chr14.304	285.879	-3.0952	0.313947	-9.85897	6.26903e-23	8.74586e-20
chr23.1491	46.4074	-35.4656	3.60481	-9.83842	7.69074e-23	1.04137e-19
chr3.4416	10.5783	-40.4149	4.17471	-9.68088	3.63563e-22	4.78221e-19
chr4.506	1202.05	-4.37126	0.451769	-9.67587	3.81838e-22	4.82689e-19
chr19.1675	712.257	2.21297	0.228749	9.67425	3.87929e-22	4.82689e-19
chr13.2158	123.485	-3.3433	0.346322	-9.65373	4.74007e-22	5.74272e-19
chr17.1158	6120.23	2.37112	0.246022	9.63785	5.53351e-22	6.5321e-19
chr8.1531	2485.93	-4.36797	0.454522	-9.61003	7.25254e-22	8.34731e-19
chr4.2525	162.494	-9.51042	0.997357	-9.53563	1.48982e-21	1.67289e-18
chr7.3016	3695.81	3.4305	0.360749	9.50938	1.91796e-21	2.08105e-18
chr17.2624	28821.7	-5.99833	0.630873	-9.508	1.94372e-21	2.08105e-18
chr19.3498	392.077	2.43525	0.25664	9.48896	2.33351e-21	2.4416e-18
chr15.897	138.278	-4.23889	0.447695	-9.46827	2.84513e-21	2.91076e-18
chr11.1793	625.347	-3.44142	0.364159	-9.45031	3.37813e-21	3.38092e-18
chr3.1726	2344.21	-3.23257	0.343812	-9.40214	5.34632e-21	5.12778e-18
chr21.384	1001.87	-6.66491	0.710372	-9.38228	6.45602e-21	6.03777e-18
chr2.1538	24.5564	-29.9392	3.1916	-9.38064	6.55737e-21	6.03777e-18
chr3.3632	2860.79	2.38773	0.254949	9.36555	7.56584e-21	6.82973e-18
chr7.3859	13074.2	-6.04802	0.646999	-9.3478	8.94858e-21	7.86426e-18
chr16.1331	9565.04	-3.34974	0.358392	-9.34657	9.05351e-21	7.86426e-18
chr18.1439	1464.99	-6.45231	0.692413	-9.31859	1.17895e-20	9.91299e-18
chr17.1549	1205.23	-3.02052	0.324155	-9.31811	1.18427e-20	9.91299e-18
chr16.2746	314.676	-7.00421	0.755421	-9.27193	1.82808e-20	1.48782e-17
chr6.2908	1106.43	-3.04093	0.328	-9.27112	1.84208e-20	1.48782e-17
chr22.3381	1025.64	-3.12972	0.339938	-9.20676	3.36114e-20	2.62271e-17
chr9.1132	649.022	-5.3531	0.581671	-9.20298	3.48158e-20	2.67141e-17
chr15.1054	67.671	-4.44931	0.483597	-9.20044	3.56474e-20	2.69038e-17
chr6.202	421.358	3.70997	0.4036	9.1922	3.84892e-20	2.85801e-17
chr10.3000	2882.75	-3.23452	0.352346	-9.17995	4.313e-20	3.15178e-17
chr20.2701	576.949	-2.40447	0.262109	-9.17357	4.57604e-20	3.29175e-17
chr2.2470	2243.31	-2.61195	0.284817	-9.17065	4.7017e-20	3.3301e-17
chr19.1480	551.248	-3.26153	0.35616	-9.15747	5.31273e-20	3.70587e-17
chr23.1959	2383.63	4.11239	0.449297	9.15294	5.54023e-20	3.80688e-17
chr20.2817	366.143	-4.26512	0.468183	-9.10994	8.24252e-20	5.58043e-17
chr22.3335	70.7521	-4.63913	0.510756	-9.08286	1.05754e-19	7.05611e-17
chr22.2229	94.5979	4.07715	0.449672	9.06694	1.22407e-19	8.05054e-17
chr24.415	787.006	-2.86242	0.316761	-9.03654	1.61702e-19	1.04851e-16
chr13.803	3869.93	-2.45303	0.272528	-9.00104	2.2358e-19	1.42961e-16
chr17.2102	1214.54	7.00067	0.778038	8.99786	2.30169e-19	1.45158e-16
chr18.2905	3576.08	-4.56202	0.50744	-8.99027	2.46634e-19	1.5344e-16
chr1.3097	15.285	-28.9173	3.21759	-8.98727	2.53446e-19	1.55575e-16
chr3.215	485.36	-4.46935	0.49914	-8.95411	3.42477e-19	2.0746e-16
chr6.2713	174.901	-33.4288	3.73607	-8.94758	3.63367e-19	2.17256e-16
chr19.1545	6155.9	-6.20854	0.694333	-8.94174	3.83106e-19	2.26121e-16
chr3.4042	429.243	-2.02502	0.227285	-8.9096	5.12157e-19	2.98464e-16
chr11.2047	205.174	-3.03864	0.342311	-8.87684	6.87861e-19	3.95847e-16
chr23.1930	289.033	-2.34304	0.264204	-8.86831	7.42643e-19	4.22097e-16
chr9.515	340.738	-3.98799	0.450291	-8.85648	8.25809e-19	4.63641e-16
chr9.1315	1444.27	-6.38768	0.72178	-8.84991	8.75911e-19	4.85846e-16
chr18.1731	958.801	2.74605	0.310652	8.83964	9.60312e-19	5.21942e-16
chr22.3190	106.827	-3.50215	0.396204	-8.83925	9.63663e-19	5.21942e-16
chr2.2276	74.4476	-24.9093	2.82667	-8.81224	1.22666e-18	6.49112e-16
chr16.2948	1335.68	2.62837	0.298512	8.8049	1.30973e-18	6.85197e-16
chr8.1226	516.765	-2.43373	0.276505	-8.80177	1.34678e-18	6.96661e-16
chr3.4053	935.607	4.31872	0.490753	8.8002	1.36573e-18	6.98128e-16
chr4.612	4495.13	-8.00488	0.909745	-8.79904	1.37994e-18	6.98128e-16
chr19.2486	1957.7	4.88634	0.557704	8.76152	1.92627e-18	9.59051e-16
chr4.1934	638.243	-4.19621	0.479024	-8.75992	1.95392e-18	9.59051e-16
chr5.900	1239.6	2.82828	0.322875	8.75967	1.95818e-18	9.59051e-16
chr17.287	458.771	-2.86969	0.327683	-8.7575	1.9962e-18	9.67382e-16
chr7.3529	7186.81	-4.57866	0.523387	-8.74815	2.1688e-18	1.04008e-15
chr24.1924	1683.5	3.83373	0.438506	8.7427	2.27606e-18	1.08026e-15
chr24.1201	106.477	-3.34255	0.38242	-8.74052	2.32033e-18	1.09004e-15
chr17.1673	64.3837	-4.28892	0.490917	-8.73655	2.40335e-18	1.11763e-15
chr12.2823	74.4348	-3.47415	0.39842	-8.71984	2.78597e-18	1.28261e-15
chr17.2111	446.847	-2.34618	0.269644	-8.701	3.2896e-18	1.49947e-15
chr17.2055	3089.26	-2.30803	0.265347	-8.69815	3.37335e-18	1.52257e-15
chr20.2064	15463.7	-3.52309	0.407638	-8.6427	5.49017e-18	2.45395e-15
chr13.134	440.091	-2.96749	0.344343	-8.61781	6.82454e-18	3.02104e-15
chr8.1330	61.23	-5.07917	0.590974	-8.59458	8.35711e-18	3.66423e-15
chr6.3703	952.36	6.43962	0.753031	8.55159	1.21405e-17	5.27288e-15
chr8.3489	308.249	-2.63056	0.308048	-8.53946	1.34854e-17	5.76e-15
chr5.243	7242.66	-3.16109	0.370185	-8.53923	1.35123e-17	5.76e-15
chr10.759	181.093	-3.55817	0.417055	-8.53167	1.44256e-17	6.09291e-15
chr13.2113	486.853	-3.69824	0.433652	-8.52813	1.48734e-17	6.22491e-15
chr24.676	1366	-3.21208	0.377848	-8.50097	1.88016e-17	7.79809e-15
chr3.1597	3383.74	-3.50583	0.412652	-8.49585	1.96483e-17	8.07651e-15
chr11.2872	3527.27	-2.64878	0.313092	-8.46008	2.67187e-17	1.08856e-14
chr22.3208	333.079	-7.76578	0.919131	-8.44904	2.93699e-17	1.18608e-14
chr1.1485	551.614	-2.88338	0.341442	-8.44472	3.04786e-17	1.22015e-14
chr12.690	15.2097	-28.3835	3.38062	-8.39592	4.62246e-17	1.83411e-14
chr17.181	2201.21	-6.25812	0.745464	-8.39494	4.66118e-17	1.83411e-14
chr8.1535	1052.42	-4.09123	0.488686	-8.37192	5.66881e-17	2.2117e-14
chr16.2021	71.5695	-2.81664	0.337784	-8.33859	7.51831e-17	2.8844e-14
chr22.3835	891.248	-2.47829	0.297411	-8.33289	7.88924e-17	2.99103e-14
chr17.892	419.573	3.68185	0.441875	8.33234	7.92618e-17	2.99103e-14
chr9.1768	189.8	-3.40119	0.408443	-8.32722	8.27651e-17	3.09784e-14
chr9.2449	4978.1	2.93414	0.352443	8.32515	8.42198e-17	3.12686e-14
chr23.1845	2648.47	-13.6256	1.63877	-8.31452	9.21275e-17	3.36616e-14
chr17.2888	346.885	-3.72355	0.447936	-8.31267	9.35717e-17	3.39201e-14
chr13.2390	362.198	8.49255	1.02497	8.28562	1.17498e-16	4.16104e-14
chr12.1847	428.601	-8.81244	1.06688	-8.25998	1.45695e-16	5.12022e-14
chr16.1029	339.977	4.52535	0.548038	8.25737	1.48915e-16	5.19374e-14
chr22.2289	331.917	-5.81802	0.709648	-8.19846	2.43484e-16	8.35231e-14
chr7.2796	362.168	-3.41427	0.416455	-8.1984	2.43602e-16	8.35231e-14
chr18.2074	74.4309	-4.32005	0.52698	-8.19775	2.4492e-16	8.35231e-14
chr13.2016	195.159	-3.15694	0.385524	-8.18869	2.64093e-16	8.93992e-14
chr22.4227	68.1613	-3.76486	0.460226	-8.18046	2.82754e-16	9.50177e-14
chr17.276	1006.21	-6.65728	0.817985	-8.13863	3.99764e-16	1.33365e-13
chr13.1126	80.9541	-3.69558	0.454307	-8.13455	4.13478e-16	1.36948e-13
chr19.3872	110.866	-3.51437	0.433257	-8.11152	4.99894e-16	1.63221e-13
chr12.1644	96.5717	-2.53657	0.312855	-8.1078	5.15433e-16	1.67109e-13
chr12.248	1450.32	-2.28453	0.281884	-8.1045	5.29622e-16	1.70509e-13
chr7.2415	179.537	-2.7801	0.344991	-8.05845	7.72691e-16	2.47036e-13
chr17.2243	541.635	-5.88237	0.73286	-8.02659	1.00219e-15	3.18198e-13
chr6.3869	57.0359	-5.80392	0.723369	-8.02345	1.02815e-15	3.2277e-13
chr24.175	540.934	-8.76912	1.09298	-8.02316	1.03061e-15	3.2277e-13
chr15.183	2277.28	-4.82674	0.601929	-8.01879	1.06794e-15	3.32201e-13
chr5.115	295.229	-2.76075	0.344453	-8.01488	1.10242e-15	3.38735e-13
chr3.1705	88.9067	-3.06591	0.382534	-8.01474	1.10366e-15	3.38735e-13
chr8.3252	2433.17	-9.54192	1.19116	-8.01059	1.14162e-15	3.47807e-13
chr24.1195	1382.68	-2.68093	0.334703	-8.00987	1.14833e-15	3.47807e-13
chr7.683	117.23	-2.75014	0.343421	-8.00808	1.16514e-15	3.50593e-13
chr18.2673	4072.03	-3.18004	0.397494	-8.00023	1.24186e-15	3.69372e-13
chr7.3947	414.515	-2.57734	0.322166	-8.00006	1.2436e-15	3.69372e-13
chr8.687	1317.93	2.61285	0.32819	7.96141	1.70094e-15	5.01975e-13
chr23.15	4240.43	-2.20973	0.278052	-7.94721	1.90762e-15	5.59381e-13
chr3.4169	101.392	-3.81326	0.480376	-7.93807	2.05354e-15	5.94596e-13
chr19.1611	4909.81	2.50957	0.316946	7.91798	2.41409e-15	6.94625e-13
chr17.3507	947.647	-2.87247	0.363085	-7.91129	2.54739e-15	7.28427e-13
chr4.77	154.079	10.8015	1.3661	7.90683	2.64035e-15	7.45744e-13
chr2.1327	2269.72	2.35487	0.298016	7.90181	2.74872e-15	7.7162e-13
chr10.2048	258.921	-2.19669	0.278042	-7.90056	2.77648e-15	7.74688e-13
chr4.1738	4877.94	-12.5599	1.59035	-7.89757	2.84384e-15	7.88704e-13
chr20.1191	86.8333	-2.50212	0.317053	-7.89179	2.97874e-15	8.21169e-13
chr8.2145	100.583	-2.87063	0.364048	-7.88531	3.13764e-15	8.59825e-13
chr19.736	81.9315	-4.33481	0.551305	-7.86281	3.75614e-15	1.02323e-12
chr4.2234	315.605	-3.95354	0.502868	-7.86199	3.78086e-15	1.0239e-12
chr12.1641	8753.86	-2.83768	0.361473	-7.85031	4.14998e-15	1.11729e-12
chr4.1368	118.29	-3.74368	0.47709	-7.8469	4.26435e-15	1.14141e-12
chr23.772	209.624	2.40985	0.307755	7.83041	4.86291e-15	1.2941e-12
chr19.3111	293.477	7.48661	0.959296	7.80427	5.98449e-15	1.56542e-12
chr1.3022	8762.57	6.15565	0.789169	7.80016	6.18275e-15	1.60814e-12
chr9.609	175.547	-2.34021	0.300236	-7.79458	6.46252e-15	1.67147e-12
chr6.1670	204.549	-4.79245	0.616554	-7.77296	7.66718e-15	1.97196e-12
chr8.3977	329.976	4.95786	0.638054	7.77028	7.83109e-15	2.00293e-12
chr6.209	35.2123	-3.62407	0.467267	-7.75589	8.77279e-15	2.21913e-12
chr12.686	11.6002	-26.3706	3.40226	-7.7509	9.12404e-15	2.29537e-12
chr19.2119	4402.7	-3.69177	0.476378	-7.74966	9.21402e-15	2.30541e-12
chr7.2333	7248.47	-2.3715	0.306267	-7.74325	9.6907e-15	2.41157e-12
chr2.2557	511.801	6.63153	0.857221	7.73608	1.02531e-14	2.5378e-12
chr17.2482	537.144	3.1766	0.41117	7.72575	1.11192e-14	2.73747e-12
chr17.3337	411.078	2.95147	0.38257	7.71483	1.21144e-14	2.95091e-12
chr3.3192	69.6182	-4.64367	0.602596	-7.70611	1.29715e-14	3.1266e-12
chr22.1996	184.43	2.80237	0.363696	7.70525	1.30584e-14	3.13115e-12
chr15.1858	4504.96	-2.12751	0.276476	-7.69509	1.41399e-14	3.35552e-12
chr9.2419	540.141	-6.91697	0.90011	-7.68458	1.53496e-14	3.62392e-12
chr24.1956	369.657	-2.52923	0.329478	-7.67648	1.63524e-14	3.84097e-12
chr6.3885	478.311	-2.6003	0.338865	-7.67356	1.67287e-14	3.90943e-12
chr18.1210	1011.61	-3.7132	0.484368	-7.66608	1.77336e-14	4.06399e-12
chr2.2378	2893.61	-2.91818	0.380665	-7.66601	1.77432e-14	4.06399e-12
chr12.1615	3563.86	-5.84843	0.76314	-7.66364	1.80736e-14	4.11916e-12
chr6.2819	934.536	2.0522	0.267858	7.66154	1.83723e-14	4.16662e-12
chr22.3871	448.624	-3.36805	0.440022	-7.65428	1.94402e-14	4.38721e-12
chr19.294	2210.44	-2.39886	0.313658	-7.64802	2.04101e-14	4.5836e-12
chr5.2249	138	-2.341	0.306205	-7.64521	2.08605e-14	4.66202e-12
chr4.2784	1283.72	-2.22118	0.290851	-7.63683	2.22633e-14	4.9406e-12
chr8.3122	1015.77	-2.20491	0.288734	-7.63649	2.23216e-14	4.9406e-12
chr20.1953	63.3146	-3.93616	0.515725	-7.63229	2.30626e-14	5.08018e-12
chr1.864	1784.17	2.01091	0.263601	7.62861	2.373e-14	5.15196e-12
chr22.3306	511.316	2.74829	0.360276	7.6283	2.37868e-14	5.15196e-12
chr7.2355	3122.15	-10.8028	1.41618	-7.62817	2.38112e-14	5.15196e-12
chr20.1951	1418.93	-2.65704	0.348582	-7.62242	2.48969e-14	5.35609e-12
chr13.2411	7250.35	2.36826	0.310816	7.61948	2.54697e-14	5.45384e-12
chr18.2768	174.007	2.83192	0.372015	7.61237	2.69119e-14	5.73597e-12
chr11.1820	396.983	-3.89244	0.51184	-7.60479	2.85357e-14	6.02803e-12
chr17.3571	87.575	-2.89496	0.380678	-7.60476	2.8544e-14	6.02803e-12
chr23.1246	708.662	-2.5156	0.332338	-7.56939	3.74982e-14	7.81151e-12
chr18.221	5841.4	3.54776	0.469088	7.5631	3.93582e-14	8.16204e-12
chr22.4226	76.6782	-4.46302	0.590796	-7.55425	4.21269e-14	8.67447e-12
chr23.674	9763.6	5.6149	0.743301	7.55401	4.2206e-14	8.67447e-12
chr11.1413	70.1885	-3.47867	0.460694	-7.55093	4.32155e-14	8.84247e-12
chr8.2742	2784.17	-19.5017	2.58369	-7.54799	4.42023e-14	9.00435e-12
chr14.626	511.131	4.99059	0.66152	7.54411	4.55369e-14	9.23537e-12
chr1.944	264.741	4.00997	0.533964	7.50982	5.921e-14	1.18518e-11
chr19.670	34.1171	-21.0148	2.80595	-7.48937	6.92042e-14	1.37329e-11
chr17.1373	2509.28	-3.31864	0.44335	-7.48538	7.13414e-14	1.39762e-11
chr6.4167	62.3325	-3.23308	0.433137	-7.46435	8.37116e-14	1.63301e-11
chr22.3750	65.2851	-2.86218	0.38358	-7.46174	8.5389e-14	1.65296e-11
chr17.3078	55.585	-3.42082	0.458454	-7.46164	8.54519e-14	1.65296e-11
chr6.377	146.894	-5.41983	0.727447	-7.45048	9.29994e-14	1.78971e-11
chr3.4380	33.7435	-2.76698	0.371404	-7.45006	9.3299e-14	1.78971e-11
chr14.977	211.087	-3.55724	0.47885	-7.42872	1.09657e-13	2.0861e-11
chr8.2112	564.209	-4.33736	0.584069	-7.42611	1.11834e-13	2.11009e-11
chr16.1353	4116.1	-4.92176	0.66297	-7.42381	1.13798e-13	2.13839e-11
chr6.2187	775.237	-3.68103	0.49714	-7.40442	1.31729e-13	2.46525e-11
chr9.54	165.308	-6.45001	0.871191	-7.40366	1.32478e-13	2.46924e-11
chr20.3075	126.388	9.29143	1.25584	7.39859	1.37635e-13	2.55502e-11
chr8.2695	56.1165	-17.9426	2.43184	-7.37818	1.6047e-13	2.95508e-11
chr17.2130	1873.22	4.982	0.675405	7.37632	1.62729e-13	2.97291e-11
chr8.3522	625.876	-6.88892	0.934585	-7.3711	1.69222e-13	3.07931e-11
chr3.261	2151.23	4.32712	0.587638	7.36359	1.79027e-13	3.2449e-11
chr6.3320	2647.79	5.07611	0.68949	7.36211	1.8102e-13	3.26815e-11
chr8.2686	4243.16	2.6392	0.358635	7.35902	1.85263e-13	3.3317e-11
chr24.654	138.69	-2.68038	0.364271	-7.3582	1.8641e-13	3.33927e-11
chr17.1982	121.118	-2.69191	0.366722	-7.34047	2.12848e-13	3.78344e-11
chr11.322	667.737	-2.71179	0.369574	-7.33762	2.17429e-13	3.85e-11
chr8.3067	2020.55	-2.2488	0.306847	-7.32874	2.32322e-13	4.09795e-11
chr13.1090	221.756	-3.46487	0.472831	-7.32794	2.3372e-13	4.10688e-11
chr22.2770	529.398	-3.47783	0.47496	-7.32235	2.43661e-13	4.26527e-11
chr13.208	6395.62	2.14047	0.292375	7.32097	2.4618e-13	4.29305e-11
chr15.2456	237.926	-4.126	0.563808	-7.3181	2.51502e-13	4.3693e-11
chr18.1896	466.742	4.70688	0.643556	7.31386	2.59571e-13	4.49254e-11
chr15.1576	69.3367	6.66307	0.911168	7.31267	2.61886e-13	4.51561e-11
chr17.16	68.5912	-4.64534	0.635799	-7.3063	2.74606e-13	4.71729e-11
chr15.1195	7774.92	-5.64707	0.773274	-7.30281	2.81814e-13	4.8231e-11
chr7.1467	220.578	-3.29054	0.450815	-7.29908	2.8974e-13	4.94039e-11
chr17.2418	16.0742	-21.5585	2.95449	-7.29686	2.94568e-13	5.00417e-11
chr22.1562	497.147	-2.80133	0.384731	-7.28128	3.30665e-13	5.59676e-11
chr13.2693	120.287	-3.60099	0.49594	-7.26093	3.84425e-13	6.48284e-11
chr8.505	875.963	3.93888	0.542786	7.25679	3.96371e-13	6.65991e-11
chr18.1963	112.867	-3.86686	0.533138	-7.25301	4.07612e-13	6.82386e-11
chr1.625	45.3347	-3.48792	0.481018	-7.25113	4.13323e-13	6.8944e-11
chr2.1411	753.696	4.47721	0.618196	7.24239	4.40854e-13	7.32709e-11
chr5.2844	3757.8	-2.70446	0.373569	-7.23952	4.50263e-13	7.45655e-11
chr16.1154	780.692	-2.02349	0.279831	-7.23113	4.78995e-13	7.8757e-11
chr18.2827	663.312	-2.70049	0.373628	-7.22776	4.91042e-13	8.04505e-11
chr14.1018	96.7552	-2.93587	0.406278	-7.22626	4.96466e-13	8.10507e-11
chr10.1221	5501.1	3.43876	0.476486	7.21692	5.31774e-13	8.65082e-11
chr8.59	98.9944	-3.81132	0.528525	-7.21124	5.54437e-13	8.98773e-11
chr8.3011	832.355	3.19899	0.443734	7.20925	5.62606e-13	9.08816e-11
chr7.3206	1330.39	2.7139	0.376519	7.20787	5.68337e-13	9.14864e-11
chr23.598	152.755	-2.49055	0.345775	-7.2028	5.89899e-13	9.46264e-11
chr5.33	113.858	6.13691	0.8522	7.20125	5.96624e-13	9.53728e-11
chr6.3636	63.3813	-4.10323	0.570234	-7.1957	6.21396e-13	9.8989e-11
chr3.1675	3263.28	-8.60055	1.1958	-7.19227	6.37229e-13	1.01161e-10
chr4.3257	937.836	-4.31839	0.600759	-7.18821	6.56439e-13	1.03853e-10
chr21.143	132.545	-3.94453	0.549289	-7.18116	6.91217e-13	1.0898e-10
chr20.2383	118.454	-3.70964	0.516626	-7.18051	6.9451e-13	1.09126e-10
chr6.2973	62.8576	-3.21626	0.448797	-7.1664	7.69933e-13	1.20565e-10
chr19.2759	222.793	-2.17787	0.304041	-7.16308	7.88855e-13	1.2311e-10
chr17.1018	179.281	15.8009	2.2125	7.14164	9.22211e-13	1.43435e-10
chr7.3177	36665.4	-4.83024	0.67645	-7.14057	9.29463e-13	1.43647e-10
chr3.3157	71.2112	-2.38441	0.333926	-7.14052	9.29817e-13	1.43647e-10
chr7.2522	364.405	-2.37154	0.332387	-7.13487	9.68797e-13	1.49169e-10
chr10.395	54.883	7.7275	1.0842	7.1274	1.02283e-12	1.56963e-10
chr19.1322	174.182	-3.35599	0.471122	-7.12341	1.05288e-12	1.61039e-10
chr16.185	107.808	-4.72283	0.66318	-7.12148	1.06771e-12	1.62766e-10
chr4.2040	262.294	-11.5007	1.61834	-7.10648	1.19044e-12	1.80876e-10
chr11.1990	358.737	4.3399	0.611327	7.09915	1.25525e-12	1.89613e-10
chr12.1780	1183.6	2.17467	0.306333	7.09905	1.25618e-12	1.89613e-10
chr21.692	44.9105	-3.11833	0.439981	-7.08741	1.36645e-12	2.04915e-10
chr11.480	314.9	-3.20466	0.452431	-7.0832	1.40861e-12	2.10551e-10
chr3.1256	758.045	-9.25471	1.30803	-7.07529	1.49134e-12	2.22195e-10
chr2.1312	1788.78	-2.5342	0.358292	-7.07301	1.51604e-12	2.25147e-10
chr22.2522	2029.02	-4.5392	0.642199	-7.06821	1.56941e-12	2.32323e-10
chr13.2405	470.296	-2.32598	0.329594	-7.05711	1.69998e-12	2.50044e-10
chr2.150	116.82	5.36596	0.760744	7.05357	1.74388e-12	2.55685e-10
chr3.3767	68.5802	-2.87935	0.408391	-7.05048	1.78305e-12	2.60597e-10
chr5.1821	54.3487	18.0113	2.55491	7.04969	1.79312e-12	2.61239e-10
chr11.1719	138.85	-3.02623	0.429317	-7.04894	1.8029e-12	2.61836e-10
chr23.2027	231.819	3.46871	0.492635	7.04112	1.90695e-12	2.75211e-10
chr19.1568	827.113	-2.37705	0.33789	-7.03497	1.99304e-12	2.86736e-10
chr6.974	41.3336	-9.09098	1.29561	-7.01673	2.27113e-12	3.2372e-10
chr10.3087	2288.6	-2.04853	0.29195	-7.01673	2.2712e-12	3.2372e-10
chr14.598	130.514	-4.95662	0.706564	-7.01511	2.29762e-12	3.26475e-10
chr23.684	833.059	3.19286	0.455444	7.01043	2.37579e-12	3.35511e-10
chr7.2005	907.283	6.25371	0.892245	7.00897	2.40086e-12	3.38014e-10
chr21.127	2246.69	-5.52521	0.789012	-7.00269	2.5109e-12	3.52429e-10
chr14.581	2773.21	-2.01447	0.288128	-6.99159	2.71791e-12	3.78028e-10
chr22.2984	41.3709	-5.02194	0.718337	-6.99106	2.72815e-12	3.78309e-10
chr23.1155	286.344	-2.07233	0.296463	-6.99019	2.74519e-12	3.79528e-10
chr10.1523	315.354	-10.9125	1.56266	-6.98325	2.88421e-12	3.97554e-10
chr12.1427	159.18	9.46223	1.35556	6.98029	2.94563e-12	4.03604e-10
chr6.4387	726.356	-2.0182	0.289229	-6.97784	2.99753e-12	4.09496e-10
chr22.1827	742.924	-7.44632	1.0681	-6.97157	3.13414e-12	4.26892e-10
chr5.2673	375.031	-3.41717	0.490593	-6.96539	3.27486e-12	4.44744e-10
chr11.1193	53.1158	-3.44597	0.494825	-6.96403	3.30681e-12	4.47762e-10
chr3.1257	4885.04	-6.94915	0.998278	-6.96113	3.37542e-12	4.55712e-10
chr17.3338	259.73	4.45882	0.640891	6.95722	3.47057e-12	4.66049e-10
chr5.1405	701.695	-3.92354	0.564306	-6.95285	3.57976e-12	4.79084e-10
chr23.2308	740.626	-2.0976	0.301767	-6.95105	3.62566e-12	4.8382e-10
chr11.1753	291.44	3.77262	0.542786	6.95046	3.6409e-12	4.8445e-10
chr8.980	1521.66	-3.32099	0.477898	-6.94917	3.6745e-12	4.87222e-10
chr19.3772	186.743	-2.33488	0.33601	-6.94884	3.68289e-12	4.87222e-10
chr18.42	347.532	-6.07635	0.874663	-6.94707	3.72946e-12	4.91968e-10
chr19.250	13543.1	-7.8385	1.12886	-6.94375	3.81821e-12	5.02237e-10
chr22.1434	36.3653	-4.57633	0.659119	-6.9431	3.83587e-12	5.03122e-10
chr11.621	48.4355	-3.34585	0.482063	-6.94069	3.90197e-12	5.10337e-10
chr11.878	902.006	2.55937	0.368774	6.94021	3.91528e-12	5.10628e-10
chr16.2534	4851.42	2.8261	0.407267	6.93917	3.9441e-12	5.12934e-10
chr9.2497	2482.65	-2.71179	0.39104	-6.93483	4.06703e-12	5.26241e-10
chr7.3053	29.427	17.5664	2.536	6.92681	4.30422e-12	5.53513e-10
chr18.2988	1325.22	3.5086	0.506736	6.92393	4.39292e-12	5.63347e-10
chr4.1484	58.1087	-2.70045	0.390047	-6.9234	4.4093e-12	5.63876e-10
chr11.1969	355.235	-3.02271	0.436636	-6.92273	4.43018e-12	5.64977e-10
chr4.2053	1481.23	2.37715	0.34358	6.91875	4.55658e-12	5.79491e-10
chr12.2275	81.6262	-2.80981	0.406364	-6.91453	4.69411e-12	5.93701e-10
chr22.4247	449.289	2.66986	0.386213	6.91292	4.74768e-12	5.95965e-10
chr7.352	501.768	-2.78372	0.402689	-6.91283	4.75084e-12	5.95965e-10
chr23.1695	107.809	-29.3051	4.24139	-6.90932	4.86986e-12	6.09235e-10
chr19.3535	443.795	-2.1336	0.308969	-6.90555	5.00087e-12	6.2393e-10
chr18.2856	4693.12	2.53041	0.367891	6.87815	6.06331e-12	7.48372e-10
chr21.691	376.048	-2.20687	0.32093	-6.87649	6.13449e-12	7.5312e-10
chr17.2410	145.395	9.28641	1.35174	6.86995	6.42242e-12	7.8637e-10
chr10.3011	72.4069	-3.13224	0.456037	-6.8684	6.49271e-12	7.92869e-10
chr17.121	880.62	-2.21807	0.322992	-6.86726	6.54487e-12	7.97123e-10
chr5.1074	333.012	-2.61796	0.381564	-6.86112	6.8321e-12	8.25554e-10
chr4.1090	208.999	3.91493	0.571018	6.85606	7.07878e-12	8.53123e-10
chr3.2431	273.571	-2.24583	0.327681	-6.85371	7.19573e-12	8.64954e-10
chr17.1360	230.748	-2.54072	0.370756	-6.85281	7.24125e-12	8.68158e-10
chr21.237	163.13	-2.27472	0.33209	-6.84971	7.39998e-12	8.84884e-10
chr19.901	414.321	-2.53566	0.371143	-6.83203	8.37205e-12	9.98529e-10
chr3.141	595.211	-2.86339	0.419404	-6.8273	8.65297e-12	1.02937e-09
chr18.2878	140.348	6.77314	0.992383	6.82512	8.78489e-12	1.03975e-09
chr9.1962	543.156	2.53128	0.370878	6.82512	8.78545e-12	1.03975e-09
chr8.247	1020.34	-2.52178	0.36966	-6.82189	8.98499e-12	1.06064e-09
chr17.779	487.22	-3.78887	0.555888	-6.81588	9.36859e-12	1.10028e-09
chr19.2242	70.8839	-4.80463	0.705003	-6.81505	9.42289e-12	1.10384e-09
chr20.2662	153.224	6.84126	1.00406	6.81357	9.52066e-12	1.11247e-09
chr24.204	76.746	-2.57114	0.377401	-6.81274	9.57542e-12	1.11603e-09
chr23.2181	182.048	2.12713	0.312372	6.80963	9.78534e-12	1.13762e-09
chr16.1328	192.052	-2.74863	0.403927	-6.80477	1.01208e-11	1.17365e-09
chr13.1369	13330.3	6.2871	0.925303	6.79464	1.08581e-11	1.25599e-09
chr4.473	162.116	5.59843	0.824366	6.7912	1.11207e-11	1.28314e-09
chr8.1366	923.817	3.16474	0.466113	6.78963	1.12421e-11	1.2939e-09
chr17.817	43505.8	2.99893	0.442753	6.77337	1.25814e-11	1.44086e-09
chr9.1258	1916.66	2.18647	0.322922	6.77089	1.27989e-11	1.46212e-09
chr24.123	135.011	9.10827	1.34724	6.76071	1.3732e-11	1.56483e-09
chr20.473	231.288	-2.5201	0.373093	-6.75462	1.43208e-11	1.62791e-09
chr3.3124	324.028	-2.31153	0.342566	-6.7477	1.50208e-11	1.70327e-09
chr1.97	747.256	2.54128	0.37685	6.74349	1.54628e-11	1.74908e-09
chr13.949	531.422	2.53338	0.376199	6.73414	1.64903e-11	1.86073e-09
chr22.2679	104.006	8.82875	1.31147	6.73197	1.67376e-11	1.88402e-09
chr14.869	91.3449	8.51467	1.26588	6.72629	1.74047e-11	1.95433e-09
chr19.1309	1138.46	-7.85574	1.16884	-6.72099	1.805e-11	2.02033e-09
chr15.2513	145.48	-2.63313	0.392347	-6.71123	1.92993e-11	2.14097e-09
chr10.355	503.859	4.51215	0.672663	6.70789	1.97455e-11	2.17996e-09
chr4.759	218.155	5.22984	0.779869	6.70605	1.99962e-11	2.20235e-09
chr22.2657	126.902	-4.63524	0.69146	-6.70355	2.0342e-11	2.22867e-09
chr4.872	608.941	-3.33486	0.497485	-6.70343	2.03579e-11	2.22867e-09
chr21.1585	48.6203	-4.1959	0.625977	-6.70297	2.04231e-11	2.22867e-09
chr6.2487	20293.3	-3.75705	0.560621	-6.70158	2.06183e-11	2.24403e-09
chr15.222	341.892	-2.51777	0.375956	-6.69699	2.12762e-11	2.31017e-09
chr22.2649	40.8058	-4.15758	0.621066	-6.69426	2.16763e-11	2.33708e-09
chr19.1560	4596.61	-4.46603	0.667696	-6.68872	2.25131e-11	2.41151e-09
chr11.2948	143.107	-2.37003	0.354351	-6.68836	2.25689e-11	2.41151e-09
chr3.29	87.7294	-4.95803	0.741331	-6.688	2.26238e-11	2.41151e-09
chr20.3018	390.27	-10.2178	1.52786	-6.68763	2.26809e-11	2.41151e-09
chr12.2203	48.4454	-3.85038	0.575969	-6.68505	2.30853e-11	2.44885e-09
chr20.2422	3524.37	-2.20241	0.329532	-6.68346	2.33365e-11	2.46981e-09
chr9.2249	3800.17	-2.222	0.332577	-6.68116	2.37063e-11	2.50319e-09
chr10.2904	1930.17	-2.82446	0.422815	-6.68014	2.38713e-11	2.51484e-09
chr20.1848	377.214	-2.04933	0.306839	-6.67883	2.4085e-11	2.53157e-09
chr15.250	3541.75	-2.99978	0.449388	-6.67526	2.46791e-11	2.58117e-09
chr4.268	1399.04	-2.26824	0.339811	-6.67499	2.47251e-11	2.58117e-09
chr1.767	3507.22	-2.89351	0.433703	-6.67165	2.52948e-11	2.63466e-09
chr6.3437	285.276	2.40827	0.361042	6.67032	2.55243e-11	2.65257e-09
chr3.2859	3176.57	-3.00961	0.451266	-6.66925	2.57114e-11	2.66415e-09
chr17.1327	518.475	-2.22043	0.332947	-6.66902	2.57515e-11	2.66415e-09
chr3.2610	678.185	-2.14098	0.321741	-6.65436	2.8453e-11	2.93704e-09
chr16.1054	328.001	-7.30867	1.10054	-6.641	3.11562e-11	3.19459e-09
chr6.2846	70.119	-2.7585	0.415419	-6.64029	3.13062e-11	3.20283e-09
chr10.73	63.0352	-2.83287	0.426659	-6.63965	3.14419e-11	3.20958e-09
chr13.1945	142.455	-2.35532	0.355328	-6.62858	3.38926e-11	3.43689e-09
chr20.3195	153.653	4.27774	0.64544	6.62763	3.41108e-11	3.45142e-09
chr2.1	66.3196	-2.95006	0.445654	-6.61962	3.60119e-11	3.62782e-09
chr24.910	32306.1	2.67477	0.40427	6.61629	3.68326e-11	3.7024e-09
chr19.382	3336.01	2.24318	0.339065	6.61578	3.69587e-11	3.70699e-09
chr1.608	154.987	3.73841	0.565147	6.61492	3.71748e-11	3.72055e-09
chr7.1769	28.6695	-4.00014	0.60521	-6.60951	3.85595e-11	3.85077e-09
chr6.386	332.685	-2.05719	0.311382	-6.60667	3.93072e-11	3.91693e-09
chr22.1717	35.669	-4.6807	0.708588	-6.60567	3.95734e-11	3.93494e-09
chr24.1205	74.2603	-4.18072	0.6338	-6.59628	4.21609e-11	4.1832e-09
chr15.2238	230.931	-2.16953	0.33054	-6.5636	5.25254e-11	5.156e-09
chr21.942	96.2049	8.91899	1.35949	6.56052	5.36196e-11	5.25222e-09
chr21.332	2842.99	-2.57232	0.392562	-6.55264	5.65302e-11	5.51385e-09
chr19.957	75.5615	-4.20418	0.641711	-6.55151	5.69588e-11	5.54391e-09
chr12.1190	109.676	-2.84353	0.434066	-6.55092	5.71855e-11	5.55423e-09
chr3.2579	260.879	3.93088	0.600922	6.54142	6.09355e-11	5.86866e-09
chr19.1555	131.271	-2.22087	0.339902	-6.53386	6.40944e-11	6.12405e-09
chr19.3170	165.054	-2.03709	0.311776	-6.53381	6.41164e-11	6.12405e-09
chr4.1070	878.452	2.51205	0.384519	6.53297	6.44775e-11	6.14579e-09
chr20.48	2261.31	-4.44197	0.680018	-6.53213	6.48398e-11	6.16755e-09
chr4.1154	314.771	-5.43677	0.832919	-6.52737	6.69324e-11	6.35347e-09
chr6.18	12400	-4.89454	0.750413	-6.52246	6.91645e-11	6.53839e-09
chr16.2837	51.3166	-3.92069	0.601214	-6.5213	6.97016e-11	6.57566e-09
chr20.464	1141.42	-2.21066	0.33907	-6.51978	7.04084e-11	6.62876e-09
chr7.2973	234.789	3.61786	0.555035	6.51825	7.11301e-11	6.68303e-09
chr17.1130	249.259	4.37824	0.672036	6.51489	7.27433e-11	6.82069e-09
chr16.1428	434.597	-2.8415	0.436334	-6.51221	7.40525e-11	6.92933e-09
chr12.1250	72.3544	-2.95948	0.454697	-6.50868	7.58122e-11	7.0796e-09
chr15.1940	302.995	-2.65566	0.408144	-6.50668	7.68275e-11	7.15989e-09
chr1.1304	168.724	4.327	0.66532	6.50363	7.84042e-11	7.29207e-09
chr3.4108	2113.02	-2.20113	0.338511	-6.50239	7.90531e-11	7.3376e-09
chr22.3116	12879.6	-2.74859	0.423084	-6.49656	8.21786e-11	7.61235e-09
chr22.2974	47.4829	-4.63304	0.713532	-6.49311	8.40819e-11	7.74518e-09
chr4.2597	4167.93	-8.7855	1.35306	-6.49305	8.41173e-11	7.74518e-09
chr4.998	136.084	-3.33987	0.514777	-6.488	8.69858e-11	7.99331e-09
chr20.2845	39.706	-4.04877	0.624562	-6.48257	9.01746e-11	8.2534e-09
chr10.3101	965.154	-2.24288	0.346178	-6.47897	9.23534e-11	8.43605e-09
chr16.1881	170.959	6.358	0.98158	6.47731	9.33728e-11	8.51227e-09
chr24.1435	299.761	-2.15427	0.333033	-6.46863	9.88954e-11	8.99791e-09
chr21.1711	707.608	-2.03117	0.314068	-6.4673	9.97692e-11	9.05952e-09
chr8.2186	3123.89	-6.11075	0.945531	-6.46277	1.02806e-10	9.31685e-09
chr23.2229	54.8212	-3.17668	0.491684	-6.46082	1.04136e-10	9.41886e-09
chr19.3694	98.7811	-3.20017	0.495707	-6.45577	1.0767e-10	9.7194e-09
chr20.395	370.037	-2.92547	0.454598	-6.43529	1.23235e-10	1.11027e-08
chr20.504	359.096	7.02437	1.09198	6.43269	1.25369e-10	1.12729e-08
chr24.159	1726.38	-11.443	1.77954	-6.4303	1.2735e-10	1.14108e-08
chr10.3250	71.4424	-2.00943	0.3126	-6.42812	1.29191e-10	1.15378e-08
chr3.1660	672.046	-2.0391	0.317223	-6.42797	1.29317e-10	1.15378e-08
chr1.2515	168.439	-5.10203	0.794128	-6.42469	1.32138e-10	1.17667e-08
chr2.2556	305.715	5.41998	0.843786	6.42341	1.33254e-10	1.18432e-08
chr21.1346	1097.93	-2.10891	0.328496	-6.41989	1.36373e-10	1.2097e-08
chr12.1212	104.76	-2.99249	0.466329	-6.41712	1.3888e-10	1.22957e-08
chr15.1221	921.521	-2.00912	0.313364	-6.41148	1.44118e-10	1.27106e-08
chr9.2472	154.704	4.64204	0.724127	6.41054	1.45008e-10	1.27646e-08
chr24.1180	257.559	2.88943	0.45077	6.40999	1.45528e-10	1.27664e-08
chr24.340	558.389	-3.15177	0.491702	-6.40993	1.45583e-10	1.27664e-08
chr21.2021	64.3643	-3.52472	0.549967	-6.40897	1.46506e-10	1.2807e-08
chr7.2225	69.2817	-3.75834	0.58702	-6.40241	1.52948e-10	1.33167e-08
chr22.2321	86.6313	2.39484	0.37406	6.40227	1.53083e-10	1.33167e-08
chr10.1488	328.292	-2.17591	0.339878	-6.40203	1.53329e-10	1.33167e-08
chr11.2559	20682.4	4.20979	0.657599	6.40176	1.53595e-10	1.33167e-08
chr4.300	773.904	-3.47262	0.542719	-6.39855	1.56858e-10	1.35741e-08
chr15.460	123.503	-2.47994	0.387972	-6.39207	1.63659e-10	1.41096e-08
chr5.868	901.269	-2.58714	0.405157	-6.38551	1.70828e-10	1.46454e-08
chr19.3191	3290.43	2.0056	0.314118	6.38486	1.71556e-10	1.46805e-08
chr17.240	10878.4	-2.8806	0.451218	-6.38405	1.72463e-10	1.47229e-08
chr4.2653	1403.82	-3.91154	0.612725	-6.38385	1.72692e-10	1.47229e-08
chr23.2452	39.6164	4.27628	0.66996	6.38289	1.73774e-10	1.47878e-08
chr20.2128	1053.78	5.0325	0.789241	6.37638	1.81322e-10	1.53733e-08
chr20.117	150.873	-2.27649	0.357209	-6.37299	1.85379e-10	1.56499e-08
chr2.1960	29.8093	-5.60179	0.879269	-6.37096	1.87849e-10	1.58001e-08
chr8.343	138.298	-3.5857	0.562836	-6.37078	1.88072e-10	1.58001e-08
chr3.4156	336.014	3.39522	0.532991	6.37012	1.88883e-10	1.58393e-08
chr22.2248	39.5779	18.0901	2.84061	6.36841	1.91002e-10	1.59879e-08
chr23.1528	144.08	-8.45997	1.32863	-6.36746	1.92181e-10	1.60574e-08
chr13.2534	293.071	-3.62105	0.56933	-6.36021	2.01481e-10	1.68033e-08
chr17.2893	166.236	8.81189	1.38553	6.35994	2.01838e-10	1.68033e-08
chr11.1580	795.938	2.90199	0.457016	6.34987	2.15492e-10	1.77959e-08
chr7.906	10092.4	2.7316	0.430191	6.34973	2.15693e-10	1.77959e-08
chr5.1756	83.5258	-2.8962	0.456411	-6.34561	2.21552e-10	1.82139e-08
chr4.1721	1054.55	-3.2374	0.510369	-6.34326	2.24951e-10	1.84604e-08
chr8.3057	121.307	8.95213	1.41154	6.34211	2.26643e-10	1.85662e-08
chr1.3260	1381.22	-2.42822	0.382966	-6.34057	2.28913e-10	1.87188e-08
chr17.2341	1498.99	-4.72305	0.745276	-6.33732	2.33804e-10	1.90848e-08
chr11.1478	895.737	-3.99299	0.630264	-6.33543	2.36685e-10	1.92858e-08
chr3.3843	1123.46	2.05625	0.324626	6.33423	2.38534e-10	1.94021e-08
chr6.331	71.2772	-2.66977	0.421636	-6.33192	2.42124e-10	1.96595e-08
chr17.1667	327.448	-3.3515	0.529359	-6.33124	2.43193e-10	1.97115e-08
chr10.645	1442.44	2.53118	0.400093	6.32648	2.50816e-10	2.0258e-08
chr14.991	103.555	-30.9421	4.89119	-6.32609	2.51445e-10	2.02733e-08
chr16.154	967.197	-4.54575	0.718674	-6.3252	2.52913e-10	2.03559e-08
chr7.3788	538.306	2.70878	0.428368	6.32348	2.55735e-10	2.05471e-08
chr6.4193	25.0589	-5.19562	0.822301	-6.3184	2.64291e-10	2.11608e-08
chr8.1248	867.001	5.73337	0.907612	6.31698	2.66718e-10	2.12835e-08
chr20.2329	29.837	-2.71233	0.429372	-6.31697	2.66749e-10	2.12835e-08
chr9.293	213.363	2.00162	0.317005	6.31415	2.71652e-10	2.15999e-08
chr16.1182	2874.86	2.20096	0.349028	6.30597	2.86399e-10	2.27332e-08
chr22.1553	6.52975	-25.7667	4.08761	-6.30363	2.90762e-10	2.302e-08
chr24.1147	2041.21	-3.14998	0.49972	-6.30349	2.91012e-10	2.302e-08
chr19.319	62.9645	3.24994	0.515659	6.30251	2.92872e-10	2.31273e-08
chr23.504	77.9923	-2.38552	0.378523	-6.30219	2.93475e-10	2.31353e-08
chr14.628	1404.55	2.50683	0.397944	6.29946	2.98692e-10	2.35063e-08
chr8.1063	8306.17	4.59063	0.729176	6.29565	3.06117e-10	2.40495e-08
chr22.323	407.789	-2.4648	0.391575	-6.29458	3.08236e-10	2.41336e-08
chr6.3782	899.746	-3.04184	0.483845	-6.28681	3.24064e-10	2.52869e-08
chr3.1653	222.439	-2.85677	0.454491	-6.28564	3.26514e-10	2.54349e-08
chr4.801	23.1796	-3.87825	0.617089	-6.28474	3.28405e-10	2.5539e-08
chr11.2658	1094.01	9.54769	1.51979	6.28224	3.3373e-10	2.59094e-08
chr3.3467	27860.5	-3.24869	0.517254	-6.28065	3.37155e-10	2.61002e-08
chr6.1623	151.733	-2.07467	0.330332	-6.28058	3.37322e-10	2.61002e-08
chr24.1136	205.28	-5.93605	0.947694	-6.26367	3.76017e-10	2.88317e-08
chr20.2629	71.5852	3.22908	0.515537	6.26352	3.76381e-10	2.88317e-08
chr22.1297	258.153	-2.80196	0.447742	-6.25799	3.89962e-10	2.98223e-08
chr19.255	93.9645	-3.19893	0.511517	-6.25382	4.00534e-10	3.058e-08
chr23.2873	20792.1	2.94712	0.471614	6.24902	4.13037e-10	3.14304e-08
chr16.1071	81.0858	-3.64316	0.583314	-6.24562	4.22122e-10	3.20159e-08
chr16.1591	108.253	-4.00056	0.641644	-6.23486	4.52186e-10	3.41835e-08
chr15.2124	2261.02	-2.52613	0.405247	-6.23355	4.55984e-10	3.44141e-08
chr15.1865	16578	3.33757	0.535528	6.23231	4.59618e-10	3.46316e-08
chr8.2874	42.8118	9.13299	1.46551	6.23196	4.60632e-10	3.46512e-08
chr8.2500	312.952	3.29048	0.528076	6.23108	4.63236e-10	3.47903e-08
chr4.444	1647.44	-2.50137	0.401522	-6.22972	4.67272e-10	3.50294e-08
chr12.1211	2197.72	2.26443	0.363502	6.22949	4.67942e-10	3.50294e-08
chr5.918	310.727	-3.95078	0.634379	-6.22779	4.73068e-10	3.53557e-08
chr1.3303	1186.11	2.59016	0.416013	6.22616	4.7802e-10	3.56679e-08
chr11.268	81.4225	-2.36718	0.380336	-6.22392	4.8487e-10	3.60621e-08
chr6.3683	1674.43	-3.75464	0.603446	-6.22199	4.90877e-10	3.645e-08
chr19.3693	257.982	2.79711	0.449706	6.21987	4.97582e-10	3.67162e-08
chr7.2630	158.479	6.43578	1.03472	6.21984	4.97652e-10	3.67162e-08
chr17.1471	2476.64	2.75773	0.443408	6.21941	4.99027e-10	3.67587e-08
chr6.3951	380.504	-7.88921	1.26856	-6.21904	5.00209e-10	3.6787e-08
chr3.1937	1409.63	4.69379	0.755392	6.21371	5.17471e-10	3.79957e-08
chr4.566	4237.77	-2.79288	0.449749	-6.20985	5.30352e-10	3.88795e-08
chr7.2383	94.0121	-2.38291	0.383889	-6.20729	5.39071e-10	3.94559e-08
chr12.222	1942.82	-2.03452	0.327941	-6.20394	5.50678e-10	4.01777e-08
chr11.844	665.828	8.30475	1.3389	6.20268	5.5511e-10	4.0437e-08
chr7.3952	11429.8	-2.7043	0.436337	-6.19773	5.72826e-10	4.15958e-08
chr16.2180	63.0872	-3.39104	0.547188	-6.19721	5.74711e-10	4.1667e-08
chr16.2178	9285.1	-3.04061	0.490899	-6.19397	5.86669e-10	4.24671e-08
chr19.509	168.105	2.40682	0.389117	6.18532	6.19757e-10	4.47216e-08
chr17.411	348.525	2.91844	0.472062	6.18233	6.3162e-10	4.55063e-08
chr12.1245	66.805	-3.87323	0.626627	-6.18108	6.3665e-10	4.57256e-08
chr21.1296	278.655	4.71367	0.762972	6.17804	6.49037e-10	4.63633e-08
chr19.2788	2924.14	4.30607	0.697005	6.17797	6.49312e-10	4.63633e-08
chr14.123	1969.64	-3.54135	0.573391	-6.17615	6.56817e-10	4.68089e-08
chr1.1914	94.392	-2.23159	0.361472	-6.17364	6.67373e-10	4.74516e-08
chr8.880	50.8536	-4.06241	0.658062	-6.1733	6.68808e-10	4.74516e-08
chr20.2057	41730.2	2.89314	0.468656	6.17327	6.68928e-10	4.74516e-08
chr6.1606	84.3364	-2.13526	0.345953	-6.17211	6.73848e-10	4.77271e-08
chr20.3088	30.0992	-9.64279	1.56257	-6.17111	6.78143e-10	4.79576e-08
chr3.2921	104.034	-2.37075	0.384211	-6.17045	6.80963e-10	4.80007e-08
chr13.882	155.024	-2.45387	0.397681	-6.17045	6.80971e-10	4.80007e-08
chr5.2920	639.013	2.75731	0.446873	6.17024	6.81882e-10	4.80007e-08
chr13.1834	344.703	-2.14955	0.348622	-6.16585	7.01069e-10	4.9276e-08
chr19.2835	739.914	-2.01859	0.327446	-6.16464	7.0642e-10	4.95765e-08
chr22.311	59.4268	-3.03402	0.492572	-6.15954	7.2956e-10	5.09674e-08
chr23.1003	1082.1	2.17988	0.353942	6.15885	7.32767e-10	5.11138e-08
chr19.3127	296.218	-2.20524	0.358106	-6.15807	7.36386e-10	5.12886e-08
chr6.2024	148.543	-7.51775	1.22121	-6.15597	7.4618e-10	5.18139e-08
chr18.1719	1391.58	-2.6195	0.425544	-6.15565	7.47687e-10	5.18404e-08
chr21.733	62.2898	-2.34233	0.380537	-6.15534	7.49177e-10	5.18655e-08
chr21.908	94.6177	-5.26242	0.856444	-6.1445	8.02145e-10	5.54492e-08
chr4.2518	43.796	-3.47887	0.56641	-6.14197	8.15017e-10	5.62175e-08
chr15.892	138.61	8.12255	1.32253	6.14169	8.16482e-10	5.62175e-08
chr3.1386	870.618	2.23862	0.364624	6.13953	8.27662e-10	5.68715e-08
chr17.1103	432.71	-3.05958	0.498772	-6.13423	8.55701e-10	5.86232e-08
chr5.2109	153.614	6.94911	1.13338	6.13133	8.71449e-10	5.956e-08
chr5.916	98.8879	-3.76905	0.614741	-6.13111	8.7266e-10	5.956e-08
chr19.2818	326.358	3.19887	0.521753	6.131	8.73257e-10	5.956e-08
chr8.2190	1877.83	-6.01089	0.980742	-6.12892	8.84766e-10	6.01667e-08
chr22.2746	1399.2	-7.16474	1.16932	-6.12726	8.94064e-10	6.07093e-08
chr12.261	1329.32	2.33204	0.380675	6.12606	9.00808e-10	6.10772e-08
chr6.4104	906.865	-2.80019	0.457831	-6.11622	9.58222e-10	6.48744e-08
chr3.3108	1271.49	-3.66706	0.600514	-6.10654	1.01816e-09	6.87301e-08
chr17.1932	387.039	-2.25216	0.369272	-6.09891	1.06794e-09	7.18454e-08
chr1.19	19707.5	3.31695	0.543873	6.09875	1.06899e-09	7.18454e-08
chr12.53	359.393	-3.18043	0.522441	-6.08763	1.14595e-09	7.66824e-08
chr23.2850	1425.57	2.03688	0.334877	6.08248	1.1834e-09	7.89586e-08
chr5.1361	1698.11	-2.218	0.364947	-6.0776	1.21998e-09	8.08137e-08
chr16.681	136.435	-4.7385	0.779873	-6.07598	1.2323e-09	8.14965e-08
chr19.869	511.712	-3.91322	0.64408	-6.07568	1.23467e-09	8.14965e-08
chr4.79	913.851	6.48432	1.06826	6.06998	1.27926e-09	8.42557e-08
chr11.1937	1956.97	2.3922	0.394134	6.0695	1.28306e-09	8.43847e-08
chr23.1071	3778.85	-2.24313	0.369913	-6.06394	1.32827e-09	8.68619e-08
chr4.804	1706.98	-2.90595	0.47935	-6.06227	1.34211e-09	8.75186e-08
chr6.3370	111.423	-2.5823	0.426014	-6.06155	1.34816e-09	8.7789e-08
chr2.1971	172.64	6.38991	1.0543	6.06083	1.35418e-09	8.80562e-08
chr23.1660	58.6056	7.87529	1.30066	6.05486	1.40541e-09	9.12582e-08
chr3.2356	901.174	-2.24013	0.370143	-6.05206	1.43006e-09	9.2598e-08
chr19.330	131.399	-2.9694	0.490979	-6.04791	1.46739e-09	9.46158e-08
chr15.2190	1739.86	4.39885	0.727555	6.04607	1.48421e-09	9.55667e-08
chr19.1797	3235.28	-2.8701	0.474824	-6.04456	1.49818e-09	9.61968e-08
chr13.2752	78.6645	4.85867	0.804143	6.04205	1.52169e-09	9.75705e-08
chr24.530	259.615	3.44033	0.569476	6.04121	1.52962e-09	9.79425e-08
chr2.2530	49.0293	-3.48348	0.576793	-6.0394	1.54691e-09	9.8855e-08
chr15.1682	52.819	-8.23936	1.36473	-6.03735	1.56663e-09	9.98953e-08
chr17.2921	330.875	-2.47058	0.409502	-6.03313	1.60816e-09	1.02401e-07
chr1.849	462.653	3.21597	0.533798	6.0247	1.69427e-09	1.07313e-07
chr24.1367	10731.4	-4.17017	0.692184	-6.02466	1.69462e-09	1.07313e-07
chr12.3	7711.05	-3.59247	0.596373	-6.02386	1.70302e-09	1.07697e-07
chr2.1231	6372.38	-5.11895	0.85074	-6.01705	1.77625e-09	1.11856e-07
chr8.3241	52.9353	-2.7659	0.459732	-6.01632	1.78422e-09	1.12063e-07
chr17.2218	112.349	-2.07189	0.344451	-6.01505	1.79834e-09	1.12771e-07
chr21.546	181.742	-4.43994	0.738161	-6.01486	1.80039e-09	1.12771e-07
chr9.1867	69.4171	-2.88651	0.47998	-6.01382	1.81204e-09	1.13346e-07
chr4.2519	42.5569	-3.47311	0.577616	-6.01283	1.82312e-09	1.13884e-07
chr9.2569	1047.69	3.60628	0.600278	6.00768	1.88191e-09	1.17398e-07
chr2.1264	108.51	-2.66178	0.443464	-6.00224	1.94612e-09	1.21075e-07
chr18.1971	21.5315	-18.5594	3.09271	-6.00104	1.96062e-09	1.21812e-07
chr3.292	45.9821	-3.64005	0.606785	-5.99891	1.98652e-09	1.23255e-07
chr24.901	9308.06	-2.31851	0.386535	-5.99818	1.99545e-09	1.23642e-07
chr3.4157	1410.52	3.50338	0.584745	5.9913	2.0817e-09	1.28641e-07
chr24.15	123.955	3.5564	0.593667	5.99057	2.09113e-09	1.2905e-07
chr19.1396	54.8376	-3.4455	0.575326	-5.98877	2.11431e-09	1.30306e-07
chr5.160	395.984	6.58884	1.10189	5.97958	2.23717e-09	1.3751e-07
chr10.3197	509.15	5.58842	0.934734	5.97862	2.25029e-09	1.38132e-07
chr19.1065	705.021	-2.48293	0.415539	-5.9752	2.29809e-09	1.40878e-07
chr17.227	2344.91	4.22222	0.708264	5.96136	2.50142e-09	1.52733e-07
chr13.1575	581.137	-2.81916	0.473048	-5.95956	2.52917e-09	1.54222e-07
chr10.1881	710.078	4.48908	0.753537	5.95735	2.56364e-09	1.56118e-07
chr7.840	4871.86	-2.85278	0.479177	-5.95351	2.62456e-09	1.59406e-07
chr4.2270	60.5858	-2.85978	0.480785	-5.94815	2.71189e-09	1.64276e-07
chr17.2262	19781.1	2.37314	0.399	5.94773	2.71891e-09	1.64485e-07
chr21.1688	317.904	-6.01275	1.01099	-5.94738	2.72474e-09	1.64622e-07
chr18.1441	629.698	-14.3757	2.41841	-5.94427	2.77684e-09	1.67549e-07
chr12.643	5416.19	2.35314	0.396017	5.94201	2.8154e-09	1.69432e-07
chr17.2214	161.417	-2.03892	0.343276	-5.93959	2.85742e-09	1.71736e-07
chr7.1956	839.625	-2.93352	0.494517	-5.93209	2.99099e-09	1.79296e-07
chr17.2705	628.791	2.71527	0.458151	5.92657	3.09323e-09	1.84703e-07
chr23.318	6844.48	-4.75742	0.803076	-5.924	3.14195e-09	1.87369e-07
chr8.481	95.3223	-2.86186	0.483132	-5.92355	3.15058e-09	1.87641e-07
chr1.2741	669.683	2.58259	0.436555	5.91584	3.30184e-09	1.96142e-07
chr7.3891	5467.56	-2.62977	0.444691	-5.91371	3.34491e-09	1.98444e-07
chr2.2396	46.5524	-2.65372	0.448795	-5.913	3.35935e-09	1.99045e-07
chr17.3425	1462.06	5.75046	0.973807	5.90514	3.52349e-09	2.07701e-07
chr1.1042	73.36	-2.8971	0.49075	-5.90342	3.56044e-09	2.09343e-07
chr8.463	92.7042	-4.54102	0.769593	-5.90055	3.6229e-09	2.12473e-07
chr6.3817	66.2511	7.80037	1.32248	5.89827	3.67343e-09	2.15162e-07
chr22.4156	785.777	2.54624	0.432514	5.88707	3.93106e-09	2.29086e-07
chr16.2966	114.231	7.74564	1.3158	5.88664	3.94135e-09	2.29395e-07
chr3.2439	66.5847	-2.9688	0.504394	-5.88588	3.9594e-09	2.30155e-07
chr22.2730	5935.78	-4.33554	0.737053	-5.88227	4.04689e-09	2.34944e-07
chr1.2215	724.756	2.03244	0.345647	5.88011	4.10004e-09	2.3773e-07
chr10.701	378.898	-7.04828	1.1988	-5.87944	4.11667e-09	2.38394e-07
chr11.351	116.506	-2.20853	0.375759	-5.87751	4.16481e-09	2.40879e-07
chr14.847	482.273	-3.05882	0.520869	-5.87252	4.29223e-09	2.47937e-07
chr4.940	571.455	2.72419	0.463965	5.87154	4.31754e-09	2.49086e-07
chr22.3698	233.099	-3.21589	0.547812	-5.87043	4.34674e-09	2.50457e-07
chr22.3387	117.187	6.46932	1.10223	5.86932	4.37584e-09	2.51504e-07
chr16.2744	712.861	-2.3057	0.393133	-5.86494	4.49296e-09	2.57553e-07
chr20.545	56.9061	-2.45609	0.418788	-5.86476	4.49786e-09	2.57553e-07
chr2.2314	2577.29	-2.44867	0.417596	-5.86374	4.52563e-09	2.585e-07
chr3.2113	1036.81	-2.36558	0.403441	-5.86351	4.53172e-09	2.58527e-07
chr6.2831	1290.28	-2.04824	0.349451	-5.86131	4.5922e-09	2.60685e-07
chr6.891	325.888	-2.69756	0.460341	-5.85991	4.63124e-09	2.62335e-07
chr1.2516	142.15	-4.27271	0.729149	-5.85986	4.63266e-09	2.62335e-07
chr20.648	4659.23	-2.1045	0.35918	-5.85918	4.65167e-09	2.63088e-07
chr12.2162	816.039	-4.18224	0.714297	-5.85504	4.76883e-09	2.68164e-07
chr13.772	438.553	-2.01077	0.343427	-5.85501	4.76986e-09	2.68164e-07
chr12.2884	60.2133	7.78803	1.33106	5.85099	4.88669e-09	2.74358e-07
chr16.942	510.148	2.40753	0.411497	5.85067	4.89587e-09	2.74538e-07
chr21.776	3465.49	-2.06705	0.354262	-5.83479	5.38576e-09	3.0091e-07
chr10.2768	104.921	3.21153	0.550478	5.83407	5.4093e-09	3.01859e-07
chr15.1691	21.9663	-4.18476	0.717402	-5.83321	5.43705e-09	3.03037e-07
chr17.1050	57.5006	-2.65954	0.456682	-5.82362	5.75876e-09	3.19039e-07
chr5.2902	151.143	2.8768	0.494046	5.82294	5.78202e-09	3.19559e-07
chr4.2314	295.935	-3.40815	0.585331	-5.82261	5.79341e-09	3.19804e-07
chr22.1263	393.055	2.46108	0.423128	5.81641	6.01261e-09	3.30715e-07
chr13.2212	6385.13	-2.16358	0.372241	-5.81229	6.16233e-09	3.38546e-07
chr22.3570	73.1165	4.4451	0.764815	5.812	6.17297e-09	3.38726e-07
chr19.3322	94.7189	-3.51592	0.605009	-5.81134	6.19751e-09	3.39668e-07
chr6.4194	205.865	5.58663	0.96234	5.80526	6.42664e-09	3.51389e-07
chr21.76	1378.11	-2.08689	0.359507	-5.80485	6.44219e-09	3.51821e-07
chr8.1471	28.8108	-9.13371	1.57385	-5.80344	6.49693e-09	3.54391e-07
chr15.180	102.103	2.53248	0.436535	5.80132	6.57943e-09	3.58043e-07
chr1.183	88.2743	-2.95411	0.509605	-5.79686	6.75667e-09	3.66388e-07
chr13.1370	13219.3	8.0953	1.39664	5.79626	6.78117e-09	3.67284e-07
chr13.308	2141.73	4.45494	0.768924	5.79373	6.88395e-09	3.72413e-07
chr3.3045	1804.11	-2.16255	0.373307	-5.79293	6.91676e-09	3.73749e-07
chr17.1010	2937.1	-5.47416	0.94576	-5.78811	7.11819e-09	3.83732e-07
chr4.1184	1363.69	3.11075	0.537541	5.787	7.1653e-09	3.8582e-07
chr16.35	1521.76	-4.44447	0.768037	-5.7868	7.17419e-09	3.85847e-07
chr19.1302	2732.33	2.33933	0.404341	5.78555	7.22775e-09	3.88274e-07
chr9.253	4860.61	3.04614	0.526751	5.78288	7.3432e-09	3.94017e-07
chr17.134	128.515	6.86644	1.18767	5.78141	7.40766e-09	3.97013e-07
chr5.401	96.8905	-3.06383	0.530031	-5.78046	7.44958e-09	3.98332e-07
chr19.3905	63.3277	-2.73477	0.473423	-5.7766	7.62254e-09	4.07107e-07
chr4.2595	1132.47	-5.57549	0.965954	-5.772	7.83344e-09	4.17886e-07
chr23.2870	1807.31	2.51788	0.436407	5.76957	7.94724e-09	4.23466e-07
chr17.1339	5613.15	-5.11481	0.886698	-5.76838	8.0035e-09	4.25971e-07
chr3.3875	17284.3	2.23666	0.387851	5.7668	8.07905e-09	4.29e-07
chr22.3211	321.601	-2.8168	0.488469	-5.76658	8.08944e-09	4.29057e-07
chr3.4144	2109.13	2.27051	0.393793	5.76575	8.12955e-09	4.30688e-07
chr3.2873	4723.81	-2.35947	0.409669	-5.75945	8.43861e-09	4.45362e-07
chr6.1274	66.2202	-9.08334	1.57715	-5.75932	8.44523e-09	4.45362e-07
chr24.762	355.747	-2.54301	0.441654	-5.75793	8.51505e-09	4.48531e-07
chr19.2964	307.193	-2.74564	0.477045	-5.75552	8.63764e-09	4.5395e-07
chr10.271	802.678	-2.19005	0.380662	-5.75327	8.75355e-09	4.59095e-07
chr13.1364	140.184	-2.71727	0.472304	-5.75323	8.75549e-09	4.59095e-07
chr17.1920	58.7943	-8.20119	1.42606	-5.75096	8.87393e-09	4.64248e-07
chr1.200	146.626	-7.69878	1.33889	-5.75012	8.91788e-09	4.66017e-07
chr7.1204	196.851	4.73513	0.823696	5.74863	8.99674e-09	4.69074e-07
chr6.2332	5499.21	-3.0112	0.523852	-5.74819	9.02046e-09	4.69473e-07
chr16.1616	401.977	2.88568	0.502313	5.74478	9.20397e-09	4.78253e-07
chr9.2099	73.6074	-2.98053	0.518921	-5.7437	9.26282e-09	4.8035e-07
chr4.3194	14.5325	-7.54139	1.31305	-5.74343	9.27795e-09	4.80471e-07
chr12.1015	33.7983	-4.01757	0.699593	-5.74273	9.31646e-09	4.81923e-07
chr3.1037	2118.5	-8.02845	1.39842	-5.7411	9.40649e-09	4.85489e-07
chr20.1408	262.919	-2.1835	0.380354	-5.74069	9.42907e-09	4.85866e-07
chr10.167	419.648	-5.00338	0.87158	-5.74059	9.43491e-09	4.85866e-07
chr4.1459	486.73	-2.71617	0.473208	-5.73989	9.47356e-09	4.87311e-07
chr5.2967	68.6478	3.08311	0.537207	5.73915	9.5153e-09	4.88912e-07
chr10.2567	88.7077	-2.34997	0.409729	-5.73543	9.72646e-09	4.98488e-07
chr12.1824	108.817	8.32558	1.45221	5.73303	9.86511e-09	5.04073e-07
chr9.1698	742.701	2.72173	0.474886	5.73132	9.96525e-09	5.08625e-07
chr6.590	385.098	-2.72507	0.475505	-5.7309	9.99002e-09	5.09325e-07
chr14.1492	169.502	-5.16364	0.901355	-5.72876	1.01167e-08	5.15214e-07
chr12.1801	1653.02	2.37855	0.415335	5.72682	1.02328e-08	5.19511e-07
chr14.1378	282.965	4.10982	0.717692	5.72645	1.02556e-08	5.19988e-07
chr4.2497	16.7699	-7.61184	1.32976	-5.72421	1.03914e-08	5.26292e-07
chr3.212	1452.65	-4.24995	0.742682	-5.72244	1.05007e-08	5.30078e-07
chr19.1624	139.585	4.48069	0.7831	5.72173	1.05442e-08	5.31108e-07
chr8.2662	1281.86	-2.62964	0.459767	-5.7195	1.06836e-08	5.36958e-07
chr11.45	891.252	-2.20619	0.385758	-5.7191	1.07088e-08	5.37633e-07
chr18.2188	482.855	2.09043	0.365644	5.71711	1.08348e-08	5.43368e-07
chr2.865	3826.76	2.17634	0.380737	5.71613	1.08978e-08	5.45935e-07
chr4.3218	1263.68	3.69917	0.647448	5.71346	1.10704e-08	5.53436e-07
chr24.667	70.8227	-3.40632	0.596389	-5.71158	1.1193e-08	5.58532e-07
chr6.2023	501.012	-4.19026	0.733651	-5.71151	1.11978e-08	5.58532e-07
chr2.99	1026.28	-6.56498	1.15018	-5.70779	1.14452e-08	5.69023e-07
chr3.1389	697.976	-3.33198	0.584403	-5.70151	1.18748e-08	5.88475e-07
chr22.2728	2314.55	-6.8662	1.20452	-5.70034	1.19569e-08	5.91269e-07
chr4.1000	237.157	2.99057	0.524773	5.69879	1.20659e-08	5.9602e-07
chr4.854	199.464	-2.291	0.40211	-5.69744	1.21619e-08	5.99815e-07
chr7.1115	391.863	-2.12528	0.373162	-5.69533	1.23131e-08	6.05759e-07
chr24.1540	928.887	3.86017	0.677897	5.69434	1.2385e-08	6.07012e-07
chr19.2164	1299.9	-3.1297	0.549627	-5.69422	1.23939e-08	6.07012e-07
chr6.1273	57.3672	-4.44087	0.77993	-5.69394	1.24143e-08	6.07364e-07
chr4.482	35.8421	-4.61358	0.810568	-5.69179	1.25717e-08	6.13759e-07
chr22.2732	5857.76	-4.01292	0.705572	-5.68747	1.28932e-08	6.28788e-07
chr7.3940	1794.02	2.13609	0.375817	5.68385	1.31696e-08	6.40909e-07
chr7.3472	1050.07	-2.14309	0.377117	-5.68282	1.32494e-08	6.43432e-07
chr17.452	133.512	4.56632	0.80406	5.67908	1.35422e-08	6.56961e-07
chr1.1190	120.382	-4.46666	0.786831	-5.67678	1.37256e-08	6.64147e-07
chr4.762	87.5148	4.12053	0.725868	5.67669	1.37323e-08	6.64147e-07
chr23.197	663.869	-5.12355	0.902573	-5.6766	1.37397e-08	6.64147e-07
chr8.2966	2896.36	2.14731	0.37829	5.67635	1.37596e-08	6.64147e-07
chr11.1883	61.3256	-2.79682	0.492717	-5.67632	1.37625e-08	6.64147e-07
chr5.1784	88.196	7.66407	1.35034	5.67567	1.38149e-08	6.65981e-07
chr19.2942	88.8685	-3.61215	0.636506	-5.67497	1.38716e-08	6.68015e-07
chr24.1103	837.415	-2.78387	0.490622	-5.67418	1.39359e-08	6.70407e-07
chr3.4265	44.4198	-7.86011	1.38533	-5.6738	1.3966e-08	6.71156e-07
chr7.3439	67.8599	-3.18319	0.561146	-5.67266	1.40596e-08	6.74947e-07
chr17.1710	1283.76	2.06505	0.364088	5.67184	1.41272e-08	6.77488e-07
chr24.628	788.124	-2.66839	0.471066	-5.66458	1.47382e-08	7.05321e-07
chr14.817	605.778	-4.46327	0.788042	-5.66375	1.48104e-08	7.07304e-07
chr16.137	266.245	-6.35902	1.12324	-5.66134	1.50198e-08	7.1508e-07
chr14.622	266.121	6.93332	1.22482	5.66071	1.50752e-08	7.16974e-07
chr4.3186	112.869	2.03675	0.359819	5.66046	1.50964e-08	7.17242e-07
chr2.2373	462.008	-3.15461	0.557807	-5.65537	1.55508e-08	7.35039e-07
chr20.65	3036.64	4.45073	0.787261	5.65344	1.57264e-08	7.42577e-07
chr19.3305	20603.6	3.48468	0.61661	5.65135	1.59194e-08	7.50152e-07
chr16.1604	17.3387	-4.15489	0.735294	-5.65065	1.59841e-08	7.52428e-07
chr23.2310	143.694	8.00253	1.41784	5.64416	1.65988e-08	7.79773e-07
chr7.3162	218.673	-2.73389	0.484582	-5.64173	1.68346e-08	7.90044e-07
chr10.2439	27.7838	-3.66809	0.650772	-5.63653	1.73514e-08	8.11087e-07
chr11.2360	1549.19	2.36218	0.419086	5.63651	1.73535e-08	8.11087e-07
chr4.2901	81.1473	8.52284	1.51276	5.63398	1.76097e-08	8.22228e-07
chr20.2225	661.229	-2.37235	0.421218	-5.63211	1.7802e-08	8.30361e-07
chr6.251	1463.88	-5.74399	1.02073	-5.62735	1.82998e-08	8.51855e-07
chr10.1552	292.938	3.38783	0.602089	5.62678	1.83601e-08	8.53799e-07
chr15.2297	317.63	-2.76509	0.491465	-5.62622	1.84201e-08	8.55725e-07
chr23.1936	72.8436	8.15272	1.44933	5.62517	1.85329e-08	8.60098e-07
chr15.2511	167.646	-2.05462	0.365334	-5.62396	1.86628e-08	8.63514e-07
chr8.635	9894.9	-2.66902	0.474773	-5.62167	1.8912e-08	8.72414e-07
chr15.1516	33.9512	6.13848	1.0927	5.61773	1.93484e-08	8.89873e-07
chr6.305	71.2603	28.1348	5.01039	5.6153	1.96226e-08	8.99785e-07
chr22.4268	9770.96	-2.7614	0.491863	-5.61416	1.97518e-08	9.04811e-07
chr20.2844	62.4856	-3.27448	0.583304	-5.61367	1.98082e-08	9.06147e-07
chr15.1589	2481.14	-2.59298	0.46214	-5.61082	2.0137e-08	9.17889e-07
chr3.1329	51.8062	-2.56345	0.457007	-5.60922	2.03244e-08	9.24602e-07
chr22.2914	122.456	3.82482	0.682265	5.60606	2.06982e-08	9.40673e-07
chr14.982	469.817	2.75346	0.491406	5.60322	2.10407e-08	9.53675e-07
chr5.2910	1448.64	-5.1712	0.922907	-5.60317	2.10464e-08	9.53675e-07
chr5.1546	9702.66	3.2047	0.572013	5.6025	2.11281e-08	9.56436e-07
chr20.3168	885.326	-5.54429	0.990024	-5.60016	2.14156e-08	9.68499e-07
chr16.2522	3683.13	2.0356	0.363649	5.59772	2.17195e-08	9.80315e-07
chr16.155	198.421	-8.34226	1.49092	-5.59537	2.20154e-08	9.91308e-07
chr24.1690	293.476	2.98322	0.533168	5.59527	2.20276e-08	9.91308e-07
chr7.2519	31.0072	-3.75408	0.671065	-5.59421	2.21628e-08	9.96416e-07
chr13.1088	61.3321	-5.13856	0.918693	-5.59334	2.22749e-08	1.00048e-06
chr17.2485	1009.5	2.50231	0.447754	5.58857	2.28945e-08	1.02731e-06
chr13.1030	837.086	2.84201	0.508762	5.58612	2.32196e-08	1.03987e-06
chr3.28	12.0533	-7.46578	1.33659	-5.58568	2.32784e-08	1.04051e-06
chr2.252	1421.66	2.23863	0.400781	5.58568	2.32792e-08	1.04051e-06
chr14.41	4253.66	-2.48812	0.445533	-5.58459	2.34249e-08	1.04565e-06
chr17.441	98.615	2.98267	0.534111	5.58437	2.34546e-08	1.04565e-06
chr19.219	462.836	-2.88452	0.516556	-5.58415	2.3485e-08	1.04565e-06
chr10.2115	349.053	-2.2845	0.409275	-5.58182	2.38012e-08	1.05871e-06
chr18.464	27.8474	-8.5108	1.52539	-5.57941	2.41334e-08	1.07245e-06
chr11.2624	1179.7	-2.0282	0.363549	-5.57889	2.42062e-08	1.07464e-06
chr3.1158	58.2323	5.10252	0.915324	5.57455	2.48173e-08	1.10071e-06
chr12.2274	11919.8	-2.20755	0.396053	-5.57387	2.49146e-08	1.10396e-06
chr2.462	1298.48	-2.06024	0.369761	-5.57181	2.52108e-08	1.11387e-06
chr7.3034	396.623	-2.67211	0.480329	-5.56307	2.65063e-08	1.16552e-06
chr13.1746	120.107	-2.30026	0.413666	-5.56067	2.68738e-08	1.17942e-06
chr3.2422	82.5038	-3.13139	0.563209	-5.5599	2.69929e-08	1.1824e-06
chr18.1769	279.499	2.24257	0.403471	5.55821	2.72563e-08	1.1928e-06
chr2.2247	12.9891	-5.02566	0.90475	-5.55475	2.78012e-08	1.21434e-06
chr8.3389	342.917	5.80726	1.04595	5.55212	2.82231e-08	1.2316e-06
chr19.1020	2349.58	-2.04713	0.368723	-5.55195	2.82502e-08	1.23161e-06
chr12.226	57.0264	-7.09479	1.27816	-5.55078	2.84406e-08	1.23772e-06
chr11.2774	6543.06	2.06249	0.371632	5.54982	2.85965e-08	1.24318e-06
chr6.4148	148.039	2.08074	0.374978	5.54896	2.87381e-08	1.24816e-06
chr24.2201	685.094	-3.83452	0.691065	-5.54871	2.87791e-08	1.24876e-06
chr7.895	14696.8	-2.65291	0.478532	-5.54384	2.95906e-08	1.28155e-06
chr9.1548	522.268	-2.18706	0.394627	-5.54211	2.98857e-08	1.29312e-06
chr4.2654	364.031	-5.92624	1.07017	-5.53765	3.06563e-08	1.32522e-06
chr16.1519	785.409	-2.43687	0.440141	-5.53657	3.08446e-08	1.33211e-06
chr3.3398	524.096	-15.8409	2.86267	-5.53362	3.13688e-08	1.35347e-06
chr13.2095	113.521	-3.75164	0.678023	-5.5332	3.14438e-08	1.35421e-06
chr3.1444	513.142	-2.08116	0.376123	-5.5332	3.14448e-08	1.35421e-06
chr19.413	1459.8	-2.23699	0.404353	-5.53228	3.16102e-08	1.36007e-06
chr23.2079	2794.83	2.2799	0.412623	5.52539	3.28751e-08	1.40922e-06
chr14.315	1439.95	-2.17691	0.394181	-5.52261	3.34004e-08	1.43041e-06
chr8.3112	28.8501	-6.70178	1.21373	-5.52164	3.35854e-08	1.43699e-06
chr6.2488	189.93	-2.14558	0.388668	-5.52034	3.38341e-08	1.44523e-06
chr14.1753	711.566	-2.38098	0.431404	-5.51916	3.40631e-08	1.45338e-06
chr15.1397	3262.09	2.37499	0.430617	5.51532	3.48155e-08	1.48273e-06
chr17.1793	72.3206	-3.33202	0.604271	-5.51411	3.50553e-08	1.49157e-06
chr22.1638	1337.73	2.01483	0.365485	5.51275	3.53275e-08	1.50135e-06
chr21.648	53.9715	-2.89977	0.526052	-5.51233	3.54107e-08	1.50252e-06
chr4.2596	3381.46	-6.10439	1.10765	-5.51113	3.56529e-08	1.51141e-06
chr1.487	1178.55	2.48917	0.451887	5.50839	3.62123e-08	1.5323e-06
chr23.2710	367.275	2.52802	0.459126	5.50615	3.6676e-08	1.5505e-06
chr2.504	191.067	-12.4605	2.2634	-5.50522	3.68707e-08	1.55729e-06
chr12.673	293.926	-10.1459	1.84459	-5.50038	3.78977e-08	1.59774e-06
chr6.3800	1173.94	2.52064	0.458375	5.49908	3.8177e-08	1.60804e-06
chr3.1348	169.917	-2.61166	0.475127	-5.49676	3.86837e-08	1.6279e-06
chr17.2371	14.0701	-3.42966	0.624028	-5.496	3.88508e-08	1.63344e-06
chr16.566	397.838	2.10667	0.383379	5.49501	3.9068e-08	1.64107e-06
chr23.2874	1171.87	2.72624	0.4962	5.49422	3.92432e-08	1.64693e-06
chr6.2652	125.264	-2.19067	0.398814	-5.49296	3.95253e-08	1.65725e-06
chr14.1768	455.995	-2.11018	0.384233	-5.49194	3.9755e-08	1.66537e-06
chr24.491	68.5557	-8.60246	1.56647	-5.49161	3.9828e-08	1.66691e-06
chr3.2395	269.132	-7.99856	1.4567	-5.49089	3.99914e-08	1.67223e-06
chr7.1269	49.1674	-4.44353	0.809663	-5.48812	4.06227e-08	1.69709e-06
chr13.797	9313.97	2.70491	0.493093	5.48559	4.12086e-08	1.71895e-06
chr16.2855	217.374	-4.63789	0.845515	-5.48529	4.12785e-08	1.71895e-06
chr9.2185	934.217	3.71632	0.677508	5.48528	4.12803e-08	1.71895e-06
chr2.342	152.177	-2.45336	0.447398	-5.48362	4.16719e-08	1.73306e-06
chr16.2863	152.588	-2.68476	0.489615	-5.48342	4.17193e-08	1.73346e-06
chr4.3180	2018.54	-4.43141	0.808312	-5.4823	4.19833e-08	1.74285e-06
chr8.2207	49.302	5.40403	0.986568	5.47761	4.31113e-08	1.78165e-06
chr17.2194	715.83	2.24013	0.409166	5.47486	4.3787e-08	1.80795e-06
chr12.1105	43.2721	7.46111	1.36374	5.47108	4.47299e-08	1.84523e-06
chr22.727	22.2413	9.79715	1.79271	5.46501	4.62891e-08	1.90103e-06
chr4.777	71.2582	-2.52424	0.461945	-5.46437	4.64548e-08	1.90614e-06
chr22.2066	89.5435	-2.10243	0.384794	-5.46377	4.66116e-08	1.91087e-06
chr19.1619	641.78	-2.63261	0.482429	-5.45698	4.84298e-08	1.97836e-06
chr22.2945	219.1	3.21281	0.588776	5.45676	4.84907e-08	1.97909e-06
chr3.3915	314.466	-8.27002	1.51629	-5.45413	4.92145e-08	2.00685e-06
chr24.38	950.579	-5.60689	1.02817	-5.45327	4.94532e-08	2.01302e-06
chr18.147	802.847	-2.12442	0.389685	-5.45162	4.99138e-08	2.02976e-06
chr15.2493	97.1975	-2.67092	0.489943	-5.45148	4.99525e-08	2.02976e-06
chr7.2027	1865.67	2.1022	0.385859	5.4481	5.091e-08	2.06387e-06
chr22.2729	7486.35	-4.3935	0.806446	-5.44798	5.09462e-08	2.06387e-06
chr19.3491	38.0511	4.9594	0.910334	5.44789	5.09715e-08	2.06387e-06
chr16.417	545.397	2.92847	0.53767	5.4466	5.13414e-08	2.07703e-06
chr22.4222	25.7505	-5.33142	0.980075	-5.4398	5.33393e-08	2.15596e-06
chr6.2142	56.0153	-3.52054	0.64875	-5.42665	5.74226e-08	2.30884e-06
chr15.856	70.4836	-2.42635	0.447171	-5.426	5.76296e-08	2.31395e-06
chr2.1767	338.172	3.92333	0.723292	5.42427	5.81908e-08	2.33158e-06
chr19.3533	84.3501	-3.79251	0.699845	-5.41906	5.9912e-08	2.39615e-06
chr4.181	556.261	6.49455	1.19938	5.41492	6.13149e-08	2.44564e-06
chr3.2530	85.9143	-7.6363	1.41026	-5.4148	6.13561e-08	2.44564e-06
chr12.225	7438.68	-3.05068	0.563898	-5.40998	6.30304e-08	2.50264e-06
chr4.1628	1031.46	2.85203	0.527186	5.40992	6.30545e-08	2.50264e-06
chr3.1259	275.108	2.82527	0.522366	5.40862	6.35139e-08	2.51856e-06
chr2.1186	2454.43	3.15413	0.583221	5.40813	6.36855e-08	2.5232e-06
chr24.2009	4792.56	-6.30974	1.16679	-5.40776	6.38186e-08	2.52413e-06
chr3.3473	306.82	2.59246	0.479426	5.40743	6.3935e-08	2.52656e-06
chr16.2708	1324.77	-2.48496	0.460045	-5.40155	6.60659e-08	2.60454e-06
chr20.85	118.528	-2.58423	0.478426	-5.40152	6.60781e-08	2.60454e-06
chr11.230	644.315	-2.52972	0.468892	-5.39511	6.84832e-08	2.69243e-06
chr15.85	321.145	-7.3323	1.35934	-5.394	6.89048e-08	2.70669e-06
chr12.358	750.952	-2.57556	0.47799	-5.3883	7.11274e-08	2.78449e-06
chr4.370	1421.26	-3.52019	0.653683	-5.38517	7.2377e-08	2.831e-06
chr12.2537	3203.8	-4.44738	0.826329	-5.3821	7.36223e-08	2.87727e-06
chr18.1734	443.29	3.98963	0.741471	5.38069	7.42005e-08	2.89741e-06
chr14.1493	132.759	-5.34131	0.992785	-5.38013	7.44317e-08	2.90397e-06
chr5.169	1748.79	-6.36481	1.18484	-5.37187	7.79233e-08	3.03293e-06
chr18.187	21.2612	-5.16752	0.962027	-5.37149	7.80898e-08	3.03293e-06
chr19.3494	61.3385	7.27862	1.35507	5.37139	7.81304e-08	3.03293e-06
chr12.843	552.901	-3.8656	0.71967	-5.37135	7.81487e-08	3.03293e-06
chr12.762	3339.9	-4.84195	0.901449	-5.37129	7.81745e-08	3.03293e-06
chr3.2689	58734.1	2.06278	0.384641	5.36286	8.19145e-08	3.16906e-06
chr19.628	240.924	3.37837	0.630091	5.36172	8.24334e-08	3.18645e-06
chr21.229	1321.39	-3.32608	0.620514	-5.3602	8.31308e-08	3.21072e-06
chr20.676	22939.4	2.03599	0.380178	5.35535	8.53887e-08	3.28689e-06
chr6.1450	2705.85	5.48648	1.02464	5.35454	8.57724e-08	3.2989e-06
chr17.3580	78.5075	-4.57232	0.854123	-5.35323	8.63956e-08	3.31662e-06
chr4.1880	7453.52	-2.41819	0.451735	-5.35312	8.64492e-08	3.31662e-06
chr19.3299	216.899	4.00561	0.749035	5.34769	8.90862e-08	3.40644e-06
chr8.1692	42.6936	7.1597	1.33909	5.34669	8.95773e-08	3.42237e-06
chr17.1401	342.378	-2.46305	0.460759	-5.34565	9.00951e-08	3.43645e-06
chr8.56	327.933	2.74954	0.514406	5.34508	9.03783e-08	3.4444e-06
chr2.2257	12.7314	-5.00819	0.937196	-5.3438	9.10159e-08	3.46166e-06
chr20.600	8922.92	-3.68117	0.688883	-5.34368	9.10787e-08	3.46166e-06
chr6.2907	616.955	-2.99658	0.560782	-5.34357	9.11319e-08	3.46166e-06
chr20.1224	4711.18	2.73458	0.511824	5.34281	9.15153e-08	3.47336e-06
chr3.3633	336.011	2.5232	0.472289	5.34249	9.16789e-08	3.4767e-06
chr18.174	1361.79	2.38375	0.446226	5.34203	9.19114e-08	3.48265e-06
chr17.860	79.9283	23.5425	4.40735	5.34163	9.21127e-08	3.4874e-06
chr23.1961	35.5768	-2.34314	0.438737	-5.34064	9.26167e-08	3.5036e-06
chr18.2522	828.793	2.80256	0.52479	5.34034	9.27702e-08	3.50653e-06
chr12.139	384.196	-2.39171	0.448064	-5.33788	9.40395e-08	3.55159e-06
chr5.173	1696.43	-6.25349	1.17162	-5.33749	9.42428e-08	3.55635e-06
chr6.1718	38.6462	-3.56347	0.667793	-5.33619	9.49207e-08	3.579e-06
chr12.2651	65.6702	7.22005	1.35361	5.33394	9.61061e-08	3.62073e-06
chr6.1267	285.278	-4.86289	0.911807	-5.33325	9.64722e-08	3.62962e-06
chr21.456	47.3914	-2.75173	0.515972	-5.33309	9.65531e-08	3.62962e-06
chr10.1513	711.305	-2.11484	0.396555	-5.33304	9.65795e-08	3.62962e-06
chr15.2114	3976.6	-2.03523	0.381637	-5.3329	9.66574e-08	3.62962e-06
chr7.2198	37.9945	7.11917	1.33558	5.33039	9.80007e-08	3.67706e-06
chr8.2647	2200.02	-3.72975	0.699934	-5.32871	9.89107e-08	3.70818e-06
chr12.2789	227.07	-2.95938	0.555401	-5.32837	9.90989e-08	3.71222e-06
chr4.3173	56.1361	-2.62318	0.492434	-5.32696	9.98678e-08	3.73798e-06
chr1.241	1642.64	2.54576	0.478094	5.32481	1.01059e-07	3.77948e-06
chr4.684	402.601	2.02715	0.380861	5.32254	1.02326e-07	3.81756e-06
chr2.304	51.9586	-4.78991	0.899956	-5.32239	1.02414e-07	3.81776e-06
chr6.3160	39.7918	-5.03048	0.945251	-5.32185	1.02718e-07	3.826e-06
chr17.1857	245.266	3.45203	0.649016	5.31887	1.04413e-07	3.88597e-06
chr9.2139	783.275	-2.81573	0.52958	-5.31691	1.05542e-07	3.91848e-06
chr13.1328	722.605	2.6551	0.499474	5.31579	1.06194e-07	3.93321e-06
chr23.890	634.007	-5.46502	1.02832	-5.31453	1.06935e-07	3.95745e-06
chr4.3200	172.072	3.77212	0.710057	5.31242	1.08179e-07	3.99705e-06
chr8.3406	284.155	4.40051	0.828794	5.30953	1.09908e-07	4.05119e-06
chr6.3501	7714.48	3.42186	0.644845	5.30648	1.11762e-07	4.11293e-06
chr4.2542	188.652	8.23096	1.55133	5.30576	1.12207e-07	4.12602e-06
chr3.1272	60.402	-2.8028	0.528302	-5.30531	1.12484e-07	4.12961e-06
chr8.2601	16.2907	4.66388	0.879329	5.30391	1.13351e-07	4.15482e-06
chr12.242	12423.6	-5.12322	0.966085	-5.30308	1.13865e-07	4.17036e-06
chr19.1037	132.958	8.13109	1.53405	5.30042	1.15535e-07	4.22478e-06
chr11.521	268.962	-2.14007	0.403779	-5.30009	1.15745e-07	4.22912e-06
chr14.1421	526.744	2.04154	0.385287	5.29876	1.16593e-07	4.25443e-06
chr3.3094	56.9331	3.39514	0.640748	5.29871	1.16623e-07	4.25443e-06
chr23.1412	599.256	-2.12125	0.400548	-5.29587	1.18451e-07	4.31429e-06
chr14.116	24.7322	-3.59597	0.679059	-5.29552	1.18676e-07	4.31905e-06
chr3.3048	219.643	2.31577	0.437396	5.29446	1.1937e-07	4.33744e-06
chr7.3717	4471.22	2.36682	0.44724	5.29206	1.20945e-07	4.38777e-06
chr6.2954	218.688	-2.22062	0.419649	-5.2916	1.2125e-07	4.39536e-06
chr19.1593	233.217	-2.63698	0.498402	-5.29087	1.21737e-07	4.40953e-06
chr1.1125	30.5523	-3.11626	0.589635	-5.28507	1.25654e-07	4.54786e-06
chr19.3651	45.9923	24.4077	4.62254	5.28015	1.29077e-07	4.66073e-06
chr11.307	965.083	5.95647	1.12865	5.27752	1.30944e-07	4.71707e-06
chr24.915	1962.66	2.10461	0.398826	5.277	1.31313e-07	4.72294e-06
chr19.3205	37.7379	-2.93374	0.556038	-5.27615	1.31928e-07	4.73769e-06
chr6.3825	33.9049	-4.16021	0.788541	-5.27584	1.32151e-07	4.74198e-06
chr11.2841	119.625	-3.69567	0.700797	-5.27352	1.3383e-07	4.79102e-06
chr6.239	881.595	2.14067	0.406114	5.27111	1.35605e-07	4.85079e-06
chr1.1275	69.9242	-3.14326	0.596589	-5.26873	1.37372e-07	4.90725e-06
chr7.1938	34.9474	-3.62591	0.688198	-5.2687	1.37396e-07	4.90725e-06
chr5.2188	382.704	2.04165	0.387659	5.2666	1.3897e-07	4.95961e-06
chr7.2622	5284.26	9.85704	1.87189	5.26582	1.39568e-07	4.97711e-06
chr5.2405	1432.13	-2.4132	0.458527	-5.26294	1.41772e-07	5.05178e-06
chr15.1268	3960.12	-2.321	0.441277	-5.25973	1.44268e-07	5.13276e-06
chr22.3816	270.32	2.87517	0.546701	5.25912	1.44744e-07	5.14573e-06
chr14.1179	170.308	3.57295	0.679877	5.25529	1.4779e-07	5.24591e-06
chr15.1465	1664.7	-5.74286	1.09281	-5.25515	1.47904e-07	5.24593e-06
chr1.488	145.194	2.84578	0.541576	5.25463	1.4832e-07	5.25661e-06
chr15.511	1336.07	-2.6989	0.513789	-5.25294	1.49687e-07	5.29693e-06
chr17.1530	380.514	3.42173	0.651842	5.24932	1.52664e-07	5.39813e-06
chr4.1001	258.732	2.60072	0.495577	5.24786	1.53875e-07	5.43259e-06
chr24.1182	319.618	2.6438	0.503975	5.24588	1.55536e-07	5.48701e-06
chr15.1285	364.983	-2.3812	0.454054	-5.24431	1.5687e-07	5.52141e-06
chr19.4016	263.473	-2.95814	0.56545	-5.23147	1.68165e-07	5.88296e-06
chr17.2143	3107.34	2.08768	0.399186	5.22983	1.69664e-07	5.9264e-06
chr5.177	2786.2	-6.2257	1.19093	-5.2276	1.71725e-07	5.9893e-06
chr1.2510	229.433	-5.46896	1.04636	-5.22667	1.72587e-07	6.0148e-06
chr2.1153	40.8498	-6.63468	1.26946	-5.22637	1.72873e-07	6.02021e-06
chr8.3773	441.676	-5.30105	1.01493	-5.22307	1.75983e-07	6.12389e-06
chr13.831	622.455	-2.40972	0.461414	-5.22247	1.7655e-07	6.13897e-06
chr14.942	76.1024	-9.12097	1.7469	-5.22124	1.7773e-07	6.17535e-06
chr7.3090	1495.73	-2.51869	0.482503	-5.22005	1.78876e-07	6.21048e-06
chr15.438	285.985	2.23358	0.428044	5.21812	1.80751e-07	6.2614e-06
chr13.1413	850.58	8.47966	1.62564	5.21619	1.82643e-07	6.30796e-06
chr4.1739	118.591	-8.51227	1.63343	-5.21128	1.87537e-07	6.43836e-06
chr8.3701	3139.9	-3.00908	0.577573	-5.20986	1.88981e-07	6.48308e-06
chr10.564	334.221	2.76984	0.531779	5.20862	1.90246e-07	6.52162e-06
chr4.698	3154.31	2.55262	0.490182	5.20749	1.91412e-07	6.55672e-06
chr10.2357	107.463	2.51064	0.482521	5.20318	1.95911e-07	6.70087e-06
chr1.1133	1028.28	-2.51889	0.484377	-5.20026	1.99007e-07	6.80168e-06
chr16.2243	23.7805	-5.76573	1.10885	-5.19975	1.99558e-07	6.81546e-06
chr19.1876	52.7063	-3.18315	0.612316	-5.19854	2.00859e-07	6.85483e-06
chr1.3334	3616.09	3.27449	0.63028	5.19529	2.044e-07	6.97051e-06
chr16.2954	586.642	3.40728	0.656596	5.18931	2.11075e-07	7.19281e-06
chr1.1727	412.401	2.28708	0.440829	5.18814	2.12407e-07	7.23285e-06
chr6.887	44.3499	-2.67704	0.516012	-5.18794	2.12636e-07	7.23529e-06
chr18.152	22.7974	-2.86467	0.552306	-5.18674	2.14008e-07	7.27121e-06
chr9.494	13626	-4.41355	0.851098	-5.18571	2.15199e-07	7.30628e-06
chr11.2739	255.094	-2.352	0.453926	-5.18146	2.20161e-07	7.46375e-06
chr12.1279	180.52	-3.37851	0.652087	-5.18107	2.20613e-07	7.47356e-06
chr8.1644	59251.5	2.61897	0.50575	5.17838	2.23816e-07	7.57651e-06
chr13.2218	26.2736	-6.052	1.16877	-5.17811	2.24147e-07	7.58213e-06
chr4.379	1858.91	2.677	0.517116	5.17678	2.25745e-07	7.63059e-06
chr11.134	184.504	-2.15812	0.416989	-5.17547	2.27332e-07	7.67858e-06
chr20.886	243.146	2.73179	0.528106	5.17281	2.30593e-07	7.76596e-06
chr6.2859	162.819	-3.27589	0.633419	-5.17175	2.31911e-07	7.79891e-06
chr19.2245	1482.32	-2.10242	0.406911	-5.16678	2.38164e-07	8.00334e-06
chr16.289	7672.82	-4.19957	0.812874	-5.16633	2.3874e-07	8.01687e-06
chr7.775	215.499	-2.23111	0.431927	-5.16547	2.39836e-07	8.04779e-06
chr4.2612	88.3194	7.74789	1.50008	5.16499	2.40448e-07	8.06245e-06
chr5.2803	1114.09	-4.82603	0.935473	-5.15892	2.48385e-07	8.29836e-06
chr4.730	59.5428	-2.51568	0.487779	-5.15742	2.50381e-07	8.35291e-06
chr13.2477	9855.92	2.5271	0.490183	5.15542	2.53062e-07	8.42799e-06
chr15.2532	2506.89	-3.35677	0.651152	-5.15512	2.53474e-07	8.42799e-06
chr14.477	5647.36	-2.86387	0.555555	-5.15496	2.53679e-07	8.42799e-06
chr13.2102	329.304	2.43916	0.473171	5.15493	2.53729e-07	8.42799e-06
chr16.257	350.843	-3.54724	0.688608	-5.15132	2.58657e-07	8.5793e-06
chr18.2461	393.658	-2.35113	0.456442	-5.15099	2.59112e-07	8.58819e-06
chr18.1666	160.207	3.99662	0.775982	5.1504	2.59929e-07	8.60907e-06
chr11.1180	426.774	-7.1527	1.38916	-5.14893	2.6198e-07	8.67076e-06
chr22.2673	793.987	-2.75459	0.535642	-5.14259	2.70974e-07	8.94245e-06
chr12.1815	70.7631	-2.40062	0.466819	-5.1425	2.71102e-07	8.94245e-06
chr9.1898	85.127	-2.82891	0.550378	-5.13995	2.74817e-07	9.05008e-06
chr2.627	19.256	3.17742	0.618232	5.13952	2.7544e-07	9.05396e-06
chr10.3242	9409.14	-2.58106	0.502205	-5.13946	2.75525e-07	9.05396e-06
chr19.3920	845.624	3.78113	0.73575	5.13915	2.75978e-07	9.06238e-06
chr23.2414	150.906	3.33064	0.648317	5.13736	2.78625e-07	9.1428e-06
chr23.2674	23.3435	-5.56478	1.08331	-5.13685	2.79385e-07	9.1612e-06
chr9.2302	30.2978	4.55844	0.888655	5.1296	2.90366e-07	9.50773e-06
chr20.1453	163.072	5.2436	1.02226	5.1294	2.90661e-07	9.51063e-06
chr7.3798	4939.7	2.08126	0.405769	5.12918	2.91001e-07	9.51499e-06
chr10.2186	669.62	-2.15588	0.42064	-5.12523	2.97175e-07	9.70326e-06
chr7.3176	305.42	3.3106	0.646013	5.12466	2.98074e-07	9.72552e-06
chr1.1270	582.288	-3.41627	0.667102	-5.12106	3.0383e-07	9.89231e-06
chr10.2568	189.683	-4.00768	0.782686	-5.12042	3.04858e-07	9.91175e-06
chr8.3364	256.309	7.28805	1.42364	5.1193	3.06671e-07	9.96169e-06
chr15.1922	1585.42	-2.30775	0.451012	-5.11682	3.10731e-07	1.00742e-05
chr24.1926	223.918	3.3992	0.664757	5.11345	3.16323e-07	1.02339e-05
chr6.3067	814.257	-2.15725	0.421902	-5.11315	3.16832e-07	1.02403e-05
chr7.3405	1440.76	-3.5084	0.686165	-5.11306	3.1698e-07	1.02403e-05
chr22.3554	79.9143	-3.71924	0.727458	-5.11265	3.17668e-07	1.02486e-05
chr11.1427	30.7782	6.89077	1.34874	5.10905	3.2378e-07	1.04239e-05
chr8.3690	727.883	-3.51774	0.688681	-5.10794	3.25695e-07	1.04709e-05
chr1.683	189.831	4.82024	0.944474	5.10363	3.33208e-07	1.0705e-05
chr22.953	52.3028	-3.26881	0.640928	-5.10011	3.39448e-07	1.08902e-05
chr23.2417	317.907	2.29756	0.450575	5.09916	3.41161e-07	1.093e-05
chr24.870	1152.29	2.61003	0.511904	5.09866	3.4206e-07	1.09477e-05
chr19.1889	463.392	2.53996	0.498169	5.09859	3.4219e-07	1.09477e-05
chr24.1320	41.8112	7.0737	1.38922	5.09183	3.54619e-07	1.13217e-05
chr6.1863	1035.29	-2.07965	0.408532	-5.09054	3.5705e-07	1.13757e-05
chr10.1355	111.056	2.1154	0.415772	5.0879	3.6205e-07	1.15111e-05
chr23.2528	18.3909	-4.19198	0.824029	-5.08718	3.63426e-07	1.15389e-05
chr16.199	38.1562	-2.27323	0.446961	-5.08596	3.65774e-07	1.16054e-05
chr8.2411	818.681	-4.45969	0.877042	-5.08492	3.67783e-07	1.16612e-05
chr20.71	100.771	-3.36539	0.662052	-5.08326	3.71005e-07	1.17552e-05
chr11.1344	93.8835	2.32665	0.457837	5.08183	3.73817e-07	1.1828e-05
chr15.2556	7922.52	3.33834	0.657339	5.07857	3.80277e-07	1.20159e-05
chr18.2106	35.3426	-3.52064	0.693493	-5.07668	3.84091e-07	1.21281e-05
chr8.785	157.854	-6.42836	1.26702	-5.07361	3.90342e-07	1.2317e-05
chr9.1220	2348.95	-2.14231	0.42229	-5.07308	3.91434e-07	1.2343e-05
chr22.826	282.839	2.62067	0.516786	5.0711	3.95526e-07	1.2455e-05
chr13.1059	68.1207	3.81314	0.752428	5.06778	4.02473e-07	1.26392e-05
chr18.831	103.089	5.05266	0.997151	5.0671	4.03932e-07	1.26764e-05
chr22.2871	406.377	2.15318	0.425363	5.06198	4.14918e-07	1.30034e-05
chr4.1749	1602.6	-6.75427	1.33448	-5.06133	4.16332e-07	1.30389e-05
chr15.2146	15323.8	-3.1231	0.617082	-5.06108	4.1689e-07	1.30474e-05
chr20.2994	165.26	2.14518	0.423945	5.06005	4.19154e-07	1.31094e-05
chr12.1128	145.166	-3.6421	0.719932	-5.05895	4.21566e-07	1.31669e-05
chr1.2508	111.674	-5.39371	1.06624	-5.05863	4.2229e-07	1.31806e-05
chr8.2054	14.8852	8.24259	1.62967	5.05781	4.24093e-07	1.32279e-05
chr23.1675	104.286	4.86084	0.96112	5.05747	4.24859e-07	1.32428e-05
chr24.1229	50.1079	7.08069	1.40013	5.05716	4.25544e-07	1.32463e-05
chr13.269	71.3516	4.34873	0.859985	5.05675	4.26459e-07	1.32658e-05
chr10.1950	208.001	-2.58703	0.512064	-5.05216	4.36831e-07	1.35701e-05
chr18.1140	235.652	2.85194	0.564722	5.05016	4.41447e-07	1.36858e-05
chr22.1236	98.6223	3.51101	0.695295	5.04967	4.4258e-07	1.37116e-05
chr18.1574	64.9391	-2.46462	0.488212	-5.04825	4.4588e-07	1.38046e-05
chr12.1684	1315.27	2.12252	0.420458	5.0481	4.46226e-07	1.3806e-05
chr15.520	101.624	3.82442	0.75826	5.04368	4.56652e-07	1.41048e-05
chr19.1260	600.192	-2.45231	0.486221	-5.04362	4.56804e-07	1.41048e-05
chr15.967	888.64	2.44305	0.484565	5.04174	4.61316e-07	1.42346e-05
chr9.1183	49.8095	-4.32224	0.857458	-5.04076	4.63692e-07	1.42984e-05
chr14.575	114.51	-4.27471	0.848357	-5.03881	4.68433e-07	1.44252e-05
chr12.2591	2057.21	-2.78953	0.55387	-5.03643	4.74287e-07	1.45762e-05
chr20.2443	110.849	-3.22423	0.640247	-5.03591	4.7558e-07	1.45965e-05
chr19.2769	392.688	-2.87723	0.5717	-5.03276	4.83474e-07	1.48289e-05
chr18.2469	40.8993	6.87054	1.36615	5.02914	4.92688e-07	1.50814e-05
chr22.656	35.1337	6.64834	1.32253	5.02699	4.98229e-07	1.52105e-05
chr23.213	1424.43	-3.60097	0.716377	-5.02665	4.9913e-07	1.52279e-05
chr3.2400	249.101	-4.09791	0.815312	-5.02619	5.00324e-07	1.52496e-05
chr23.1108	293.532	6.12372	1.21838	5.02612	5.00501e-07	1.52496e-05
chr7.3954	105.668	-3.25804	0.6483	-5.02551	5.021e-07	1.52881e-05
chr7.3614	2952.63	3.56953	0.710329	5.02518	5.02956e-07	1.52991e-05
chr11.1165	527.809	3.65582	0.72751	5.02512	5.03124e-07	1.52991e-05
chr2.45	140.032	-3.78515	0.75344	-5.02382	5.06529e-07	1.53924e-05
chr5.2047	52.3718	-3.1573	0.62851	-5.02347	5.07451e-07	1.54103e-05
chr9.1722	41.6973	3.71789	0.74026	5.02242	5.10254e-07	1.54688e-05
chr24.1322	175.112	-4.42093	0.880341	-5.02184	5.11801e-07	1.54932e-05
chr21.1977	246.129	-2.98877	0.595157	-5.02181	5.11865e-07	1.54932e-05
chr9.2508	1007.17	-2.04804	0.408012	-5.01955	5.17916e-07	1.56626e-05
chr19.1682	381.303	2.32704	0.463705	5.01837	5.21127e-07	1.57425e-05
chr12.2759	2934.26	-3.59875	0.717182	-5.01791	5.22378e-07	1.577e-05
chr8.3456	39.3287	-2.63326	0.525252	-5.01332	5.3499e-07	1.61296e-05
chr2.2271	192.549	-6.88149	1.37349	-5.01021	5.43715e-07	1.63712e-05
chr13.2380	4283.21	2.52759	0.504621	5.00889	5.47436e-07	1.64725e-05
chr23.85	34.8727	-3.15055	0.62927	-5.00668	5.53782e-07	1.66525e-05
chr22.3064	66.4728	6.89339	1.37706	5.00588	5.56067e-07	1.67103e-05
chr18.1209	1780.06	-2.18187	0.436245	-5.00147	5.68939e-07	1.7086e-05
chr6.4045	583.759	2.2264	0.445942	4.99257	5.95803e-07	1.78114e-05
chr6.4093	915.478	4.10323	0.821926	4.99221	5.96931e-07	1.78336e-05
chr16.2584	136.997	-2.98922	0.5988	-4.99201	5.97552e-07	1.78405e-05
chr16.2456	142.213	-5.97253	1.19677	-4.99055	6.02062e-07	1.79598e-05
chr6.2532	412.612	-2.90716	0.582695	-4.98916	6.0641e-07	1.80553e-05
chr14.1893	689.136	3.38557	0.678596	4.98907	6.06705e-07	1.80553e-05
chr20.1507	53.2673	-2.66433	0.534351	-4.9861	6.16105e-07	1.83113e-05
chr11.1706	71.1595	-6.12826	1.22948	-4.98444	6.21417e-07	1.84417e-05
chr6.938	905.038	-12.1149	2.43127	-4.98296	6.26202e-07	1.85417e-05
chr19.1064	1087.58	-2.27773	0.457173	-4.98221	6.28619e-07	1.85992e-05
chr11.815	1614.28	-2.10158	0.421832	-4.98203	6.29205e-07	1.86046e-05
chr7.3673	600.619	4.05497	0.81442	4.97897	6.39234e-07	1.88769e-05
chr7.4192	493.65	9.60052	1.92925	4.9763	6.48114e-07	1.91268e-05
chr10.3045	15.3429	6.80859	1.36849	4.97525	6.51619e-07	1.9218e-05
chr12.2458	92.755	3.76251	0.756834	4.97138	6.6477e-07	1.95807e-05
chr22.2578	66.203	-3.20975	0.645708	-4.9709	6.66422e-07	1.96043e-05
chr13.2757	12914.3	2.7496	0.553154	4.97077	6.66892e-07	1.96056e-05
chr22.1643	858.396	-10.5865	2.12995	-4.97029	6.68524e-07	1.9641e-05
chr18.2367	25.3684	8.99209	1.81003	4.96793	6.76704e-07	1.98434e-05
chr10.2963	224.124	-3.24263	0.652852	-4.96687	6.80421e-07	1.99397e-05
chr21.1295	193.879	4.71471	0.95004	4.96264	6.95408e-07	2.034e-05
chr8.456	510.168	2.554	0.514817	4.96098	7.01373e-07	2.05015e-05
chr4.1436	88.6074	-2.66883	0.538186	-4.95893	7.08824e-07	2.06668e-05
chr3.1875	701.132	-2.66652	0.538117	-4.95528	7.22253e-07	2.10317e-05
chr22.479	135.084	3.21362	0.64879	4.95325	7.29858e-07	2.12263e-05
chr8.1762	703.305	-2.15663	0.43544	-4.95277	7.31655e-07	2.12651e-05
chr17.1230	610.141	2.30285	0.465938	4.94239	7.71697e-07	2.23022e-05
chr2.1936	2485.87	-2.04184	0.413185	-4.94171	7.74386e-07	2.23659e-05
chr5.477	512.323	3.61708	0.732109	4.94063	7.78704e-07	2.24765e-05
chr4.1167	115.228	3.93157	0.79656	4.93569	7.98686e-07	2.29956e-05
chr8.442	24.3934	-2.57728	0.52254	-4.93221	8.13032e-07	2.33648e-05
chr19.2979	4181.42	-2.20894	0.447883	-4.93196	8.14076e-07	2.3369e-05
chr18.131	779.757	-3.5691	0.724174	-4.92852	8.2855e-07	2.37547e-05
chr22.4378	2287.91	2.47769	0.502872	4.92709	8.34638e-07	2.38813e-05
chr6.4076	2377.49	2.32383	0.471686	4.92665	8.36511e-07	2.392e-05
chr3.4337	1085.67	-2.39566	0.486311	-4.9262	8.38449e-07	2.39606e-05
chr7.1635	3286.62	2.02241	0.410605	4.92544	8.41697e-07	2.4035e-05
chr17.1828	519.952	-2.86185	0.5811	-4.92488	8.441e-07	2.40772e-05
chr17.1032	53.9052	-3.84064	0.780345	-4.92172	8.57869e-07	2.44397e-05
chr19.3009	52.9758	-3.36146	0.683045	-4.92129	8.59768e-07	2.44787e-05
chr22.3147	2107.89	2.39094	0.486113	4.91848	8.72191e-07	2.48069e-05
chr3.3627	356.353	3.35037	0.681185	4.91844	8.72375e-07	2.48069e-05
chr12.281	785.367	2.19946	0.447596	4.91394	8.92656e-07	2.53211e-05
chr8.807	59.7066	6.67971	1.35948	4.91343	8.94948e-07	2.53705e-05
chr8.565	308.279	3.16293	0.643821	4.91274	8.98105e-07	2.54443e-05
chr13.2483	34.3124	-3.27384	0.666522	-4.91182	9.02329e-07	2.55482e-05
chr9.1189	252.438	2.18927	0.445735	4.91158	9.03448e-07	2.55642e-05
chr17.2230	45.1039	-2.37239	0.483254	-4.9092	9.14481e-07	2.58431e-05
chr12.1708	67.3682	-2.35639	0.480378	-4.90529	9.32886e-07	2.62841e-05
chr23.2345	365.14	3.13739	0.639641	4.90493	9.34624e-07	2.6317e-05
chr8.3587	10903.6	-4.54542	0.926794	-4.90445	9.36878e-07	2.63593e-05
chr9.1775	716.946	-2.19992	0.448563	-4.90437	9.37274e-07	2.63593e-05
chr21.40	9846.54	3.16259	0.645094	4.90252	9.46144e-07	2.65601e-05
chr20.1907	69.8748	-6.7065	1.36834	-4.9012	9.52528e-07	2.66751e-05
chr4.3174	325.338	2.73839	0.558718	4.90119	9.52557e-07	2.66751e-05
chr19.2134	33.089	-3.04705	0.622504	-4.89482	9.83933e-07	2.75035e-05
chr15.1606	9.45637	-29.6854	6.06612	-4.89364	9.89887e-07	2.76532e-05
chr23.54	1336.62	-5.83354	1.1928	-4.89061	1.00524e-06	2.80226e-05
chr2.2049	22.4496	-3.00095	0.613621	-4.89056	1.0055e-06	2.80226e-05
chr12.467	340.607	-5.39493	1.10335	-4.8896	1.01039e-06	2.81236e-05
chr8.115	226.697	-2.12403	0.434441	-4.88912	1.01286e-06	2.81753e-05
chr6.4109	381.479	-4.93464	1.00939	-4.88874	1.01485e-06	2.82136e-05
chr19.1903	688.012	2.09174	0.428117	4.88591	1.02951e-06	2.85522e-05
chr13.1029	418.686	4.07694	0.834696	4.88434	1.03774e-06	2.87457e-05
chr17.2754	2900.25	2.26224	0.463176	4.8842	1.03852e-06	2.87501e-05
chr6.4147	1098.5	4.47006	0.915445	4.88294	1.04513e-06	2.88984e-05
chr17.2866	127.624	-2.55694	0.523686	-4.88258	1.04708e-06	2.89349e-05
chr1.1348	29.9241	-3.19653	0.654717	-4.88232	1.04847e-06	2.89559e-05
chr7.994	402.828	2.86062	0.586471	4.87769	1.07337e-06	2.9561e-05
chr6.2722	2401.39	2.8196	0.578077	4.87754	1.07415e-06	2.9561e-05
chr8.238	114.306	5.66802	1.16207	4.87753	1.07423e-06	2.9561e-05
chr11.1148	2069.87	2.79017	0.572295	4.8754	1.08589e-06	2.98461e-05
chr19.1493	845.517	2.52894	0.518834	4.87427	1.09213e-06	2.99462e-05
chr8.3082	2316.06	7.3328	1.50488	4.87267	1.10102e-06	3.01539e-05
chr15.1948	52.1595	5.80823	1.19229	4.87151	1.10749e-06	3.03132e-05
chr22.2875	134.187	-7.12839	1.46345	-4.87094	1.11066e-06	3.03819e-05
chr1.566	593.387	2.76344	0.567447	4.86995	1.11624e-06	3.04981e-05
chr11.669	15773.7	2.49754	0.513183	4.86676	1.13441e-06	3.09394e-05
chr22.2221	46.9607	-2.82111	0.579747	-4.8661	1.13821e-06	3.10065e-05
chr13.607	77.2513	8.18475	1.68215	4.86565	1.14078e-06	3.10582e-05
chr16.1973	5135.11	-2.1787	0.448096	-4.86213	1.16128e-06	3.1579e-05
chr1.213	138.928	-2.52284	0.518963	-4.86131	1.16611e-06	3.16541e-05
chr1.134	71.1508	-3.26543	0.671942	-4.85968	1.17574e-06	3.18591e-05
chr13.2145	2936.98	2.54559	0.52405	4.85754	1.18853e-06	3.20736e-05
chr9.143	4156.41	2.27668	0.468769	4.85671	1.19351e-06	3.21702e-05
chr4.2603	107.441	3.81851	0.786257	4.85656	1.1944e-06	3.21755e-05
chr12.1978	50.2244	7.90152	1.62773	4.85433	1.20795e-06	3.24835e-05
chr6.2393	913.112	-4.22983	0.871696	-4.85242	1.21964e-06	3.27594e-05
chr20.2152	77.2257	-3.38823	0.698273	-4.85229	1.22041e-06	3.27612e-05
chr6.3309	313.731	3.65731	0.753814	4.85174	1.22384e-06	3.28212e-05
chr14.631	1004.05	4.60021	0.948165	4.8517	1.22407e-06	3.28212e-05
chr14.39	104.575	-3.57019	0.735889	-4.85153	1.22512e-06	3.28301e-05
chr14.1948	264.661	-2.2569	0.465393	-4.84944	1.23811e-06	3.31396e-05
chr14.1086	42.3568	-2.6903	0.554988	-4.84749	1.25035e-06	3.34284e-05
chr14.536	5670.2	2.86916	0.592029	4.84632	1.25772e-06	3.36058e-05
chr21.1221	1293.83	2.40772	0.496914	4.84535	1.26391e-06	3.37126e-05
chr20.2288	264.589	-2.20883	0.456011	-4.84381	1.27373e-06	3.39549e-05
chr20.1686	2762.37	2.50671	0.517541	4.8435	1.2757e-06	3.39876e-05
chr2.998	2918.16	3.21816	0.66449	4.84305	1.2786e-06	3.40453e-05
chr18.446	4721.46	-3.26891	0.675161	-4.84168	1.28748e-06	3.42422e-05
chr15.1718	208.184	6.6361	1.37159	4.83827	1.30975e-06	3.48141e-05
chr13.657	46.1056	-2.40924	0.498409	-4.83386	1.33909e-06	3.54917e-05
chr9.12	27.9881	-3.23344	0.669456	-4.82996	1.36561e-06	3.61737e-05
chr6.4179	154.079	4.08153	0.845116	4.82954	1.36847e-06	3.62152e-05
chr14.1135	30.5382	2.46695	0.510809	4.8295	1.36875e-06	3.62152e-05
chr21.138	38.6318	-2.5147	0.520917	-4.82745	1.38295e-06	3.657e-05
chr4.1927	38.2821	-2.23756	0.463521	-4.82731	1.38388e-06	3.65735e-05
chr6.1632	68.2131	6.83679	1.41774	4.82231	1.41904e-06	3.74597e-05
chr17.927	3577.94	-2.56089	0.531731	-4.81613	1.46366e-06	3.85272e-05
chr23.1285	75.7549	-2.30297	0.478251	-4.81539	1.46911e-06	3.86486e-05
chr15.730	242.595	3.7058	0.769707	4.81456	1.47523e-06	3.87875e-05
chr12.522	79.0011	3.8836	0.806819	4.81348	1.48328e-06	3.89544e-05
chr6.3336	257.722	-4.97679	1.03435	-4.81153	1.4978e-06	3.92911e-05
chr9.2434	59.0719	3.3241	0.690942	4.81097	1.50201e-06	3.93672e-05
chr18.1725	49.2348	7.19994	1.49661	4.81082	1.50312e-06	3.93672e-05
chr11.2323	93.9103	-7.41493	1.54131	-4.8108	1.50327e-06	3.93672e-05
chr12.1424	163.741	3.72753	0.7749	4.81034	1.50674e-06	3.94357e-05
chr8.2932	89.3968	-5.67316	1.17994	-4.80802	1.52434e-06	3.98735e-05
chr16.1906	57.9805	-2.5568	0.532174	-4.80444	1.55188e-06	4.05478e-05
chr6.3921	1087.76	4.48835	0.93479	4.80145	1.57522e-06	4.09372e-05
chr1.511	267.793	-3.06524	0.638492	-4.80075	1.5807e-06	4.10222e-05
chr2.224	461.945	3.76966	0.785448	4.79938	1.59157e-06	4.12803e-05
chr23.1740	5473.66	-3.97003	0.827309	-4.79873	1.59677e-06	4.13774e-05
chr21.1680	85.5668	-2.15769	0.450071	-4.79411	1.63402e-06	4.22149e-05
chr11.2369	4697.22	2.17614	0.453941	4.79389	1.63581e-06	4.22374e-05
chr6.3064	147.706	2.03184	0.423897	4.79324	1.6411e-06	4.23502e-05
chr6.667	106.107	3.87041	0.807567	4.79268	1.64567e-06	4.24443e-05
chr3.4465	3853.8	-2.01807	0.421148	-4.79182	1.65273e-06	4.26027e-05
chr3.3969	30.1507	7.11428	1.48519	4.79016	1.66646e-06	4.28607e-05
chr14.1868	6855.83	-3.42242	0.714963	-4.78685	1.69417e-06	4.35004e-05
chr13.953	361.191	-2.67423	0.559062	-4.78342	1.7234e-06	4.42261e-05
chr9.1802	1377.55	2.29611	0.48004	4.78317	1.72549e-06	4.42552e-05
chr1.1193	868.913	-6.68977	1.39904	-4.7817	1.73819e-06	4.44817e-05
chr16.1205	177.315	-2.09024	0.437229	-4.78065	1.74727e-06	4.46647e-05
chr17.2977	211.777	6.42678	1.3449	4.77861	1.76508e-06	4.50199e-05
chr1.1075	75.5639	5.5316	1.15818	4.77613	1.78698e-06	4.55028e-05
chr2.654	1997.66	-2.35141	0.492481	-4.77463	1.80042e-06	4.58195e-05
chr6.2289	2095.22	2.52314	0.528661	4.77269	1.81778e-06	4.62103e-05
chr12.2512	36.5419	-3.47971	0.729256	-4.7716	1.82773e-06	4.64145e-05
chr24.1814	929.375	-3.02115	0.633501	-4.76898	1.85164e-06	4.69932e-05
chr18.1879	74.7364	5.4295	1.13874	4.76798	1.86082e-06	4.72003e-05
chr12.1016	2282.65	-2.69133	0.564527	-4.76742	1.86603e-06	4.73064e-05
chr13.755	45.2901	6.56194	1.37659	4.7668	1.87173e-06	4.73727e-05
chr19.506	54.2171	4.09266	0.859104	4.76387	1.89912e-06	4.80129e-05
chr11.199	29.5383	-3.64395	0.765313	-4.76139	1.92267e-06	4.85816e-05
chr2.1455	443.093	-2.92091	0.613861	-4.75825	1.95277e-06	4.93153e-05
chr12.1446	147.164	6.61755	1.39084	4.75793	1.95584e-06	4.93657e-05
chr7.3777	126.371	-4.55183	0.956862	-4.75704	1.96456e-06	4.95586e-05
chr13.1923	30.1469	-3.70497	0.778871	-4.75685	1.96634e-06	4.95764e-05
chr19.1198	35.7738	-2.43826	0.51261	-4.75657	1.96912e-06	4.96081e-05
chr16.481	127.199	-3.04887	0.64099	-4.7565	1.96976e-06	4.96081e-05
chr23.2175	3310.6	-2.02698	0.426199	-4.75594	1.97526e-06	4.96925e-05
chr23.134	207.877	2.17757	0.457941	4.75514	1.98311e-06	4.98402e-05
chr5.722	1453.29	3.56462	0.750016	4.75273	2.00688e-06	5.03503e-05
chr13.2822	23.385	-3.94728	0.830782	-4.75128	2.02134e-06	5.06641e-05
chr22.3424	1003.11	-3.40038	0.715805	-4.75043	2.02982e-06	5.08047e-05
chr1.24	289.613	2.16814	0.456424	4.75028	2.03133e-06	5.08047e-05
chr13.520	86.0044	2.11267	0.444748	4.75025	2.03161e-06	5.08047e-05
chr1.109	3250.42	3.91726	0.825277	4.7466	2.06863e-06	5.16463e-05
chr19.1473	168.511	2.23541	0.471019	4.7459	2.07579e-06	5.1797e-05
chr19.1229	2988.12	2.24273	0.472618	4.74534	2.0816e-06	5.18294e-05
chr4.2707	74.3266	8.8911	1.87413	4.74412	2.09416e-06	5.20859e-05
chr22.4427	292.167	3.69132	0.778258	4.74305	2.10523e-06	5.23047e-05
chr8.376	174.525	3.03728	0.640521	4.74189	2.11736e-06	5.25777e-05
chr11.2001	3065.59	-2.18944	0.461762	-4.74148	2.12167e-06	5.26563e-05
chr17.3139	561.494	2.58423	0.545088	4.74094	2.12728e-06	5.27672e-05
chr20.3080	214.987	4.15132	0.876296	4.73735	2.16536e-06	5.36251e-05
chr3.95	5291.13	-4.9901	1.05363	-4.7361	2.17872e-06	5.39269e-05
chr6.1741	66.3952	-4.18291	0.883338	-4.73535	2.1868e-06	5.40686e-05
chr4.2247	687.358	2.73896	0.578654	4.73333	2.20863e-06	5.45207e-05
chr1.1603	77.6148	5.02892	1.06248	4.73318	2.21029e-06	5.45324e-05
chr13.2229	28.837	-3.30442	0.698186	-4.73286	2.21377e-06	5.45889e-05
chr17.2110	471.016	2.53215	0.53504	4.73263	2.21626e-06	5.4621e-05
chr23.1680	235.608	3.3139	0.700368	4.73165	2.22697e-06	5.48558e-05
chr12.1355	1022.49	4.31426	0.911919	4.73097	2.23449e-06	5.49865e-05
chr10.2858	2628.24	4.68328	0.989923	4.73095	2.23467e-06	5.49865e-05
chr1.3333	368.533	2.42794	0.513245	4.73056	2.23896e-06	5.50333e-05
chr6.4315	3238.36	2.52859	0.534704	4.72895	2.25688e-06	5.5444e-05
chr21.1617	1003.2	2.70802	0.572761	4.72801	2.26728e-06	5.567e-05
chr2.2439	65.3743	2.60167	0.550459	4.72636	2.28583e-06	5.60763e-05
chr23.1791	304.608	-5.64544	1.19492	-4.72454	2.30635e-06	5.64484e-05
chr22.2650	666.598	-2.4823	0.525671	-4.72214	2.33372e-06	5.7078e-05
chr23.2293	399.24	2.10074	0.445265	4.71796	2.38221e-06	5.7997e-05
chr8.3985	33.2813	8.48961	1.80012	4.71615	2.40354e-06	5.83762e-05
chr18.2264	6828.65	-2.47336	0.525019	-4.71098	2.46525e-06	5.97342e-05
chr4.2164	153.625	2.60919	0.554073	4.70911	2.48799e-06	6.02242e-05
chr20.310	39.757	6.47749	1.37556	4.709	2.48939e-06	6.02242e-05
chr9.846	318.916	4.92082	1.04512	4.70836	2.49715e-06	6.03802e-05
chr15.1344	64.3655	3.06499	0.651052	4.70775	2.5046e-06	6.05286e-05
chr22.3373	152.342	7.13067	1.51483	4.70724	2.51095e-06	6.065e-05
chr13.1782	53.4488	-7.43287	1.57944	-4.70603	2.52588e-06	6.09467e-05
chr4.3066	482.949	-5.00932	1.06449	-4.70583	2.52832e-06	6.09481e-05
chr22.3210	109.203	-2.15081	0.457352	-4.70275	2.56677e-06	6.18039e-05
chr23.1524	50.9274	4.45179	0.946802	4.70192	2.57728e-06	6.20245e-05
chr10.1045	86.3701	6.74948	1.43567	4.70127	2.58545e-06	6.21887e-05
chr21.1618	1012.24	2.70956	0.576826	4.69736	2.63552e-06	6.32607e-05
chr18.1461	49.6189	7.18483	1.52974	4.69676	2.64326e-06	6.34135e-05
chr14.660	1022.34	3.31586	0.706077	4.69618	2.65073e-06	6.34578e-05
chr9.1091	463.015	3.01688	0.642423	4.6961	2.65175e-06	6.34578e-05
chr3.3953	766.923	2.25473	0.480168	4.6957	2.65695e-06	6.35432e-05
chr22.1998	5438.78	2.81243	0.598955	4.69556	2.65881e-06	6.35548e-05
chr3.3868	1267.06	2.60539	0.554965	4.69469	2.67017e-06	6.37599e-05
chr8.913	2058.42	-2.78992	0.594304	-4.69443	2.67346e-06	6.37869e-05
chr12.1052	5533.88	-2.42532	0.516796	-4.69299	2.69243e-06	6.41824e-05
chr7.3311	1146.4	2.20187	0.469191	4.69291	2.69344e-06	6.41824e-05
chr11.375	174.015	5.56811	1.18657	4.69261	2.69736e-06	6.42427e-05
chr17.1154	2421.58	7.18922	1.53218	4.69216	2.70335e-06	6.43519e-05
chr18.1655	2280.5	-3.70125	0.789176	-4.69003	2.7317e-06	6.49263e-05
chr22.4040	405.637	2.39862	0.511509	4.6893	2.7414e-06	6.51231e-05
chr19.3151	2088.19	2.64959	0.565135	4.68842	2.75328e-06	6.53716e-05
chr1.1047	1268.8	2.02232	0.431704	4.68451	2.80636e-06	6.65289e-05
chr13.806	3384.46	-2.36079	0.504067	-4.68348	2.82044e-06	6.6794e-05
chr18.2418	642.949	-3.15282	0.673688	-4.67994	2.86956e-06	6.77133e-05
chr24.177	273.882	3.88492	0.830253	4.6792	2.88e-06	6.79248e-05
chr6.2795	27.1184	-8.23405	1.76043	-4.67731	2.9067e-06	6.84844e-05
chr6.2880	96.2234	3.88915	0.832044	4.67421	2.9509e-06	6.93993e-05
chr5.2657	484.861	-2.9445	0.629952	-4.67416	2.95156e-06	6.93993e-05
chr19.1569	2867.77	-2.61171	0.558872	-4.67318	2.96573e-06	6.96881e-05
chr4.1884	6550.49	-6.77415	1.4496	-4.6731	2.96687e-06	6.96881e-05
chr18.2903	1524.87	-7.516	1.60843	-4.67287	2.97019e-06	6.97305e-05
chr13.113	84.209	-3.13075	0.670784	-4.6673	3.05185e-06	7.15381e-05
chr3.2025	167.008	3.43421	0.735997	4.66607	3.07012e-06	7.18934e-05
chr5.342	578.883	2.25423	0.4832	4.66521	3.08295e-06	7.21349e-05
chr19.2274	27.1652	-3.64389	0.781083	-4.66517	3.08357e-06	7.21349e-05
chr17.3128	175.69	3.43763	0.737232	4.66289	3.11804e-06	7.29042e-05
chr17.1106	708.314	-2.50443	0.538229	-4.65309	3.26995e-06	7.60697e-05
chr16.1723	44.6484	-2.00293	0.430522	-4.65234	3.28192e-06	7.63096e-05
chr8.674	62.5594	-4.06341	0.87356	-4.65155	3.29454e-06	7.65643e-05
chr24.170	457.772	5.9846	1.28671	4.65107	3.30217e-06	7.66495e-05
chr9.1148	669.366	-4.62044	0.993427	-4.65101	3.3032e-06	7.66495e-05
chr1.1444	307.203	6.87474	1.47837	4.65023	3.31568e-06	7.69004e-05
chr22.1546	182.138	-2.48691	0.534819	-4.65001	3.31919e-06	7.69431e-05
chr1.902	7307.77	-2.49502	0.536827	-4.64771	3.35635e-06	7.7646e-05
chr7.1357	5995.86	-2.89164	0.622177	-4.64762	3.35795e-06	7.7646e-05
chr17.2222	42.8525	-2.32956	0.501349	-4.64658	3.37482e-06	7.79187e-05
chr4.1402	51.0623	-2.06194	0.44396	-4.64443	3.41023e-06	7.86181e-05
chr13.2382	245.591	3.12919	0.673818	4.64398	3.41766e-06	7.87499e-05
chr17.1280	91.302	-2.96989	0.63956	-4.64364	3.42319e-06	7.88378e-05
chr5.1860	3796.11	-2.16398	0.466168	-4.64205	3.44962e-06	7.93276e-05
chr8.3080	652.509	3.78277	0.814975	4.64157	3.45769e-06	7.94383e-05
chr7.2407	57.1159	5.22656	1.12647	4.63976	3.48817e-06	8.00296e-05
chr8.853	532.284	2.36794	0.510393	4.63945	3.49339e-06	8.00939e-05
chr3.4121	6007.69	-2.53344	0.546236	-4.638	3.51789e-06	8.06155e-05
chr22.4051	41.4842	3.08507	0.665208	4.63775	3.52225e-06	8.06752e-05
chr12.1785	40.5114	6.51922	1.40616	4.6362	3.54865e-06	8.12397e-05
chr22.2692	99.503	-4.34162	0.936809	-4.63448	3.57842e-06	8.18458e-05
chr18.1042	143.237	2.52391	0.544596	4.63446	3.57869e-06	8.18458e-05
chr8.1348	51.7851	2.50929	0.541894	4.6306	3.64607e-06	8.32629e-05
chr12.2821	284.934	-4.50648	0.973405	-4.6296	3.6637e-06	8.35825e-05
chr14.698	7175.72	2.46698	0.532958	4.62885	3.67696e-06	8.38434e-05
chr6.246	414.088	3.00037	0.648211	4.62869	3.67983e-06	8.38674e-05
chr3.397	312.028	-2.2726	0.491124	-4.62734	3.70385e-06	8.4373e-05
chr13.2261	317.904	-2.08228	0.450007	-4.62722	3.70604e-06	8.43812e-05
chr3.3984	323.842	2.18826	0.473091	4.62546	3.73761e-06	8.50158e-05
chr19.1245	1229.98	-5.24251	1.1337	-4.62423	3.75988e-06	8.54802e-05
chr8.929	1010.97	2.25142	0.487031	4.62275	3.78689e-06	8.60517e-05
chr4.3030	84.8359	-2.64693	0.572716	-4.62172	3.80568e-06	8.64361e-05
chr22.4001	1646.43	-2.56795	0.555692	-4.62118	3.81564e-06	8.66195e-05
chr16.1695	47.5855	6.74162	1.46052	4.61591	3.91378e-06	8.87162e-05
chr8.3702	961.378	-2.05094	0.444638	-4.6126	3.97669e-06	9.00094e-05
chr18.2500	49.8129	3.74524	0.812285	4.61075	4.01227e-06	9.07253e-05
chr17.3438	146.234	-4.25561	0.923295	-4.60915	4.04318e-06	9.13793e-05
chr2.1243	7458.8	3.77137	0.818295	4.60882	4.0497e-06	9.14371e-05
chr3.4341	29.387	-3.44242	0.746995	-4.60836	4.05861e-06	9.15932e-05
chr13.1331	1239.93	-2.21826	0.481699	-4.60507	4.12333e-06	9.29627e-05
chr19.1279	43.6771	4.50895	0.979525	4.6032	4.16057e-06	9.36188e-05
chr24.2246	91.7968	-2.02689	0.440345	-4.60297	4.16501e-06	9.36286e-05
chr12.1811	467.872	-2.08098	0.452096	-4.60297	4.16507e-06	9.36286e-05
chr12.2456	809.741	2.27416	0.494224	4.60147	4.19521e-06	9.42601e-05
chr11.209	7326.85	-2.11601	0.459901	-4.60102	4.20437e-06	9.44199e-05
chr12.462	382.594	-3.17378	0.689906	-4.60031	4.2186e-06	9.46933e-05
chr16.723	4780.48	-5.2904	1.15072	-4.59747	4.27646e-06	9.58051e-05
chr15.1793	528.351	-2.29574	0.499393	-4.59706	4.2849e-06	9.59457e-05
chr24.774	1242.2	3.91005	0.851107	4.59408	4.3466e-06	9.71402e-05
chr21.323	35.0563	-8.38814	1.82633	-4.5929	4.37127e-06	9.76135e-05
chr7.3232	28.3078	27.5923	6.00765	4.59287	4.37202e-06	9.76135e-05
chr8.778	80.527	2.86591	0.624424	4.58968	4.43924e-06	9.89703e-05
chr23.2708	134.684	3.84865	0.838773	4.58843	4.46596e-06	9.94216e-05
chr12.2763	605.268	2.18263	0.476095	4.58445	4.55189e-06	0.000101139
chr6.184	97.5683	6.05465	1.32187	4.58037	4.6416e-06	0.000103083
chr10.2010	762.638	-5.54064	1.2103	-4.5779	4.69673e-06	0.000104206
chr1.223	55.7868	-3.49974	0.764627	-4.57705	4.71569e-06	0.000104576
chr8.1704	279.612	2.49966	0.546606	4.57305	4.80682e-06	0.000106491
chr9.2507	6.00205	-27.4775	6.01219	-4.57029	4.87039e-06	0.000107748
chr19.2598	423.166	2.3786	0.520688	4.56818	4.91983e-06	0.000108633
chr19.1583	161.325	2.82405	0.618222	4.56802	4.92365e-06	0.000108665
chr16.1007	100.431	2.9355	0.642726	4.56727	4.94122e-06	0.000109001
chr20.607	4841.26	-2.56136	0.560874	-4.56673	4.95394e-06	0.000109229
chr14.1765	405.526	-8.13495	1.78152	-4.5663	4.96405e-06	0.000109399
chr11.2031	1059.93	-2.05267	0.449586	-4.56568	4.9788e-06	0.000109672
chr20.3034	2592.85	-3.69723	0.809824	-4.56547	4.98375e-06	0.000109728
chr4.3103	836.018	2.04416	0.448141	4.56143	5.08075e-06	0.000111592
chr15.1264	848.234	-2.42562	0.531815	-4.56103	5.09038e-06	0.000111702
chr2.879	8841.91	-4.85423	1.0649	-4.5584	5.15445e-06	0.000112946
chr9.210	321.322	-2.68096	0.588664	-4.5543	5.25595e-06	0.000114843
chr3.3158	131.236	4.26833	0.937549	4.55265	5.29741e-06	0.000115639
chr17.3119	3507.21	-2.0676	0.454239	-4.55178	5.31937e-06	0.000116063
chr2.963	22.7162	-7.91686	1.74021	-4.54936	5.38082e-06	0.000117126
chr23.2065	71.7581	-3.51278	0.772236	-4.54884	5.39413e-06	0.000117305
chr12.2593	45.6802	-5.2529	1.15535	-4.54658	5.45251e-06	0.000118516
chr24.221	1409.91	2.90806	0.639629	4.54648	5.45497e-06	0.000118516
chr10.1790	171.289	7.12003	1.56717	4.54323	5.53994e-06	0.000120135
chr7.2180	594.564	2.05656	0.452712	4.54276	5.55229e-06	0.00012029
chr4.3314	762.112	-4.37977	0.964145	-4.54264	5.5553e-06	0.000120299
chr4.2711	3106.39	2.36241	0.520218	4.5412	5.59354e-06	0.000121013
chr7.4051	19.1576	3.93454	0.866672	4.53983	5.62996e-06	0.000121629
chr3.1780	118.77	3.09461	0.681684	4.53965	5.63483e-06	0.000121677
chr20.1461	629.735	2.29769	0.506511	4.53631	5.7247e-06	0.000123217
chr5.2473	71.1047	-2.61886	0.577311	-4.5363	5.72486e-06	0.000123217
chr7.4184	121.312	-7.21414	1.59039	-4.53609	5.7307e-06	0.000123285
chr8.1092	27.4375	9.34362	2.06046	4.53473	5.76782e-06	0.000123968
chr6.2976	135.872	2.81547	0.621072	4.53324	5.80853e-06	0.000124784
chr10.2444	517.642	4.19985	0.926516	4.53295	5.81657e-06	0.000124899
chr23.2711	72.5611	4.72314	1.04245	4.5308	5.87616e-06	0.00012612
chr19.3979	4668.51	3.98595	0.880059	4.52918	5.92125e-06	0.000126733
chr5.1438	51.3734	5.85215	1.29218	4.5289	5.92906e-06	0.000126841
chr7.4004	660.328	2.46662	0.544688	4.5285	5.94027e-06	0.000127022
chr8.1392	253.737	2.93239	0.647631	4.52788	5.95785e-06	0.000127272
chr17.2276	429.265	2.22424	0.491258	4.52764	5.96458e-06	0.000127305
chr5.2096	18.9078	-4.0007	0.883983	-4.52577	6.01756e-06	0.000128376
chr10.3244	324.18	-2.53543	0.560431	-4.52408	6.06594e-06	0.000129349
chr11.874	1633.54	2.11626	0.468031	4.52161	6.13705e-06	0.000130623
chr2.1529	45.4037	-5.63386	1.24632	-4.52041	6.17212e-06	0.000131248
chr4.576	55.8336	-10.1474	2.24603	-4.5179	6.24553e-06	0.000132564
chr10.971	102.115	-3.22266	0.713437	-4.51709	6.26955e-06	0.000133013
chr18.227	978.904	2.73014	0.604494	4.51641	6.28975e-06	0.000133318
chr10.2531	80.3105	3.07321	0.680643	4.51516	6.327e-06	0.000133985
chr5.180	1818.42	2.53383	0.561684	4.51112	6.44858e-06	0.000136308
chr12.2478	20.901	-2.36454	0.524256	-4.51028	6.4743e-06	0.00013673
chr1.936	62.777	-4.06416	0.901557	-4.50793	6.54637e-06	0.000138006
chr7.3471	3766.17	-2.78382	0.617542	-4.50791	6.54687e-06	0.000138006
chr19.1848	548.79	4.72321	1.04835	4.50536	6.62609e-06	0.000139548
chr24.1869	220.207	-6.97057	1.54723	-4.5052	6.63115e-06	0.000139591
chr18.132	85.8925	-8.33149	1.85006	-4.50335	6.68893e-06	0.000140678
chr13.243	1074.49	-2.37186	0.526842	-4.50203	6.73062e-06	0.000141491
chr14.560	104.784	7.86246	1.74755	4.49913	6.82323e-06	0.000143176
chr2.1555	76.4894	-2.21783	0.493231	-4.49655	6.90658e-06	0.000144793
chr7.4027	646.817	2.88293	0.641512	4.49397	6.99072e-06	0.00014649
chr21.1780	29.1203	-3.7763	0.840529	-4.49276	7.03044e-06	0.000147255
chr24.646	36.4827	-7.43829	1.65576	-4.49238	7.04323e-06	0.000147389
chr17.3475	27.1444	-4.46956	0.995114	-4.49151	7.07199e-06	0.000147857
chr23.2467	765.35	2.49151	0.554837	4.49053	7.10463e-06	0.000148472
chr2.1621	411.117	-2.81138	0.626289	-4.48895	7.15743e-06	0.000149439
chr3.2876	1884.58	-2.5087	0.558901	-4.48863	7.1684e-06	0.0001496
chr7.4021	20.1651	6.89829	1.53778	4.48589	7.26116e-06	0.000151331
chr10.1587	7683.05	3.72418	0.830382	4.4849	7.29469e-06	0.000151961
chr24.724	34.3438	-3.66235	0.816708	-4.48428	7.31612e-06	0.000152304
chr3.4021	38273.4	3.01772	0.673019	4.48386	7.33061e-06	0.000152502
chr12.2581	261.831	2.26918	0.506096	4.48369	7.33634e-06	0.000152552
chr22.2548	136.185	2.86539	0.639492	4.48073	7.43898e-06	0.000154324
chr9.167	1001.17	-2.29693	0.512633	-4.48065	7.44165e-06	0.000154324
chr9.2368	287.344	3.18651	0.711384	4.47931	7.48833e-06	0.000155082
chr2.1912	12.9974	6.27684	1.40173	4.47794	7.53673e-06	0.000156014
chr4.3255	17.4583	-5.6577	1.26366	-4.47724	7.56126e-06	0.000156382
chr3.2712	1431.55	2.27478	0.508231	4.47588	7.60974e-06	0.000157243
chr15.1263	1987.67	2.65382	0.593298	4.473	7.71315e-06	0.000159165
chr17.2898	680.939	2.19062	0.489769	4.47277	7.72127e-06	0.000159261
chr1.1460	313	-2.13786	0.478103	-4.47155	7.76555e-06	0.000160032
chr19.603	227.396	2.69872	0.603656	4.47063	7.79888e-06	0.000160575
chr11.1792	2191.84	-2.66414	0.596346	-4.46744	7.91614e-06	0.000162916
chr8.3174	59.3612	-3.56992	0.799204	-4.46685	7.93809e-06	0.000163295
chr10.1963	47.9378	-6.31561	1.41423	-4.46576	7.97859e-06	0.000164055
chr18.1958	69.5318	-2.13442	0.478165	-4.46377	8.053e-06	0.000165363
chr17.3585	164.145	2.38694	0.535052	4.46113	8.15295e-06	0.000167341
chr18.402	462.825	2.79564	0.626854	4.4598	8.20365e-06	0.000168232
chr3.3333	398.112	2.35341	0.528079	4.45656	8.32872e-06	0.000170492
chr21.1157	3129.98	-2.99788	0.672808	-4.45577	8.35918e-06	0.000170964
chr6.3959	7563.15	-2.65335	0.595592	-4.45498	8.38993e-06	0.000171441
chr8.1653	5326.67	3.04869	0.684542	4.45362	8.44364e-06	0.000172385
chr6.1181	5733.53	2.23264	0.501361	4.45315	8.46205e-06	0.000172455
chr19.3475	53.1061	-3.17081	0.712158	-4.45239	8.49188e-06	0.000172986
chr6.4262	182.815	2.36707	0.53167	4.45213	8.50208e-06	0.000173118
chr9.1005	9.88466	7.87012	1.76785	4.45182	8.5147e-06	0.000173221
chr9.625	665.583	3.82335	0.858943	4.45123	8.53814e-06	0.000173621
chr10.2561	1371.58	2.24765	0.505088	4.45002	8.58629e-06	0.000174523
chr24.965	2399.28	3.33266	0.748999	4.44948	8.60773e-06	0.000174882
chr6.1529	248.136	-2.79312	0.628402	-4.4448	8.79733e-06	0.000178419
chr19.2521	59.6515	-3.928	0.884516	-4.44084	8.96076e-06	0.000181438
chr1.2509	212.425	-4.89934	1.10332	-4.44053	8.97392e-06	0.000181601
chr5.1127	8567.65	-2.14927	0.484263	-4.43823	9.07029e-06	0.000183229
chr2.882	8639.22	-4.77333	1.07651	-4.43407	9.2471e-06	0.000186555
chr3.4496	40.5166	-3.83022	0.86393	-4.43349	9.27213e-06	0.000186978
chr15.1459	307.021	6.388	1.44111	4.4327	9.30616e-06	0.000187582
chr7.3219	2917.62	2.31639	0.522748	4.43118	9.37179e-06	0.000188657
chr22.2744	702.059	2.32651	0.525354	4.42846	9.49074e-06	0.000190968
chr3.3062	390.535	5.95743	1.34578	4.42675	9.56616e-06	0.000192401
chr12.182	45.9944	-3.51087	0.79318	-4.42633	9.58498e-06	0.000192696
chr22.4259	223.802	-6.11869	1.38248	-4.42588	9.60516e-06	0.000193017
chr24.23	28.7446	3.35266	0.757565	4.42558	9.6185e-06	0.000193201
chr15.1698	71.6456	7.22915	1.63413	4.42385	9.69582e-06	0.000194669
chr2.2423	55.8235	2.38324	0.538805	4.4232	9.72518e-06	0.000195016
chr22.1418	3586.13	-3.04661	0.68895	-4.42211	9.77412e-06	0.000195814
chr19.1425	82.0252	2.68977	0.608407	4.421	9.82469e-06	0.000196656
chr9.1059	484.019	2.73749	0.619281	4.42043	9.85027e-06	0.000196997
chr18.1303	1505.44	-2.53371	0.573345	-4.41917	9.90813e-06	0.000197982
chr10.3161	31.0143	-2.18493	0.494545	-4.41807	9.95862e-06	0.000198646
chr3.4027	5839.69	4.47057	1.01196	4.41774	9.97384e-06	0.000198864
chr6.3210	608.184	2.19315	0.496824	4.41435	1.01314e-05	0.000201656
chr6.3938	72.5182	-6.46572	1.46552	-4.4119	1.02466e-05	0.000203685
chr17.2697	308.899	2.19298	0.497136	4.41123	1.02786e-05	0.000204233
chr13.2189	187.422	-2.24404	0.50884	-4.4101	1.03322e-05	0.000205051
chr22.3375	125.231	6.74841	1.53028	4.40993	1.03406e-05	0.000205109
chr15.1675	424.484	3.15249	0.714897	4.40972	1.03505e-05	0.000205218
chr23.486	31.3175	-2.79458	0.633746	-4.40963	1.03549e-05	0.000205218
chr17.2192	3940.56	2.82008	0.639628	4.40894	1.03878e-05	0.000205781
chr15.1511	18130.8	3.50138	0.794266	4.40832	1.04176e-05	0.000206282
chr7.473	71.6029	2.69437	0.611433	4.40666	1.04978e-05	0.000207692
chr22.93	6627.37	2.24324	0.509192	4.40548	1.05549e-05	0.000208731
chr12.2726	38.08	-3.07712	0.698532	-4.40513	1.05719e-05	0.000208977
chr6.57	1712.77	-4.25697	0.966398	-4.40499	1.05787e-05	0.000209023
chr18.365	82.9341	2.92764	0.66477	4.40399	1.06277e-05	0.000209792
chr3.4224	2353.21	-3.02958	0.687928	-4.40392	1.06313e-05	0.000209792
chr6.2892	2237.12	-3.9197	0.890141	-4.40346	1.06539e-05	0.000210148
chr6.4347	10099.9	2.79701	0.635253	4.40299	1.06768e-05	0.000210419
chr12.1277	742.853	-2.61195	0.593468	-4.40116	1.07671e-05	0.000211837
chr9.1678	559.518	3.1219	0.709584	4.39962	1.08439e-05	0.000213256
chr4.2173	2135.54	2.55636	0.581054	4.39953	1.08486e-05	0.000213256
chr23.1927	19.446	7.27155	1.65359	4.39744	1.09537e-05	0.000215211
chr5.2302	400.531	2.12489	0.483288	4.39674	1.09887e-05	0.000215642
chr13.813	486.746	2.81382	0.640348	4.39419	1.11185e-05	0.000218058
chr20.2216	347.847	4.48793	1.02134	4.39414	1.11213e-05	0.000218058
chr5.1214	273.528	-2.02594	0.461165	-4.39309	1.1175e-05	0.000218832
chr7.2409	244.639	3.15603	0.718655	4.39158	1.12532e-05	0.000220082
chr24.1755	1275.63	3.07592	0.700555	4.39069	1.12992e-05	0.000220794
chr9.1561	2273.73	-2.2142	0.504384	-4.38991	1.13397e-05	0.000221492
chr11.1161	36.176	5.15012	1.17344	4.3889	1.13926e-05	0.000222333
chr14.894	24.5483	5.92436	1.34988	4.38881	1.13972e-05	0.000222333
chr13.1892	37.2095	6.8443	1.56083	4.38505	1.1596e-05	0.000225637
chr8.2580	348.988	2.67722	0.611178	4.38043	1.18446e-05	0.000229795
chr23.2741	70.9909	-5.84857	1.33563	-4.37888	1.19292e-05	0.000231338
chr5.2892	1063.5	-2.56872	0.586945	-4.37643	1.20639e-05	0.000233851
chr12.1477	34.9969	6.25665	1.42976	4.376	1.20878e-05	0.000234216
chr17.2368	15.1666	-3.56805	0.816865	-4.36798	1.25403e-05	0.000241864
chr18.1352	582.95	2.19911	0.503568	4.36706	1.2593e-05	0.000242779
chr8.3009	1274.73	2.32819	0.533268	4.36589	1.26606e-05	0.00024398
chr6.2173	1740.91	2.32263	0.53206	4.36536	1.26911e-05	0.000244387
chr19.1631	837.673	3.24785	0.744009	4.36534	1.26923e-05	0.000244387
chr17.3158	61.9078	-2.64848	0.606831	-4.36444	1.2745e-05	0.000245299
chr14.1633	98.9763	-2.45211	0.562189	-4.36173	1.29038e-05	0.000248044
chr8.3090	41.1779	-3.22059	0.738705	-4.35978	1.30194e-05	0.000250057
chr21.1366	1015.14	2.42688	0.556859	4.35816	1.31161e-05	0.000251705
chr21.1356	924.175	2.73821	0.62856	4.35633	1.32262e-05	0.000253395
chr17.1991	512.875	2.32668	0.534189	4.35555	1.32736e-05	0.000254092
chr3.1206	187.788	-3.4215	0.785608	-4.35523	1.32928e-05	0.000254353
chr7.3425	44.528	-2.52878	0.581233	-4.35071	1.35699e-05	0.000259117
chr13.1368	26.7745	6.95219	1.59856	4.34902	1.36747e-05	0.000260578
chr22.2588	25.7158	3.48978	0.802832	4.34684	1.38112e-05	0.000262853
chr6.3184	1108.1	-2.89261	0.665525	-4.34636	1.38416e-05	0.000263323
chr12.858	155.851	6.29957	1.44943	4.34623	1.38499e-05	0.000263371
chr12.616	1280.96	2.49038	0.573131	4.34522	1.39139e-05	0.00026437
chr2.1836	4356.95	9.2102	2.12092	4.34255	1.4084e-05	0.000267271
chr23.2526	8.08221	-6.05975	1.39604	-4.34068	1.42043e-05	0.000269332
chr6.1280	388.027	-2.13822	0.492936	-4.33773	1.43964e-05	0.000272572
chr6.2422	1343.99	-3.70122	0.85327	-4.33769	1.43989e-05	0.000272572
chr23.1838	3342.87	-5.86528	1.35234	-4.33712	1.44362e-05	0.000273054
chr19.1441	163.299	2.61043	0.602081	4.33568	1.4531e-05	0.000274699
chr13.1256	9.71163	6.44975	1.48762	4.33562	1.45351e-05	0.000274699
chr11.552	24.2716	6.57188	1.51593	4.3352	1.45626e-05	0.000275106
chr5.178	389.143	2.98166	0.687903	4.33442	1.46147e-05	0.000275863
chr17.3265	72.7368	5.81729	1.34242	4.33343	1.46802e-05	0.000276986
chr14.1881	33.7758	4.23661	0.977775	4.33291	1.47152e-05	0.000277506
chr7.767	24.2535	7.2409	1.67117	4.33284	1.47198e-05	0.000277506
chr1.86	3603.67	-2.53723	0.586099	-4.32902	1.49777e-05	0.000281677
chr2.881	8756.03	-4.62333	1.06852	-4.32685	1.5126e-05	0.000284232
chr6.3828	1320.41	2.52238	0.582974	4.32675	1.51329e-05	0.000284246
chr15.1237	128.778	-2.84102	0.656638	-4.32661	1.51421e-05	0.000284304
chr6.2753	465.797	-2.0891	0.483297	-4.3226	1.54199e-05	0.000288931
chr1.2507	2882.76	-5.33248	1.23369	-4.32237	1.5436e-05	0.000289115
chr1.3201	45.1036	-2.68074	0.620232	-4.32216	1.5451e-05	0.000289278
chr17.3592	558.739	2.31011	0.534545	4.32164	1.54874e-05	0.000289727
chr4.915	9682.52	2.40101	0.555638	4.32118	1.55198e-05	0.000290212
chr10.466	23.6043	-3.25672	0.753887	-4.31991	1.56095e-05	0.000291652
chr6.1613	63.2714	-2.02224	0.468216	-4.31903	1.56716e-05	0.000292694
chr22.2022	672.889	2.65485	0.614833	4.31799	1.57456e-05	0.000293718
chr5.574	160209	3.05698	0.708092	4.31721	1.58012e-05	0.000294516
chr19.2323	121.394	2.42239	0.561176	4.31663	1.5843e-05	0.000295057
chr21.73	325.611	3.00554	0.696312	4.31637	1.58614e-05	0.000295279
chr11.1799	31.7173	-5.5963	1.29716	-4.31427	1.60133e-05	0.000297317
chr4.63	139.428	2.92255	0.677738	4.31222	1.61623e-05	0.00029979
chr13.948	36.8649	6.17293	1.43165	4.31175	1.61964e-05	0.000300181
chr3.695	2951.56	-2.31817	0.537828	-4.31025	1.63072e-05	0.000301871
chr6.3707	464.272	2.52272	0.585494	4.30871	1.64213e-05	0.000303859
[truncated: 2,002 more rows]

## Sheet: Table S7
Table S7. Venn diagram results for three comparison groups.
[truncated: 711 more rows]

[truncated: 2 more sheets: Table S8, Table S9]
